# Supplementary material for: Glacial Runoff Promotes Deep Burial of Sulfur Cycling-Associated Microorganisms in Marine Sediments
Source: Front Microbiol. 2019 Nov 7;10:2558. doi: 10.3389/fmicb.2019.02558 (PMC6853847; doi:10.3389/fmicb.2019.02558)
Supplement: Supplementary file 1 [file Data_Sheet_1.zip]

Archive with 6 entries (5 files):
- Supplementary files S1-3/
- Supplementary files S1-3/Description of Supplementary Files S1-S3.docx
- Supplementary files S1-3/Supplementary_File_S1.faa
- Supplementary files S1-3/Supplementary_File_S2.tree
- Supplementary files S1-3/Supplementary_File_S3.csv
- Supplementary files S1-3/~$pplementary_File_S1.docx
