# Supplementary material for: Glacial Runoff Promotes Deep Burial of Sulfur Cycling-Associated Microorganisms in Marine Sediments
Source: Front Microbiol. 2019 Nov 7;10:2558. doi: 10.3389/fmicb.2019.02558 (PMC6853847; doi:10.3389/fmicb.2019.02558)
Supplement: Supplementary file 1 [file Data_Sheet_1.zip › Supplementary files S1-3/Supplementary_File_S1.faa]

>Dehalococcoidia_bacterium_SCGC_AB-540-C11_GCA_001455825.1
RYSDVPE------KFPNVA-AFHTLVNMPSGWFYSTEALRKLCDVWEK-YGSGLTNFHGATGDIILLGTDTENLQPCFDALSDE-------AGFDLGSGSVLTPSCLGPAREWSCIDTLDLC--NDLTHTFQDQLHRPMWPYFIKISGPNDCVASIARSDLPIITWRDALRIDQEEVRQYVKNG------------------FDIQNEVVSRPTNALNW------------------DEKTQELEL--RFEDVRCMHINRM-------------PKALRPGIERGATILIGG-KAPIIKGAYLSWVLVPFMKM--EPPYD-------ELKE-LLEKIWDWWDEHGRTRERVGELISRLGMARFL-RD--IGLKPAPQMVFRPRSNPYIFWPSDEDIDIGPPDYRNMLHPVIKKNYGKWQYHERLQPGVLRHVSESGDEVFTVRVGSPRLLS--VDSIREICDIADKHCDGYLRFSRHCIEFMTPDKNKLEPLIGEIKAH--------NLPIGT------GRSISNIVHTQGWAH-HSAAT-ASGPVKAIMDELIDYF-TADKLPAMLRISFA-CLNM-GAIHCSDIAIVGIHTKPPKVDDERLATVCE-----------IPTTLASCPTGAIRR---------------------
>Uncultured_bacterium_clone_Aarhus_Bay_dsr_clone_AA020_KU561083
RYSDVPE------KFPNVA-AFHTLVNMPSGWFYSTEALRKLCDVWEK-YGSGLTNFHGATGDIILLGTDTENLQPCFDALSDE-------AGFDLGSGSVLTPSCLGPAREWSCIDTLDLC--NDLTHTFQDQLHRPMWPYFIKIYGPNDCVASIARSDLPIITWRDALRIDQEEVRQYVKNG------------------FDIQNEVVSRPTNALNW------------------DEKTQELEL--RFEDVRCMHINRM-------------PKALRPGIERGATILIGG-KAPIIKGAYLSWVLVPFMKM--EPPYD-------ELKE-LLEKIWDWWDEHGRTRERVGELISRLGMARFL-RD--IGLKPAPQMVFRPRSNPYIFWPSDEDIDIGPPDYRNMLHPVIKKNYGKWQYHERLQPGVLRHVSESGDEVFTVRVGSPRLLS--VDSIREICDIADKHCDGYLRFSRHCIEFMTPDKNKLEPLIGEIKAH--------NLPIGT------GRSISNIVHTQGWAH-HSSAT-ASGPVKAIMDELIDYF-TSDKLPAMLRISFA-CLNM-GAIHCSDIAIVGIHTKPPKVDDQKLATVCE-----------IPTTLASCPTGAIRR---------------------
>Uncultured_bacterium_clone_Aarhus_Bay_dsr_clone_AA285_KU561073_KU561087
------------------------MVNMPSGWFYSTKALRKLCDVWEK-YGSGLTNFHGATGDIILLGTTTENLQPCFDALSEE-------AGFDLGSGSVLTPSCLGPAREWSCIDTLDLC--NDLTHAFQDQLHRPMWPYFIKISGPNDCVAAIARSDMPIITWRDVLRIDQEEARHYVNNG------------------FDIQNEVINQPTHALEW------------------DEKTQQLKL--RAEDVRCMHINRM-------------PRALRPGVERGATILIGG-KAPIIKGAYLSWVLVPFMKM--EPPYE-------ELKE-LLEKIWDWWDEHGRTRERVGELIDRLGLARFL-RD--VGLKPVPQMVFRPRSNPYVFWPSVEDIDIGPPDYRTMLHPVIKNNYGKWDYHEILQPGVLRHVSESGDEVYTVRAGSPRLLS--VDSVREICDIADKYCDGYMRFSRHCIEFMTPDKEKLPSLIDEIKAH--------NLPIGT------GRSISNIVHTQGWVH-HSSAT-ASGPVKAIMDELIDYF-TSMKLPAQLRISFA-CLNM-GAIHCSDLAIVGIHRKPPKVEHERLATVCE-----------IPTTLASCPTGAIRR---------------------
>Uncultured_bacterium_clone_Aarhus_Bay_dsr_clone_BB022_KU561074_KU561088
---------------------------MPSGWFYTTKALRGVCDVWEK-YGSGLTNLHGATGDIILLGTTSENLQPCFDALSDE-------AGFDLGSGSVLTPSCVGPAREWSCIDTLDIC--NDLTHEFQDELHRPMWPYFIKISGPNDCVAAIARADMPIITWRDYLRVDQDEVRKYVAGG------------------FDIQREVIAMPTWALDW------------------DEKAQELKV--KQEEVRCMHINRM-------------PKAIRPGVERGATILIGG-KAPIIKGALLSWVLVPFMKM--EPPYT-------EFKE-LARKIWEWWDENGRTRERVGELIERLGMAQFL-RE--MGLKPIPQMVFRPRSNPYVFWPPEKRIDIGPPDYKLMLHPVIKENYGKWKYHEILEPGVLKHVSETGGEVYTVRVGSPRLVS--IDFIREICDIADKYCDGYLRFSRHCIEFMTPDEAKLQPLIEELKSH--------NLPIGT------GACISNIVHTQGWVH-HSAAT-ASGPVKAIMDELYDYF-VSMKLPAQLRISFA-CLNM-GAIPCSDIGIVGIHTMVPRVEHEKVGIQCE-----------IPTTLASCPTGAIRR---------------------
>Black_Sea_sediment_clone_BSI-10_BSI-10_AM236163
RYSDSPE------QFPDVA-AFHTFVNQPSGWFYTTKSLRQVCDIWEK-YGSGLTNMHGSTGDIILLGANTEDLQPGFDALSGE-------AGFDLGSGSVLTPSSIGPAREWACLDTLDLC--NDLTHTYQDQLHRPAWPYFIKIAGPNDCVAAIARSDMPVITWRDSLRIDQEAVREYVASG------------------LDIQGEVISRPTEALEW------------------DEAAHELRL--KVEDVRCMHINRM-------------PKAIRPGVEKGATILIGG-KAPIMRGALLSWVLVPFMKM--EPPYT-------EFKE-LVEKIWDWWDERGRTRERVGELIERMGMAQFL-SD--IGLKPVPQMVLQPRSNPYIFWPKEKETDIGPPDFRNMLHSVLKDNYGKWKYHEILRPGVLKHVSETGGEVYTVRVGSPRLVS--VDFIRDICDIADKYCDGHLRFSRHNIEFMTPDETKVQPLLDGIKSY--------NLPVGT------GNSITNIVHTQGWVH-HSAAT-ASGPVKAIMDELYEYF-CSMTLPAHVRVAFA-CLNM-GAIHCSDVAIVGIHRRPPKVDDERVGAVCE-----------IPTTLASCPTGAIRR---------------------
>Aarhus_bay_sediment_clone_DSRIII-3_FM179964
RYSDSPE------QFPDVA-AFHTFVNQPSGWFYTTKSLRQVCDIWEK-YGSGLTNMHGSTGDIILLGANTEDLQPGFDALSGE-------AGFDLGSGSVLTPSSIGPAREWACLDTLDLC--NDLTHTYQDQLHRPAWPYFIKIAGPNDCVAAIARSDMPVITWRDSLRIDQEAVREYVASG------------------LDIQGEVISRPTEALEW------------------DEAAHELRL--KVEDVRCMHINRM-------------PKAIRPGVEKGATILIGG-KAPIMRGALLSWVLVPFMKM--EPPYT-------EFNE-LVEKIWDWWDERGRTRERVGELIERMGMAQFL-SD--IGLKPVPQMVLQPRSNPYIFWPKEKETDIGPPDFRNMLHPVLKDNYGKWKYHEILRPGVLKHASETGGEVYTVRVGSPRLVS--VDFIRDICDIADKYCDGHLRFSRHNIEFMTPDETKVQPLLDGIKSY--------NLPVGT------GNSITNIVHTQGWVH-HSAAT-ASGPVKAIMDELYEYF-CSMTLPAHVRVAFA-CLNM-GAIHCSDVAIVGIHRRPPKVDDERVGAVCE-----------IPTTLASCPTGAIRR---------------------
>Rasner_Moeser_fen_soil_clone_Rm22_GU127962
RYSDIPE------KFPDVT-AFHTMVNMPSGWFYNTQSLRKICAIWEK-YGSGMTNLHGATGDMILLGTKTENLQPCFDDLSDE-------AGFDLGSGSVLTPSCNGPAREWACMDTLDLC--NDITHTFQDQLHRPMWPYFIKIAGPNDCVASAARSDMAIITWRDALRIDQAAVRAYVRSG------------------FDIANEVVKLPKAALEW------------------DARGRELKL--RPGDVRCMHINRM-------------TKAIRHGLERGATILIGG-KAPIMKGAYMSWVLVPFMKM--EPPYS-------EFKE-FVQKVWDWWDENGKSRERIGELIERLGMARFI-RD--IGLKXIPHMVPDTXSNPYIFWPPEQVTDIGPPDYKEMLHPTIKANYGKWKYHEILEPGLLMHVSETGDRLYTVRVGSPRLVS--VDFIREICDIADKYCDGYLRFSRHCIEFMTPDKARVAPLMAEIRSK--------GLPIGT------GRAISNIVHTQGWVH-HSAAT-ASGPVKAIMDELYGYF-TSMKLPATLKISFA-CLNM-GAVHCSDLAIVGIHRKPPKVNHEKLAKSCE-----------LPTTMSSCPTGAIRR---------------------
>Aarhus_bay_sediment_clone_DSRIV-6_FM179975
RYSDVPE------KFPNVE-SFHTFVNQPSGWFYTTKALRQLCDVWGK-YGSGMTNFHGSTGDIILLGATTANLQPCFDALTE--------IGFDLGSGGDLTPSCVGPAREYACIDTLAIC--HDLTMTYQDEIHRPRWPYSIKISGPNDGVAAIARSDITIITWRDNLRIDQAAVREYVKGG------------------FDIKTIVIDKPTRALEW------------------DDKVAELKL--SPEDVRCMHINKM-------------PKALRPGLDRGATILIGS-KAPIIKGAYLSWVLVPFMKM--EPPYT-------ELKE-LIGKIWEWWDENGRTRERLAELVERVGLKTFL-RA--IGLKPVPQMVYRPRANPYVFFDY---TDIGPPDYRLMLPQIVKKNYGKWKYHEILQPGVLKHVSETGDELYTVRAGSPKLVS--IDFIRDICDIADKYCDGHLRFSRYNIEFLTPDKTKVEPIIEAVKKL--------GLPVGT------GKSISNIVHTQGWIH-HSAAT-ASGVVKAIMDELYDYF-ITMKLPAKLRIALA-CINM-GAVHCSDIAIVGIHTKVPKVDDERLRAVCE-----------IPTTMASCPTGAIRR---------------------
>Aarhus_bay_sediment_clone_DSRI-2_AM408819
RYSDVPE------KFPNVE-SFHTFVNQPSGWFYTTKALRQLCDIWEK-YGSGMTNFHGSTGDIILLGATAANLQPCFDALAE-------IGNFDLGSGSVLTPTAVGPAREYACIDTLDII--YNLTMEFQDEIHRPRWPYFIKASGPNYCVAAIARSDSTIITWKDSLRIDQAAVREYVKGG------------------FDIKTIVIDKPTSALEW------------------DDKAAELRL--KPEDVRCMHINKM-------------SKALRPGLDRGATLLIGS-KAPLVKGAYLSWVLVPFMRM--EPPYT-------EVKE-LLRKIWDWWDEEGKNGRSRERLIKRQGVAELI-ER--VGLTTFLRAVGLKPVPQMVFKPRANPTDIGPPDYRLMLPEIVKKNYGKWKYHEILQPGVLKHVSETGDEVYTVRVGSPKLVS--IDFIRDICDIADKYCDGHLRFSRYNIEFMTPDKTKVAPIIEEVKKL--------GLPVGT------GKSISNIVHTQGWVH-HSAAT-ASGVVKAIMDELYDYF-ISMKLPAKLRIALA-CINM-GAVHCSDLAVVGVHRKPPRVEHERLGAVCE-----------IPTTMASCPTGAIRR---------------------
>Aarhus_bay_sediment_clone_DSRIV-7_FM179976
RYSDVPE------KFPNVE-SFHTFVNQPSGWFYTTKALRQLCDVWEK-YGSGMTNFHGSTGDIILLGATTANLQPCFDALAE--------IGFDLGSGSVLTPTAVGPAREYACIDTLDII--YNLTMEFQDEIHRPRWPYFIKASGPNDGVAAIARSDLTIITWKDSLRIDQAAVREYVKGG------------------FDIKTIVIDKPTSALEW------------------DDKAAELRL--KPEDVRCMHINKM-------------SKALRPGLDRGATLLIGS-KAPLVKGAYLSWVLVPFMRM--EPPYT-------EVKE-LLRKIWDWWDENGRSRERVAELIERVGLTTFL-RA--VGLKPVPQMVFKPRANPYVFFD----TDIGPPDYRLMLPEIVKKNYGKWKYHEILQPGVLRHVSETGDEVYTVRVGSPELVS--IDFIRDICDIADKYCNGHLRFSRYNIEFMTPDKTEVAPIIEEVKSL--------GVFPGT------GKSISNIVHTQGWVH-HSAAT-ASGVVKAIMDELYDYF-ISMKLPAKLRIALA-CINM-GAVHCSDLAVVGVHRKPPRVEHERLGAVCE-----------IPTTMASCPTGAIRR---------------------
>Black_Sea_sediment_clone_BSIII-7_AM236177
RYSDVPE-----XKFPNIE-SFHTFVNHPSGWFXTTKALRQLCDVWEK-YGSGMTNLHGSTGDIILLGAPTANLQPCFDALSD--------IGFDLGSGSVLTPTGVGPAREYACIDTLDII--YDLTMEFQDELHRPRWPYSIKASGPNDCVAAIARSDFTIITWRDNLRIDQAAVREYVKSG------------------FDIKTIVIDKLTRALEW------------------DDKAAELRL--KPEDVRCMHINKM-------------PKALRPGLDRGATLLIGS-KAPLVKGAYLSWCWVPFMKM--EPPYD-------NIKD-IVDKVWDWWGTWQGQGKRIAELIERLGLKTFL-RA--MGLKPVPQMVYRPRANPYVFFD----TDIGPPDYRTMLPETVKKNYGKWKYHEILQPGVLKHVSETGDELYTVRAGSPKLVS--IDFIRDICDIADKYCDGHLRFSRYNIEFMTPGKTKVAPIIEEVKKL--------GLPVGT------GKSISNIVHTQGWIH-HSAAT-ASGVVKAIMDELYDYF-ITMKLPARLRIALA-CINM-GAVHCSDLAVVGIHRKPPRVEHERLSIVCE-----------IPTTMASCPTGAIRR---------------------
>Black_Sea_sediment_clone_BSI-2_AM236155
RYSDVPE------KFPNVE-SFHTFVNHPSGWFYTTKALRQLCDVWEK-YGSGMTNFHGSTGDIILLGAPTANLQPCFDALSD--------IGFDLGSGSVLTPTGVGPAREYACIDTLAII--YDLTMEFQDELHRPRWPYSIKASGPNDCVAAIARSDFTIITWRDNLRIDQAAVREYVKSG------------------FDIKTIVIDKPTRALEW------------------DDKAAELRL--KPEDVRCMHINKM-------------PKALRPGLDRGATLLIGS-KAPLVKGAYLSWVLVPFMKM--EPPYT-------EFKE-LVRKGXHWWDEHGRTRERXAELXERLGLKTFL-RA--MGLKPVPQMVYRPRANPYVFFD----TDIGPPDYRTMLPETVKKNYGKWKYHEILQPGVLKHVSETGDELYTVRAGSPKLVS--IDFIRDICDIADKYCDGHLRFSRYNIEFMPPGKTKVAPIIERGYKL--------GLPVGT------GKSISNIVHTQGWIH-HSAAT-ASGVVKAIMDELYDYF-ITMKLPAKLRIALA-CINM-GAVHCSDLAVVGIHRKPPRVEHERLSIVCE-----------IPTTMASCPTGAIRR---------------------
>Black_Sea_sediment_clone_BSI-11_AM236164
RYSDVPE------KFPNIE-SFHTFVNHPSGWFYTTKALRQLCDVWEK-YGSGMTNFHGSTGDIILLGAPTANLQPCFDALSD--------IGFDLGSGSVLTPTGVGPAREYACIDTLAII--YDLTMEFQDELHRPRWPYSIKASGPNDCVAAIARSDFTIITWRDNLRIDQAAVREYVKSG------------------FDIKTIVIDKPTRCLEW------------------DDKAADFDS--SRGDVRCMHINKM-------------PTAETGVLIEAPLSSLVA-KRPYSRGAYLSWVLVPFMRM--EPPYT-------EFKE-LVRKAWDWWDEHGRTRERIAELIERLGLKTFL-RA--XGLKPVPXMVYTPRANPYVFFD----TDIGPPDYRTMLPETVKKNYGKWKYHEILQPGVLKHVSETGDELYTVRAGSPKLVS--IDFIRDICDIADKYCDGHLRFSRYNIEFMTPGKIKVAPIIEEVKKL--------GLPVGT------GKSISNIVHTQGWIH-HSAAT-ASGVVKAIMDELYDYF-ITMKLPAKLRIALA-CINM-GAVHCSDLAVVGIHRKPPRVEHERLGLVCE-----------IPTTMASCPTGAIRR---------------------
>Black_Sea_sediment_clone_BSIII-2_AM236172
RYSDVPE------KFPNVE-SFHTFVNHPSGWFYTTKALRQLCDVWEK-YGSGMTNFHGSTGDIILLGAPTANLQPCFDALSD--------IGFDLGSGSVLTPTGVGPAREYACIDTLAII--YDLTMEFQDELHRPRWPYSIKASGPNDCVAAIARSDFTIITWRDNLRIDQAAVREYVKSG------------------FDIQERLIVIPTQCWSK--------------------EGPTRAL--DKADVRCMHINYM-------------PTALRPGSYRGATLLIGMQSALIQGAAYLSSVLVPFMKM--EPPYT-------EFKE-LVRKAWDWWDEHGRTKEKIAELIERLRLRTFL-RA--MGLKPVPQMVYRPRANPYVFFD----TDIGPPDYRTMLPETVKKNYGKWKYHEILQPGVLKHVSETGDELYTVRAGSPKLVS--IDFIRDICDIADKYCDGHLRFSRYNIESMTPGKTKVAPIIEEVKKL--------GLPVGT------GKSISNIVHTQGWIH-HSAAT-ASGVVKAIMDELYDYF-ITMKLPAKLRIALA-CINM-GAVHCSDLAVVGIHRKPPRVEHERLSIVCE-----------IPTTMASCPTGAIRR---------------------
>Aarhus_bay_sediment_clone_DSRIV-1_FM179970
RYSDVPE------KFPNVE-SSHTFVNHPSGWFYTTKALRQLCDVWEK-YGSGMTNFHGSTGDIILLGAPTANLQPCFDALSD--------IGFDLGLGRSCLRTGVGPAREYACIDTLAII--YDLTMEFQDELHRPRWPYSIKAPGPDGCVAIITRSDFTIITCRDNLRIDQAAVREYVKSG------------------FDIKTIVIDKPTRCLGV------------------DDKAAELRL--KPEDVRCMHINKM-------------PPAERTGVLIEAPLSLVA-KRPLVKGAYLSWVLVPFMKM--EPPYT-------EYKE-LVRKAWDWWDEYGRTRERIAELIERLGLKTFL-RA--MGLKPVPQMVYRPRANPYVFFD----TDIGPPDYRTMLSETVKKNYGKWKYHEILQPGVLKHVSETGDELYTVRAGSPKLVS--IDFIRDICDIADKYCDGHLRFSRYNIEFMTPSKTKVAPIIEEVKKL--------GLPVGT------GKSISNIVHTQGWIH-HSAAT-ASGVVKAIMDELYDYF-ITMKLPAKLRIALA-CINM-GAVHCSDLAVVGIHRKPPRVEHERLGAVCE-----------IPTTMASCPTGAIRR---------------------
>Black_Sea_sediment_clone_BSIII-1_AM236171
RYSDVPE------KFPNVE-SFHTFVNHPSGWFYTTKALRQLCDVWEK-YGSGMTNFHGSTGDIILLGAPTANLQPCFDALSD--------IGFDLGSGSVLTPTGVGPAREYACIDTLAII--YDLTMEFQDELHRPRWPYSIKASGPNDCVAAIARSDFTIIWRDIPSGFTKLPVREYVQSG------------------FDIKTIFIDKPTRALEW------------------DDKAAELRL--KPEDVGCMHINYM-------------PKALRPGSSYRRHSPDWY-QSALSQGGIPLLVLVPFMKR--EPPYT-------EFKE-LVRKVMDWWMNMAGQGKGLPNLLRGLGLRTFL-RA--MGLKPVPQMVYRPRANPYVFFD----TDIGPPDYRTMLPETX---YGKWXYHEILQPGVLKHVSETGDELYTVRAGSPKLVS--IDFIRDICDIADKYCDGHLRFSRYNIESMTPGKTKVAPIIEEVKKL--------GLPVGT------GKSISNIVHTQGWIH-HSAAT-ASGVVKAIMDELYDYF-ITMKLPAKLRIALA-CINM-GAVHCSDLAVVGIHRKPPRVEHERLSIVCE-----------IPTTMASCPTGAIRR---------------------
>Black_Sea_sediment_clone_BSI-13_AM236166
RYSDVPE------KFPNVE-SFHTFVNHPSGWFYTTKALRQLCDVWEK-YGSGMTNFHGSTGDIILLGAPTVNLQPCFDALSD--------IGFDLGSGSVLTPTGVGPAREYACIDTLDII--YDLTMEFQDELHRPRWPYFIKASGPNDSVASIASSDFTILTWRDNLRIDQAAVWEYVKAA------------------FHIKLSVVHMPTRALEW------------------DDKAPNLDS--KPEDVRCMHINKM-------------PKALRPGSLYQAPLSSLGRKAPLSRGGIPLLGCWVPFIKR-EPPYT-------EFKE-LVRKAWXWW--XNRDKERIAELIXEARLKTFL-RA--MGLXPVPQMXYRPRANPYVFFD----TDIGPPDYRTMLPETVKKNYGKWKYHEILQPGVLKHVSETGDELYTVRAGSPKLVS--IDFIRDICDIADKYCDGHLRFSRYNIEFMTPGKTKVAPIIEEVKKL--------GLPVGT------GKSISNIVHTQGWIH-HSAAT-ASGVVKAIMDELYDYF-ITMKLPAKLRIALA-CINM-GAVRCSDLAVVGIHRKPPRVEHERLSIVCE-----------IPTTMASCPTGAIRR---------------------
>Black_Sea_sediment_clone_BSIII-6_AM236176
RHSDSPE------LFPNVA-DFHTFVNQPSGWFYTTKALRQVCDVWEK-YGSGLTNLHGATGDIILLGATTPVLQDCFNALTDE-------AGFDTGSASGLTPSAVGPAREYACIDTLDIC--NTLTQAFQDEIHRPMWPYFFKISGPNDCVASIARADMPIITWRDALRIDQDAVREYVDNG------------------FDIETIVIDKPTRALEW------------------DDKAAELRL--KPEDVRCMHINKM-------------PKALRPGLDRGATLLIGS-KAPLVKGGIPLLGAGSLYED--GAAIH-------WFKE-LVRKAWNWWDEHGRTRERIAELIERLGLRTFL-RA--MGLKPVPQMVYRPRANPYVFFD----TDIGPPDYRTMLPETVKKNYGKWKYHEILQPGVLKHVSETGDELYTVRAGSPKLVS--IDFIRDICDIADKYCDGHLRFSRYNIEFMTPGKTKVAPIIEEVKKL--------GLPVGT------GKSISNIVHTQGWIH-HSAAT-ASGVVKAIMDELYDYF-ITMKLPAKLRIALA-CINM-GAVHCSDLAVVGIHRKPPRVEHERLSIVCE-----------IPTTMASCPTGAIRR---------------------
>Black_Sea_sediment_clone_BSIII-3_AM236173
RYSDVPE------KFPNVE-SFHTFVNHPSGWFYTTKALRQLCDVWEK-YGSGMTNFHGSTGDIILLGAPTANLQPCFDALSD--------IGFDLGSGSVLTPTGVGPAREYACIDTLAII--YDLTMQYEFDELRPRWPYSLRLLGPNDCVAAIARSDFTIITLERYLRIDQAAVREYVKSG------------------FDIKTIVIDKPTRALEW------------------DDKAAELRL--KPEDVRCMHINAM-------------PKALRPGLDRGATLLIGS-KAPLVKGAYLSWVLVPFMKM--EPPYT-------EFKE-LVRKAWDWWDEHGRTRERIAELIERLGLRTFL-RA--MGLKPVPQMVYRPRANPYVFFD----TDIGPPDYRTMLPETVKKNYGKWKYHEILQPGVLKHVSETGDELYTVRAGSPKLVS--IDFIRDICDIADKYCDGHLRFSRYNIESMTPGKTKVAPILEEVKKL------GLPRRCGT------GAGISTIFLTHEYIH-HTPPQ-MSCRGKKVKCEIFDYF-QGTTLPAQVRASMA-CPYM-GDVLCVDIALLGYHRKPPIVVDEVILSICEI----------IPTTMAS-PTGAFLP---------------------
>Rasner_Moeser_fen_soil_clone_Rm9_GU127961
RYVDVPD------KFPAVD-MFHTMINQPAGWFYTTDALRKICDIWEK-YGSGLTNFHGSTGDIILLGTNTKSLQPCFDELTE--------AGFDLGSGSALTNSCVGPAREYSCIDTLDIC--SNLTQEFQDEIHRPRWPYFIKISGPNDGVAAIARADFTIITWHDSLRIDRDEVHKYVKNG------------------FDIRGLVTEKPTKALAW------------------DEKEQKLNL--RAADVRCMHINKM-------------PKALRPGVERGATILIGG-KAPIIKGAYLSWVLVPFMKM--EPSYD-------EAKV-LLRKIWEWWDENGRSRERIAELIERMGLKTFL-RA--VDIKPVPQMVYKPRANPYVFFD----SDIGPPSYKKMLPAVIEKNYGKWKYHEILKPGVLKHVSESGDEVWTARAGSPRLVS--IDFIRDICDIADKYCDGKLRFSRSNIELMTPKKENVEPIIAAVQKI--------GLPVGT------GKAISNIIHTQGWVH-HSAAT-SSGIVKAIMDELYPYF-TSMKLPAKLRVALA-CINM-GAVHCSDIAIVGIHTKPPKVDNTKVGTVCE-----------IPTTMASCPTGAIRK---------------------
>Dehalococcoidia_bacterium_UBA6227_GCA_002441015.1
RYVDMPE------EFPNLE-MFHTMVNHPSGWFYTTEALRKVCDIWEK-YGSGMTNFHGSTGDIILLGTSTQNLQPCFDELAE--------NGFDLGSGSALTPSAVGPAREYACIDTLDIC--NNLTHEFQDEMHRPRWPYFIKVSGCNDGVAAIARADLSIITWKDTLRIDQEEVRNYVKNG------------------FDIKGIVIDKPTKALDW------------------DEKKKELVL--RAEDVRCMHINKM-------------PKALRPGLDRGATLLIGA-KAPIVKGAYLSWVLVPFMKM--EPPYD-------EVKT-LLRNIWEWWDENGRTRERVAELIERLGLKAFL-KA--VGIKPVPQMVYKPRANPYVFFE----TDLGPPDYRTMLPKVIEKNYGKWKYHEILKPGVLKHVSETGDEVFTVRVGSPRLVS--IDYIRDICDVADKYCDGHLRFSRYNIELMTPKKENVEPIIAAVQKL--------GLPVGT------GNAISNVVHTQGWVH-HSAAT-SSGLVKAIMDELYPYF-ISMKLPARLRVALA-CINM-GAVHCSDIAIVGVHTKPPKVDNSKVTALCE-----------IPTTLSSCPTGAIRK---------------------
>Deltaproteobacteria_bacterium_RBG_13_53_10_GCA_001798785.1
RYSDVPE------QFPNVE-SFHTLVNHPAGWFYTTKALRKICDVWEK-HGSGLTNMHGSTGDIILLGTTTDHLQPCFDDLID--------AGFDLGSGSALTPTAVGPAREWSNIDTLDLV--QNLTMQFQDEMHRPRWPYFFKISGPNDCVAAIARADFTIITWRDSLKIDQKAVKGYAKSG------------------FDVKALVVDKPTNALEW------------------DDKAQELKL--QPQEVRCMHINKM-------------TKALRPGDDKGATILIGG-KAPIVKGAMLSSVIVPFMKI--DPPYT-------EIKD-LALKIWDWWDELGRPRERVGELIERMGMRVFL-KA--VGLKPVPQMIKAPRTNPYVFF-----TDIGPPNYKEMLPEVIKKNYGNWKYHEVVKPGVLRHVSETGDELYSVRAGSPRLVS--VDFIRDLCDVADKYCDGHLRFSRYNVEFLTPKKANVEPIIEAAKKL--------GLPVGT------GNCISNIVHTQGWAH-HSAAT-SSPIVKAVMDELYDHF-TAMKLPALLRISLA-CINM-GAVHCSDLAIVGVHTKIPKVNHEKVMAVCE-----------IPTVMASCPTGAIRR---------------------
>Seine_river_floodplain_clone_VO7_VO7_AY953410
RYTDRPD------LFPNVE-SFHTLVNHPAGWFYSTKALRKICDIWEK-HGSGLTNMHGSTGDIILLGTTTPHLQPCFDDLTE--------VGFDLGSGSALTPAAVGPAREWTNINTLDMV--HNLTMEFQDEIHRPRWPYFIKISGPNDCVAAIARADFTIITWRDSLKIDQRAVREYVKGG------------------MDIKANIVGRPTNALEW------------------DEKAQELRL--IPEDVRCMHINKM-------------SKALRPGEDKGATILIGG-RAPILKGAMLSSVIIPFMKI--EPPYT-------EIKD-LLRKIWDWWDENGKPRERVGELIERVGMRVFL-KA--VGLKPVPQMIKAPRTNPYVFF-----TDVGPPNFQEMLPEVIKKNYGQWRYHEILKPGVLRHVAEGGDESNCTPYGSGRQGSXSVDFIRDLCDVADTYCRRTSRFSRYNVEFLTPKKENVEPLIGAVKKL--------GLPVGT------GDAISNIVHTQGWAH-HSAAT-SSPIVKALMDELYDYF-TSMKLPGKIRVSLA-CINM-GAVHCSDLAIVGVHTKVPKVNDEKVAAGCE-----------IPTIMASCPTGAIRR---------------------
>Rasner_Moeser_fen_soil_clone_Rm27_GU127965
RYSDVPD------KFPNIE-SFHTMVNHPAGWFYTSKALKKLCDVWEK-HGSGLTNMHGSTGDIILLGTTTAHLQPCFNDLTE--------AGFDLGSGSALTPTAVGPAREWTNINTLALV--HDLTMEFQDEIHRPRWPYFIKISGPNDCVAAIARADFTIITWKDSLKIDQKAVREYVKSG------------------MDIRTDIVARPTNALEW------------------DEKAQELRL--IPQDVRCMHINKM-------------TKALRPGDDKGATILIGG-KAPILKGAMLSSVIVPFMKV--EPPYT-------EIKD-LLRKIWEWWDENGRPARGVGELIEKVGMRTFL-KV--VXLKALPQMIKSPRSNPYVFF-----TDIGPPNFQEMLPEVIKKNYGHWKYHEILKPGILRHVAESGDELFTVRVGSPRLVS--IDFIRDICDIADKYCDGHLRFSRYNIEFMTPDRTKVDPLIEEVKKL--------GLPVGT------GSAISNIVHTQGWAH-HSAAT-SSPIVKALMDELYDCF-TSMKLPGKLRVSLA-CINM-GAVHCSDLAIVGVHTKVPKVNHEKLMAICE-----------IPTVMSSCPAGAIRR---------------------
>Seine_river_floodplain_clone_VO2_AY953405
RYSDVPD------KFPNLE-SFHTLVNHPAGWFYTTQQLKKVCDVWEK-HGSGLTNMHGSTGDIILLGTTTQHLQPCFNDLTD--------AGFDLGSGSALTPTAVGPAREWTNVDTLDMV--HNLTMEFQDEIHRPRWPYFIKISGPNDCVAAIARADFTIITWRDSLKIDQEAVREYVKKR------------------FDVKTLVVDRPTNAPGSGPVPNECPRMG-------SKKAKRLTV--HPAEVRCMHINKM-------------TKAIQPGDDKGVTLLIGG-KAPIVKGAMLSSVLIPFMKV--QPPYT-------EIKD-LVRKIWDWWDEHGRPRERVGELIERMGMRVFL-KA--MGLPPVPQMIKAPRTNPYVFF-----TDIGPPNYKEMMPEVIKKNYGHWKYHELVKPGVIRHVAESGDELYTVRAGSPRLVS--IDFIRDLCKIADKYCDGHLRFSRYNIEFLTPRKENVKPIMNAVKKI--------GLPVGT------GDAISNIVHTQGWAH-HSAAT-SSPIVKALMDELYDYF-TSMKLPGKLRVSLA-CINM-GAVHCSDLAIVGVHTKIPKVDNERLAATCE-----------IPTLLASCPTGAIRR---------------------
>Rasner_Moeser_fen_soil_clone_Rm26_GU127964
RYSDVPQ------LFPNVE-SFHTMVNHPAGWFYDTKTLRKLCDVWEK-HGSGLTNLHGSTGDIILLGTNTANIQPCFDSLTE--------IGFDLGSGSALTPSAVGPAREWTNIDTLGLV--HNLTMEFQEEIHRPRWPYFIKISGPNDCVAAIARSDFTIITWRDSLRIDQKAVQDYVKNG------------------FDVKGLVVDKPTDALAW------------------NETSKELKM--IPEDVRCMHINKM-------------TKAIRPGLDRGATILMGG-KAPVIKGAMLSSVIIPFMKM--DPPYT-------EVKE-LLRKIWEWWDENGKPRRGVGELIEKVGMRXFL-KA--MGINQXPQMISRPRSNPYVFFS----TDIGPPNYRQMIPEVIKNNYGNWKYHEVLKPGVLKHVSETGDELYTVRVGNPRVVS--VDFIRDLCDIADKYCDGHLRFSRYNIEFLTPDKTKVDAIIEAAKKM--------GLPAGT------GHSISNIVHTQGWLH-HSAAT-SSAIVKALMDELYDYF-TSMKLPALLRISLA-CINM-GAVHCSDLAIVGVHTKIPKVNHEKVAAICE-----------IPTTMGSCPTGAIRR---------------------
>Deltaproteobacteria_bacterium_RBG_16_47_11_GCA_001798835.1
RYSDIPH------LFPNVE-SFHTFVNHPAGWFYTTKKLRELCDVWEK-YGSGLTNMHGSTGDIILLGATTANLQPCFDALTE--------VGFDLGSGSALTPTAIGPAREWTNINTLDLV--HDLTMEFQDEIHRPRWPYFIKISGPNDCVAAIARADFTIITWKDSLRIDQKGVREYAKGG------------------MDIKNNIVNRPTNALEW------------------DEKTKKLKV--IPQDVRCMHINKM-------------TKAIRPGVDKGATILIGG-KAPILKGAMLSSVLVPFIKI--EPPYT-------EIKD-LIREIWDWWDENGRTRERVGELIERLGMRNFL-KA--VGLKPVPQMIKSPRSNPYVFF-----SDIGPPNFREMLPEVIEKNYGKWKYHEILKPGVLRHVSETGDEVFTVRTGSPRLVS--IDFIRDLCDIADKYCDGHLRFSRYNVEFITPNKKNVKPIMDEAKKL--------GLPVGT------GNSISNIVHTQGWAH-HSAAT-SSPIVKALMDELYGYF-TSMKLPGKLRVSLA-CINM-GAIHCSDLAIVGVHTKVPKIDHEKVGAICE-----------IPTTIGSCPTGAIRR---------------------
>Rasner_Moeser_fen_soil_clone_Rm71_GU127968
RYSDVPH------LFPNVE-SFHTFVNHPAGWFYTTKKLRELCDVWEK-YGSGLTNMHGSTGDIILLGTTTANLQPCFDALTE--------VGFDLGSGSALTPTAIGPAREWTNINTLDLV--HNLTMEFQDEIHRPRWPYSIKISGPNDCVAAIARADFTIITWRDSLKIDQKGVKEYVKAG------------------FDIKGLVVDKPTNALKW------------------DEKTKKLKI--ISQDVRCMHINKM-------------TKAIRPGVDKGATILIGG-KAPILKGAMLSSVIVPFMKV--EPPYT-------EIKE-LIRKIWDWWDENGRTRERVGELIERLGMRNFL-KA--VGLKPVPQMIKSPRSNPYVFFN----SDIGPXNFREMLPEVIEKNYGKWKYHEILKPGVLRHVSETGDEVFTVRAGSPRLVS--IDFIRDLCDIADKYCDGHLRFSRYNIEFMTPNEKNVKPIIEAAKKI--------GLPVGT------GNAISNIVHTQGWAH-HSAAT-SSPIVKSIMDELYGYF-TSMKLPAKLRVSLA-CINM-GAIHCSDLAIVGVHTKVPKIDHEKVGAICE-----------IPTTIASCPTGAIRR---------------------
>Caldiserica_bacterium_JGI_0000059-M03_AQSQ01000030
RYCDQPE------RFPDAA-AFHTMINHPAGWFYNTKSLREICDIWEQ-YGSGLTNFHGSTGDIILLGTTTENLQPCFDALTE--------KGYDLGSGSALTISGVGKAREWANFDTLNLV--YDLTMEFQDEIHRPRWPYFIKASGPNDCVAAIARADFTIITWRDNLRXDQDAVRNYVDNG------------------FDIKTFVVDKPSEALEW------------------DEGKKALIL--RPDDVRCMHINKM-------------PKAIRPGTECGATILVGG-KAPIIKGAYLSWVLIPFIKV--EPPYE-------EIKD-LLRKIWDWWDENGRTRERLAELIERMGLKNFL-KD--IGIPPVPQMVYKPRANPYVYF-----TDIGPPDYREMLHPVIKKNYGKWKYHETLRPGVLRHVSETGDEVYTVRAGSPRLLN--IDFIRYLCDIADKYCEGYLRFSRYNIEFMTDKRSNVDSIIEDLNKI--------GLPVGT------GNSISNIVHTQGWIH-HSAAT-ASGLVKSIMDEMYEYF-TSMKLPAYVRIAVA-CINM-GAVHCSDLAIVGVHRKPPKIDHEKVLAQCE-----------IPTTIQSCPTGAIRR---------------------
>Spirochaetia_bacterium_UBA5368_GCA_002407865.1
RYTDVPE------KFPNAE-AFHTVVNHPSGWFYNTSSLRKICDIWEK-YGSGLTNMHGSTGDIILLGTKTDNIQPCFNELSN--------AGFDLGSGSVLTPSGVGPAREWSCFDTLDLI--YDLTQTFQDELHRPRWPYFIKASGPNDCSAAIARADFTIIAWRDSIRIDQSAVKEYAAKG------------------LDIKTLIVDKPGNALSW------------------DNAKQVLSV--QPDDLRCMHINKM-------------TKAIRPGIEKGATILIGG-KAPILRGAFLSWVLVPFVKV--EPPYT-------EIKD-LLEKIWDWWDENGRNRERVAECIARIGLKEFL-KA--VDLKPVPQMVYHPRSNPFVFF-----TDIGPPDYREMLPEVIKNNYGKWRYHEITKPGVMKHVAESGDELYTVRVGSPRLVS--IDFLRDICDIADKYCDGHLRFSRYNIELMTPKKDNVDPIIGAVKKL--------GLPVGV------GDCISNIVHTQGWIH-HSSAT-ASGLVKAIMDELDDYF-IKFKLHAKLRIAVA-CINM-GAVHCSDLAVVGIHTKPPKVDNSRLSAVCE-----------IPSVIASCPTGAIRR---------------------
>Bioreactor_clone_GranDSR17_AY929600
RYTDIPE------KFPNAE-QMHTVVNHPSGWFYTTKALRTICDIWEK-HGSGLTNMHGSTGDIILLGTDTEQIQPAFNTLTE--------SGFDLGSGSALTPSGVGPAREWACFDSLNLI--YDLTQTFQDELHRPRWPYFIKASAPNDCVAAIARADFTIITWRDSLRIDQSAVKEYAAKG------------------LDIKGLIVDKPTQALEY------------------DERSQKLSV--KPEDVRCMHISKM-------------TKAIRPGKETGATILIGG-KAPILRGAFLSWVLVPFIKI--DPPYT-------EIKE-LLEKIWDWWDEHGRNRERIAETISRLGLKDFL-KA--IDLKPMPQMVYHPRSNPFVFF-----TDIGPPDYKMTLPEAVRNNYGKWKYHEILKPGVMKHVGETGDELFTVRAGSPRLVS--IDFIRDVCDIADKYCDGHLRFSRFNIELMTGKKANVDGIISELKKL--------GLPVGL------GDCISNIVHTQGWIH-HSAAT-ASGLVKSIMDELYEYF-TEFKLHAKLRIAVA-CINM-GAVHCSDLAVVGIHTRPPKVNHEKLAATCE-----------IPSVIASCPTGAIRR---------------------
>Polluted_aquifer_clone_LGWG03_EF065042
RYTDVPE------KFPAAE-QFHTVVNHPAGWFYDTKSLRKVCDIWEK-HGSGLTNFRGSTGDIILLGTKTDSVQPCFNDLSE--------AGFDLGSGSCLTPTAVGPAREWSCFDTLDLI--NNLTQAYQDELHRPRWPYFIKASGPNDCVAAIARSDFTIITWRDSIRINNDEIKKYVEKG------------------VDMKADIVDRPGSALSF------------------DDKTSVLSV--RPEEVRCMHINKL-------------TKAVRPGTKKGAAILIGG-KAPILRGAFLSWVLVPFMEL--KPPYQ-------EIKD-LLAKMWDWWDENGRNRERIAETISRIGLKVFL-KA--VDIKPLPQMVKHPRSNPFVFYNR---TDIGPPDFRTMLPEAIKKNYGKWQFHEILKPGVMRHVAEGGDELYTVRVGSPRLVS--INFVRDICDIADRYCDGHLRFSRANVELMTPKKENVDGIIAAVKGL--------GLPVGI------GDCVSNIVHTQGWIH-HSAAT-ASGLVKAIMDELYDYF-TEFKLSSKLRIAVA-CINM-GAVHCSDLAVVGVHTKPPKIDNERLGKICE-----------IPSAIRSCPTGAIRK---------------------
>Aarhus_bay_sediment_clone_DSRIV-8_FM179977
RYSDSPD------KFPNVA-AFHTFVNHPSGWFYTTKALRQICDIWEK-YGSGLTNFHGSTGDIILLGAPTENLQPCFDALSGE-------AGFDLGAASDLTPSCVGAAREFACIDTTDLC--NDLTQTFQDYIHRPHWGYFIKISGPNDCIASIGRSDMPIITWRDALRIDQDAVREYVDSG------------------LDIVSEVVSQPTEALEW------------------DAKGKKL-L--KPEEVRCMYLSRM-------------PKAIRPGLDKGATIMIGG-KAPLVRGPRLGWVLVPFMKM--EPPYT-------ELKD-MLEKIWDWWDENGKTRERVSELIERLGIQEFL-KA--MDLPPLPEMVAEPRTNAFIF-VTRKVTDIGPPDYRTMLPEIIKKNYGQWKYHEILKPGFLKHVAENGDAVYTIRAGSPRLLS--VDKVRDICDVADKYCDGHLRFSRHNVEFLLADESKLEALAKEINGK-------LGFPIGT------GTCLSNIVHTQGWIH-HTPAT-ASGIVKALMDELYDYF-VSEKLPAKMRISLA-CGNM-AAIHCSDISVVGVHTPPTKIDDKNFSTWCE-----------VPTTLASCPTGAIRR---------------------
>Deep_sea_sediment_clone_UBM1D80.29_JN798930
--SDSPD------KFPNVA-NFHTFVNHPSGWFYTTKALRQVCDIWEK-YGSGLTNMHGATGDMILLGTVTENLQPCFDELSGE-------AGFDLGSASVLTPSAVGPAREWACIDTLDIC--NDITHTFQDYIHRPHWAYFIKISGPNDATASIGRSDMPIITWRDALRIDQDAVREYVDKG------------------LDIVGEVVNKPTEALEW------------------DAQGKKLVL--KPENTRCMYISKM-------------PKALRPGLDKGATIMIGG-KAPLVRGPRLAWVLVPFMKM--EPPYT-------ELKD-LLEKIWDWWDENAKTRERISELIERLGMSAFF-KA--IDLPPIPEMVAEPRSNAFIF------TDIGPPDYRTMLPEVIKKNYGQWKYHEILKPGFLKHVAESGDAVYTVRAGSPRLLS--IDTIRDICDLADKYCDGHLRFSRHNVEFMLTDQSRMDTLAKEIKEK-------LGFPVGT------GKCLSNIVHTQGWIH-HTPAT-ASGVVKAIMDELYDYF-VEEKLPAKLRISQA-CGNM-GAIHCSDIAIVGIHTAPPTKIDDKNFSTWCE----------VPTTLASCPTGAIKR---------------------
>Deep_sea_sediment_clone_UBM1D80.11_JN798926
RYSDSPD------KFPNVA-AFHTFVNQPSGWFYTTKALRQVCDIWEK-YGSGLTNMHGATGDMILLGTTTENLQPCFDALTNE-------AGFDLGSASVLTPSAVGPAREFACIDTLDIC--NDLTHTYQDEIHRPRWPYWFKMSGPNDCVAAIARADMPIITWRDALRIDQDAVREYVDNG------------------FDIVGEVVNQPTEALEW------------------DAKAKKLNL--KPEEVRCMHINKM-------------PKAIRPGLDKGATIMIGG-KAPLVRGPRLAWVLVPFMKM--EPPYT-------ELKD-MVERIWDWWDENARTRERVSELIERVGMSTFL-KA--VDLPAVPEMVMEPRNNAFIF------TDIGXPVNRTMLLEVIKKNYGQWKYHETLKPGFLKHVAESEHAVYTVRAGSPRLLS--IDTIRDICDLADKYCDGHLRFSRHNVEFLLTDQSKMEALAKEIKEK-------LGFPVGT------GKCLSNIVHTQGWVH-HTPAT-ASGVVKAVMDELYDYF-VEEKLPAKTRISLA-CGNM-GAIHASDIGIVGIHTKPPTRIDDKNLMTWCE----------VPTTLSSCPTGAIRR---------------------
>Aarhus_bay_sediment_clone_DSRIII-8_FM179969
RYSDSPE------KFPNAA-AFHTFVNQPSGWFYTTKALRQLCDIWER-YGSGLTNFHGATGDIILLGTTTENLQPCFDALTGE-------AGFDLGSASVLTLSAVGPAREFACIDTLDLC--NDLTHTYQDEIHRPRWPYFIKISGPNDGVAAIARADMPIITWRDALRIDQDAVREYVDNG------------------FDIVGEVVSQPTEALEW------------------DE--KKLNL--KPEEVRCMHINKM-------------PKALRPGLDKGATIMIGG-KAPLVRGARLGWVLIPFMKM--EPPYT-------ELKE-LVEKIWDWWDENARTRERVSELIERLGMREFL-KA--IDLAPCPEMVMEPRANAFIFWSPEKVTDIGPPDYRKMLPEVIKKNYGKWKYHEILKPGLLKHVAEGGDELYTVRAGSPRLLS--IDTIRDFCDIADKYCNGHLRFSRHNIEFLTADKSKVEPLIQEVSKL--------GFPVGT------GKCMSNIVHTQGWVH-HTPAT-ASGVVKAVMDELYDYF-VEEKLPAKFRISLA-CGNM-GAIHCSDIGIVGMHTKPPTRIDDKNFMTWCE----------VPTTLSSGPTGAIRR---------------------
>Uncultured_bacterium_clone_Aarhus_Bay_dsr_clone_AA215_KU561072_KU561086
RYSDSPE------KFPNVA-AFHTFVNQPSGWFYTTKALRQICDIWER-YGSGLTNFHGATGDAILLGAPTENLQSCFDALTDE-------AGFDLGSASVLTPSAMGPAREYACIDTLDIC--NDLTHTFQDYIHRPHWAYFIKVSGPNDCVAAIARADMPIITWRGALRIDQDAVREYVDSG------------------FDIKGEVVSQPSEALEW------------------DEKAKRLNL--KPEEVRCMHINKM-------------PKALRPGLDKGATIMIGG-KAPLVRGARLGWVLVPFMKM--EPPYT-------ELKE-LLEKIWDWWDENARTRERISELIERLGLREFL-KA--IDLPPCPEMVLEPRANAFIF------SDIGPPDYRTMLPEVMKKNYGKWKYHEILRPGVLKHVAEGGDEIYTVRAGSPRLLS--IDTLRDICDVADKYCDGHLRFSRNNIEFLFTDQSKIEPLTEEIKNK-------LGFPIGT------GTCITNIVHTQGWVH-HTPAT-ASGVVKAIMDELYDYF-VSEKLPAKLRISEA-CGNM-GAIHCSDIGIVGVHTKPPKIDDKNFPTWCE-----------VPTTLASCPTGAIRR---------------------
>Aarhus_bay_sediment_clone_DSRIV-2_FM179971
RYSDSPE------KFPNVA-AFHTFVNQPSGWFYTTKALRQMCDIWER-YGSGLTNFHGATGDAILLGAPTENLQSCFDALTDE-------AGFDLGSASVLTPSAMGPAREYACIDTLDIC--NDLTHTFQDYIHRPHWAYFIKVSGPNDCVAAIARSDMPIITWRSALRIDQDAVREYVDSG------------------FDIKGEVVSQPSEALEW------------------DEKAKRLNL--KPEAVRCMHINKM-------------PKALRPGLDKGATIMIGG-KAPLVRGARLGWVLVPFMKM--EPPYT-------ELKE-LLEKIWDWWDENARTRERISELIERLGLREFL-KA--VDLPPCPEMVLEPRANAFIFAT----TDIGPPDYRTMLPEVMKKNYGKWKYHEILRPGVLKHVAEGGDEIYTVRVGSPRLLS--IETLCDICDVADDYCDGHLRFSRNNIEFLFTDQSKIEPLTEEIKNK-------LGFPIGT------GTCVTNIVHTQGWVH-HTPAT-ASGVVKAIMDELHDYF-VSEKLSAKLRISLA-CGNM-GAIHCSDIGIVGVHTKPPRIDDKNFPTWCE-----------VPTTLPSCPTGAIRR---------------------
>Hydrothermal_field_microbial_mat_clone_YS16dsrAB01_AB451523
RHSDSPE------LFPDVA-DFHTFVNHPSGWFYTTKALRQLCDVWER-YGSGLTNLHGTTGDIILLGSTTPVLQDCFNALTDE-------AGFDTGSSSDLTPSCIGLAREYSCIDTLDLC--NDITHTFQDEIHRPMWPYFIKISGANDCVSSIARADLSVITWRDELRIDQNAVREYLENG------------------FDIDNLIVRKPTQALEW------------------DATAKKLTL--IAEDVRCMHINKM-------------PKAVRPGLDGGATLLIGG-KAPLKQGARFSWVLVPFMKM--EPPYD-------ELKD-LLQKIWDWWDEHGRTRERIAELIQRLGLSTFL-KA--IDLPPSPQMVFAPRANPYIFWSRK--TDIGPPDYRLMLPEIIKENYGKWKYHEIPEPGVLKHVAEGGDELYSVRVGSPRLLS--IDTIRDICDIADKYSDGHLRFSRNNIEFLVVDREKIAPLKEEIGKL--------GLPIGT------GESITNIIHTQGWIH-HTPAT-ASGIVKALMDELYDYF-TSMTLPAKLRISLA-CLNM-GAVHCSDIAIVGMHTRLPKIDDEHLAATCE-----------IPTTLACCPTGAIRR---------------------
>Aarhus_bay_sediment_clone_DSRII-1_FM179955
XHSDSPE------LYVRMA-HLHTFVNQPSGWFYTTKALRQVCDVWEK-YGSGLTNLHGATGDIILLGATTPVLQDCFNALTDE-------AGFDTGSASGLTPSALGPAREYACIDTLDIC--NTLTQAFQDEIHRPMWPYFFKISGPNDCVAAIARADMPIITWRDTLRIDQDAVREYVDNG------------------FDIENIVIRKPTQCLEW------------------DAKAKKL-L---PEDVRCMHINKM-------------PKALRPGLDKGATILIGA-KAPVEKGARFGWVIVPFVKM--EPPYT-------FVRD-LALKIWDWWDENARTRERVSELIQRLGMSAFL-KA--ADLPAVPQMVREPRTTPISSGNQKI-TDIGPPDYRLMLPEIIKKNYGKWKYHEIPEPGVLKHVSEDGDELYTIRAGSPRLLS--IDTIRDICDIADKHCDGHLRFSRHNIEFMVTDQNKIEPLKEDIKNL--------GLPIGT------GASISNIVHTQGWIH-HTPAT-ASGLVKCIMDELYEYF-ISMKLPAKLRVSLA-CLNM-GAIHCSDVAIVGIHRKLPKVDDERLSSVCE-----------IPTTLACCPTGAIRR---------------------
>Deep_sea_sediment_clone_UBM1D80.32_JN798931
RHSDSPE------LFPNVA-DFHTFVNQPSGWFYTTKALRQVCDVWEK-YGSGLTNLHGATGDIILLGATTPVLQDCFNALTDE-------AGFDTGSASGLTPSALGPAREYACIDTLDIC--NTLTQAFQDEIHRPMWPYFFKISGPNDCVAAIARADMPIITWRDTLRIDQDAVREYVDKG------------------FDIENIVIRKPTQALEW------------------DAKAKKLNL--NPEDVRCMHINKM-------------PKALRPGLDKGATILIGA-KAPVEKGARFGWVIVPFVKM--EPPYT-------FVRD-LALKIWDWWDENARTRERVSELIQRLGMSAFL-KA--ADLPPVPQMVREPRTNAYV-------TDIGPRDYRLMLPEIIKKNYGKWKYHEIPEPGVLKHVSEDGDELYTIRAGSPRLLS--IDTVRDICDIADKHCDGHLRFSRHNIEFMVTDQNKIELLKEDIKNL--------GLPIGT------GASISNIVHTQGWIH-HTPAT-ASGLVKCIMDELYEYF-TSMKLPAKLRVSLA-CLNM-GAIHCSDVAIVGIHRKVPKVDDERLSSVCE-----------IPTTLACCPTGAIRR---------------------
>Deep_sea_sediment_clone_UBM1D80.13_JN798927
RHSDSPE------LFPNVA-DFHTFVNQPSGWFYTTKALRQVCDVWEK-YGSGLTNLHGATGDIILLGATTPVLQDCFNALTDE-------AGFDTGSASGLTPSAVGPARECACIDTLDIC--NTLTQAFQDEIHRPMWPYFFKISGPNDCVASIARADMPIITWRDALRIDQDAVREYVDNG------------------FDIENIVIRKPTQALEW------------------DAKAKKLNL--NPEDVRCMHINKM-------------PKALRPGLNKGATILIGG-KAPVEKGARFGWVIVPFVKM--EPPYT-------LVRD-LALKIWDWWDENARTRERVSELIQRLGMRAFL-KA--ADLSPVPQMVREPRTNPYIFWEXRRGTDIGPPDYRLMLPEIIKKNYGKWKYHEIPEPGVLKHVSEDGDELYTIRAGSPRLLS--IDTIRDICDIADKHCDGHLRFSRHNIEFMVTDQNKIEPLKEDIKNL--------GLPIGT------GASISNIVHTQGWIH-HTPAT-ASGLVKCIMDELYEYF-TSMKLPAKLRVSLA-CLNM-GAIHCSDVAIVGIHRKLPKVDDERRSSVCE-----------IPTTLACCPTGAIRR---------------------
>Aarhus_bay_sediment_clone_DSRIII-1_FM179962
RHSDSPE------LFPNVA-DFHTFVNQPSGWFYTTKALRQVCDVWEK-YGSGLTNLHGATGDIILLGATTPVLQDCFNALTDE-------AGFDTVQHQ-ATPSAVGPARECACIDTLDIC--NTLTQAFQDEIHRPMWPYFFKISGPNDCVASIARADMPIITWRDALRIDQEAVREYVDSG------------------FDIENIVIRKPTQALEW------------------D-K-KKLNL--NPEDVRCMHINKM-------------PKALRPGLNKGATILIGG-KAPVEKGARFGWVIVPFVKM--EPPYT-------LVRD-LALKIWDWWDENARTRERVSELIQRLGMSAFL-KA--VDLPPVPQMVREPRAIAYIFWEPEEVTDIGPPDYRLMLPEVIKKNYGKWKYHEIPEPGILKHVSEDGDELYTIRAGSPRLLS--IDTIRDICDIADKHCDGHLRFSRHNIEFMVTDQNKIEPLKEDIKNL--------GLPIGT------GASISNIVHTQGWIH-HTSAT-ASGLVKCIMDELYEYF-ISMKLPAKLRVSLA-CLNM-GAIHCSDVAIVGIHRKLPKVDDERLSSVCE-----------IPTTLACCPTSAIRR---------------------
>Aarhus_bay_sediment_clone_DSRII-7_FM179961
RHSDSPE------QFPAVA-DFHTFVNQPSGWFYTTETLRKICDVWEE-YGSGLTNLHGAAGDIILLGATTPVLQDCFNALTDE-------AGFDTGSASGLTPSCVGPAREYSCIDTLDIC--NDLTLEFQDEIHRPMWPYFFKISGPSDCVAAIARADMPIITWRDELRIDQDAVKDYVDSG------------------FDIEKLVVAKPTQALEW------------------DAKAKKLIL--IADDVRCMHINKM-------------PKALRPGLDTGATLLIGG-KAPLKQGARFGWVLVPFYED--EPPYT-------ELKD-LVRNIWDWWDENARSRERISELIQRLGMATFL-KA--VDLEPSPQMVFQPRANPYIFFTSRK-TDIGPPDYKTMLPEIIKKNYGKWKYHEIPEPGVLKHVSEDSDELYTVRVGSPRLLS--IDTVRDICDVADKYCDGHLRFSRHNIEFLVTDKAKIEPLKQEIQKL--------GFPVGT------GESITNIVHTQGWIH-HTPAT-ASGLVKCIMDELGDYF-TSMKLPAKLRISLA-CLNM-GAIHCSDIAIVGVHTVPPKIDDERLTSVCE-----------IPTTLACRPTGAIRR---------------------
>Black_Sea_sediment_clone_BSI-6_AM236159
RHSDSPE------QFPAVA-DFHTFVNQPSGWFYTTETLRKICDVWEK-YGSGLTNLHGATGDIILLGATTPVLQDCFNALTDE-------AGFDTGSASGLTPSCVGPAREYSCIDTLDIC--NDLTLEFQDEIHRPMWPYFFKISGPNDCVAAIARADMPIITWRDELRIDQDAVKDYVDSG------------------FDIEKLVVAKPTQALEW------------------DAKAKKLIL--IADDVRCMHINKM-------------PKALRPGLDTGATLLIGG-KAPLKQGARFGWVLVPFMKM--EPPYT-------ELKD-LVRNIWDWWDENARSRERISELIQRLGFATFL-KA--VDLEPSPQMVFQPRANPYIFFTSKK-TDIGPPDYKTMLPEIIKKNYGNWKYHEIPEPGVLKHVSEDGDELYTVRVGSPRLLS--IDTVRDICDVADKYCDGHLRFSRHNIEFLVTDKAKIEPLKQEIQKL--------GFPVGT------GEGITNIVHTQGWIH-HTPAT-ASGLVKCIMDEVGDYF-TSMKLPAKLRISLA-CLNM-GAIHCSDIAIVGVHTVPPKIDDERVPSVCE-----------VPTTLACCPTGAIRR---------------------
>Deep_sea_sediment_clone_NTd-III09_AB263164
RYSDVPE------KFPHAA-QFHTLVNHPSGWFYKTDALRKLCDVWEK-YGSGLTNFHGSTGDIILLGTSSDNLQSLFDELTE--------IGFDLGSGSDLTPACVGPGREWTCFNTLGLT--YDLTMTFQDELHRPRWPYFIKASGPNDCVASIARADFSIITWKGSIKIDQDAVKEYDDKG------------------FNIKEDVADRPGNALAF------------------DTKSRKLTV--KPADLRCMHINEM-------------TKAIRPGDERGATILIGG-KAPILRGAFLSWVMVPFMEI--TPPYN-------EIKD-LLEKIWDWWDEHGRNRERIAELIQRRGLKEFL-RA--VDLKPVPQMVKHPRANPFIKY-----TDIGPPDYREMLPEIIKNNFGKWKYHEILTPGVMVHVSESGDELYTVRVGSPRLVS--VDFIRDICDIADKYCDGHLRFSRYNVEFLTPKKENVDPIVDEVKKL--------GLPVGL------GGALSNIVHTQGWIH-HASAT-ASGLVKAIMDELYEYF-TEFKLQSKVRIAVA-CINM-GAVHCSDLAVVGVHTKYPKVDNEKLTQSCE-----------IPNVLASCPTGAIRR---------------------
>Firmicutes_bacterium_UBA3569_GCA_002376455.1
RYSDMPE------EFPHVR-EFHTFVNQPSGWFYTTEALRKLCDVWET-YGSGMTNFHGSTGDVILLGAPTENLQACFNALSE--------NGFDLGSGSDLTPSAVGPAREYACIDTLDLC--HDLTMEFQDEIHRPMWPYFIKIAGPNDCVAAIARSDFSIITWKDALKIDQDAVKEYAEAG------------------FDIQGLVVDKPTKALKY------------------EG--GRLEL--VPEDTKCMHINKM-------------PKALRPGDEKGAALLIGG-KATILQSAFLSWVIVPWMEM--KPPYD-------ELKD-LLRRIWEWWDENGKVRERVGELIYRLGMRNFL-KA--VGLKPVPQMVFRPRANPYIFWWPEEVTDIGPPHYSNMLPPIVKENYGKWAYHEILTPGVLVHVSENGDKLYTVRVGSPRLMS--ILMVREICDLADKYCDGYLRFSRHNIEFLLTDESKIEPLIADLEKM--------GLPVGT------GHSASNIIHTQGWLH-HTAAT-ASGIVKAIMDDLYEYF-VDMKLPAKLKVAVA-CLNM-GAVHCSDIAILGIHRTVPKIDHERLHQVCE-----------IPTVVASCPTGAIRP---------------------
>Desulfurispora_thermophila_DSM_16022_NZ_AQWN01000008
RYSDMPE------KFPNVA-EFHTMINQPSGWFYTTKALRDLMKIWDK-YGSGLTNMHGSTGDIILLGTVTDNLQPAFDEFSD--------LGWDLGSGSDLTPSCVGPARECACIDTLDLC--YDLTQEFQDELHRPMWPYFIKISGANDCVASIARADFAIITWRDDLKIDQEAVREYVNSG------------------FDIQGVVIDKPTKCLTW--------------------TGSELVL--DGSNVRCMHINKM-------------PKALRPGDDKGATILVGG-KATILQSAFLGWVIVPFMKL--EKPYD-------ELKD-LLRNIWEWWDEHGKVRERIGELIYRKGMRVFL-KD--LGMDPLPQMVFRPRANPYFFWWPEEVTDIGPPHYEQFLPPVIKENYGKWKYHEILKPGVLKHVGETG-EIYSVRVGSARLLT--IDRIEEYCQLADKYCDGYLRFSRNNVEFLVSDPAKVEPLLAELKEK--------GFPVGT------GNALNNIIHTQGWVH-HSAAT-ASGIVKAVMDELYEYF-VDMKLPAKLKISLA-CLNM-GAVHCSDIAILGIHRTPPKIQHEWVAKQCE-----------IPTVVASCPTGAIRP---------------------
>Pelotomaculum_propionicicum_MGP_AB154391
RYSDKPE------EFPNVA-EFHTMINQPSGWFYTTDALRDILKTWDK-FGSGLTNMHGATGDIILLGTTTQNLQPAFNEFSE--------KGWDLGSGSDLSPSCVGPARENACIDTLDIC--YNLTQEFQDELHRPMWPYFIKVSGANDCVASVARADFSIVTWRDTLNIDQAEVRAYANNG------------------YDIKGMVVEKPSNALEW--------------------DGKTLSI--KSEEVRCMHINKM-------------PKALSVGQEKGATILIGG-KATILKSAFLSWVLVPFMKM--EPPYD-------EVKD-LLRKIWEWWDENGKMRERVGELIYRKGMRVFL-RD--IGLDPVPQMVAAPRANPYFFWWPEEITDLGPPNYEQFLPPVIKENYGSWKYHEIVKPGVLKHVAKSGDVLYSVRVGSARLLS--MDKILEYCDIADKYCGGYLRFSRHNVEFLVSDEKNVEPLLNELKEK--------GLPVGT------GNSLKNIIHTQGWVH-HSAAT-ASGIVKAVMDEIYDYY-TSMTLPAPLKISLA-CLNM-GAVHCSDIAILGIHRTLPKINHEMVQKQCE-----------IPTLIASCPTGAIKP---------------------
>Arctic_marine_sediment_clone_S4_3_A85_JQ304772
RYSDLPE------QFPNVA-EFHTVLNQPSGWFYNTKALRTVCDIWEK-YGSGLTNMHGSTGDIVLLGTKTEYLQTVFDEFSE--------NGFDLGSGSDLTPSCCGQAREFACFDTMALC--HNLTNEFQDELHRPMWPYFIKISGANDCVASIARSDFAIITWRDDIRIDQEAVREYVKNG------------------LDIQDLVIDRPTGCMSW--------------------DGNELVV--DNKETRCMHINKM-------------PKALRPGEDKGASILIGG-KATILQSAFLGWVIVPFVKV--EEPYD-------EIKD-LLDKIWEWWDEEGKVRERVGETICRLGMRNFL-RA--VELEPIPQMVFRPRANPYFFWWPEEVTDIGPPYYGDMLPPIIKENYGKWKYHEILKPGVLVHVSETGAELYTVRVGSPRLIS--IYYIRDLCDLADKYCDGYLRFSRHNVEFLLSNKDNIEPLLEELKAK--------GLPVGT------GNSITNIVHTQGWVH-HTPAT-ASGIVKAVMDELFEYF-TTMKLPAKLRISLA-CLNM-GAVHCSDIAILGIHRKAPTINHDTIKSSCE-----------IPTVIASCPTAAIRP---------------------
>Desulfotomaculum_alkaliphilum_DSM_12257_AF418195
RYTDLPE------QFPNVA-EFHTVLNQPSGWFYTTEALRTVCDIWEK-YGSGLTNLHGSTGDIVLLGTKTEYLQTLFDEYSD--------KGFDLGSGSDLTPSCCGMAREFACIDAMDIC--HNLTNEYQDELHRPMWPYFIKIAGPNDCVASIARSDFSIQTWRDELRIDQEAVREYVNNG------------------FDIQELVIDRPTGCLEW--------------------DGNELKL--DAPEVRCMHINKM-------------PKALRPGLDKGATILIGG-KATILQSAFLGWVIVPFMKM--EAPYQ-------EVKD-LLEKIWEWWDEEGKVRERVGETICRLGMRHFL-RAX-XDLEPIPQMVYRPRANPYFFWWPEEVTDIGPPYYGDMLPPIIKENYGKWKYHEILKPGVLVHVSESGAELYTVRVGSPRLIS--IYFIRDICEIADKYCDGYLRFSRNNIEFLLSNKDNIEPLIAEVKAK--------GLPVGT------GNSITNMVHTQGWVH-HTPAT-ASGIVKAVMDELFEYF-ETMKLPAKMRISLA-CLNM-GAVHCSDIAILGIHRKAPVINHENLKNFCE-----------IPTVIASCPTAAIRP---------------------
>Bacterium_LS1701_DQ211852
RYTDMPE------QFPNVS-EFHTVLNQPSGWYYTTEALRTVCDIWDK-YGSGLTNLHGSTGDLVLLGTETKYLQTIFNEFSE--------KGFDLGSGSDLTPSCCGMSREFACIDSMDIC--HNLTNQFQDELHRPMWPYFIKVSGANDCVASIARSDFSIMTWRDDIRIKQDVVREYVANG------------------FDIQEVVIDRPTSCMSF--------------------DGNELTI--DNKEVRCMHINKM-------------PKALRPGEDKGATILIGG-KATILQSAFLGWVIVPFMKMDKENDYQ-------EVKD-LLDLIWEWWDENGKVRERVGETIRRLGMRNFL-RA--VELEPIPQMVFKPRANPYFFWWPEEVTDIGPPHYEQMLPPVIKENYGKWEYHEILKPGVLVHVSETGAKLYTVRVGSPRLVS--IYFIRDLCEIADKYCGGYLRFSRHNVEFLVSEEANVEPLLAELQEK--------NLPVGT------GNSITNIVHTQGWVH-HTPAT-ASGIVKAVMDELFEYF-GTMKLPAKLRISLA-CLNM-GAVHCSDIAILGIHRKAPVVNHGSIKSACE-----------IPTVIASCPTAAIRP---------------------
>Desulfotomaculum_halophilum_DSM_11559_AY626024
RYTDMPE------QFPNVQ-EFHTVLNQPSGWFYNTKALRTMCDLWDK-RGSGLTNMHGSTGDIVLLGTKTKELQPIFDEFSE--------EGFDLGSGSDLTPSCCGMSREYSCIDTMDIC--HNLTNEFQDELHRPMWPYFIKVSGANDCVQLLARSDFAIITWKDDLQVDQEGVREYVKNG------------------LDLEELVIDRPTAAMSW--------------------DGNELSI--DNKEVRCMHINVM-------------PKALRPGKEKGATIMIGG-KATILQSAFLGWVLIPFMEMKKDTDYQ-------EVKD-LLDKIWDWWDENGKVRERIGETICRLGMRNFL-RA--AELDPIPQMVYRPRANPYVFWWPEEVTDIGPPHYEQMLPPVIKENYGKWKYHEIVKPGVLVHVSETGDKLFTIRVGSPRLVS--IYFIRDLCDLADEYCDGYLRFSRHNVEFLLGKEENVEPLLAALKAK--------ELPVGT------GNSISNMVHTQGWVH-HTPAT-ASGIVKAVMDELFEYF-ETMKLPAKLRISLA-CLNM-GAVHCSDIAILGIHRKAPVVNHESLKSSCE-----------IPTVIASCPTAAIRP---------------------
>Desulfotomaculum_sp._Lac2_DQ386233
RYTDMPE------QFPNVQ-EFHTVLNQPSGWFYNTKALRTMCDLWDK-RGSGLTNMHGSTGDIVLLGTKTEELQPIFDEFSE--------EGFDLGSGSDLTPSCCGMAREYACIDAMDIC--HNLTNEFQDELHRPMWPYFIKVAGANDCVASIARSDFAIITWKDDLQVDQEGVPEYXKNG------------------LELEELVIDRPTAAMSW--------------------DGNELNI--DNKEVRCMHINVM-------------PKALRPGKEKGATIMIGG-KATILQSAFLGWVLVQFIEMKKDTDYQ-------EIKD-LLDKIWEWWDENGKVRERIGETICRLGMRNFL-RA--LELEPIPQMVYRPRSNPYVFWWPEEVTDIGPPHYEQMLPPIIKENYGQWKYHEILKPGVLVHVSETGDKLFTVRVGSPRLVS--IYFIRDLCDLADKYCDGYLRFSRHNVEFLLSKEENVEPLLADLKAK--------ELPVGT------GNSISNMVHTQGWVH-HTPAT-ASGIVKAVMDELFEYF-ETMKLPAKLRISLA-CLNM-GAVHCSDIAILGIHRKVPTVNHESLKSSCE-----------IPTVIASCPTAAIRP---------------------
>hypersaline_sediment_clone_GSL_F2_DQ386232
RXTDMPE------QFPNVQ-EFHTVLNQPSGWFYNTKALRTMCDLWDK-RGSGLTNMHGSTGDIVLLGTKTEELQPIFDEFSE--------EGFDLGSGSDLTPSCCGMAREYACIDAMDIC--HNLTNEFQDELHRPMWPYFIKVAGANDCVASIARSDFAIITWKDDLQVDQEGVPEYVKNG------------------LELEELVIDRPTAAMSW--------------------DGNELNI--DNKEVRCMHINVM-------------PKALRPGKEKGATIMIGG-KATILQSAFLGWVLVQFIEMKKDTDYQ-------EIKD-LLDKIWEWWDENGKVRERIGETICRLGMRNFL-RA--LELEPIPQMVYRPRSNPYVFWWPEEVTDIGPPHYEQMLPPIIKENYGQWKYHEILKPGVLVHVSETGDKLFTVRVGSPRLVS--IYFIRDLCDLADKYCDGYLRFSRHNVEFLLSKEENVEPLLADLKAK--------ELPVGT------GNSISNMVHTQGWVH-HTPAT-ASGIVKAVMDELFEYF-ETMKLPAKXRISLA-CLNM-GAVHCSDIAILGIHRKVPTVNHESLKSSCE-----------IPTVIASCPTAAIRP---------------------
>Desulfotomaculum_reducens_MI-1_CP000612
RYSDVPE------QFPNIE-MFHTILNQPSGWYYNTKALRQVCDVWEK-YGSGLTNLHGATGDMVLLGTKTEYIQTIFDEVSNFEE-----HPMDLGSGSNLTPSCAGPAREFAMIDTLDLC--HDLTNEFQDYLHRPMWPYSIKISGPNDCVASIARSDISIQTWRDDIKINQEAVREYVAGG------------------FDINGMVISKPTKCIAW--------------------DGNELTI--DNANTRCMHINKM-------------TKALRPGDDRGATILIGG-KAPILQGAMMGWVIVPFMKLESGSGYE-------ELKE-FLEKVWEWWDENGKTRERLGELILRLGMRNFL-RA--IELEPIPQMVMAPRANPFFFWWPEETTDIGPPLYKEMLPPIIKENYGKWQYHEIVKPGVLVHVSETGAKLYTVRAGSPRLIS--IYFIREICDLADKYCDGYLRFSRHNVEFLLSDGSKVDALIAELTEK--------GVPVGT------GNSITNIVHTQGWVH-HTPAT-ASGIVKSVMDELFEYF-TTMKLPAKLRISLA-CLNM-GAVHCSDIAILGIHRTVPKIDHDTLHKVCE-----------IPTLTASCPTAAIRP---------------------
>Desulfotomaculum_hydrothermale_DSM_18033_HF586920
RYSDVPE------QFPNVE-MFHTILNQPSGWYYTTKALRQVCDVWEK-YGSGLTNLHGSTGDMVLLGTQTDKIQTIFDEVSNFEE-----HPFDLGSGSNLTPSCAGPAREFAMIDTLDLC--HDLTNEFQDYLHRPMWPYCIKISGPNDCVASIARSDISIQTWRDDIKIDQEAVRQYVAEG------------------FDIEGLVIAKPTKCMSW--------------------DGNELTI--DNANTRCMHINKM-------------CKALRPGDDRGATILIGG-KAPILQGAMMGWVIIPFMKL--EPPYE-------ELKE-FLEKVWEWWDENGKTRERIGELILRLGMRNFL-RA--VDLEPIPQMVQAPRANPFFFWWPEEVTDIGPPLYKDMLPPIIKENYGKWRYHEILKPGVLVHVSETGAKLYTVRAGSPRLIS--IYFIREICDLADKYCDGYLRFSRNNIEFLLSDESKIDPLIEDLKAL--------GIPVGT------GNSITNIVHTQGWVH-HTPAT-ASGIVKAVMDELFEYF-TTMKLPAKLRIALA-CLNM-GAVHCSDIAILGIHRTVPKIDHENLHKLCE-----------IPTLTASCPTAAIRP---------------------
>Desulfotomaculum_putei_DSM_12395_AF273032
RYSDVPE------QFPNVE-MFHTILNQPSGWYYTTKALRQVCDVWEK-YGSGLTNLHGSTGDLVLLGTQTDKLQTIFDEVSNFEE-----HPFDLGSGSNLTPSCAGPAREFSMIDTLDLC--HDLTNEFQDYLHRPMWPYCIKISGPNDCVASIARSDISIQTWRDDIKIEQEAVRQYVAEG------------------FDIEGLVISKPTKCMSW--------------------DGNELTI--DNANTRCMHINKM-------------CKALRPGDDRGATILIGG-KAPILQGAMMGWVIIPFMKL--EPPYE-------ELKE-FLEKVWEWWDENGKTRERVGELILRLGMRNFL-RA--VDLEPVPQMVLAPRANPFFFWWPEEVTDIGPPLYKDMLPPIIKENYGKWRYHEILKPGVLVHVSETGAKLYTVRAGSPRLIS--IYFIREICDLADKYCDGYLRFSRHNIEFLLSDETKIDPLIADLNAM--------GVPVGT------GNSITNIVHTQGWVH-HTPAT-ASGIVKAVMDELFEYF-TTMKLPAKLRIALA-CLNM-GAVHCSDIAILGIHRTVPRIDHENLHKVCE-----------IPTLTASCPTAAIRP---------------------
>Desulfotomaculum_aeronauticum_DSM_10349_AF273033
RYSDVPE------QFPNVE-HFHTVINQPSGWYYNTKALRQVCDVWEK-YGSGLTNLHGSTGDLVLLGTKTEHIQTIFNEVSNFEE-----HPMDLGSGSNLTPSCAGPAREFAMIDTLDLC--HDLTNEFQDYLHRPMWPYSIKISGPNDCVASIARSDFSIQTWRDDIKIDQEAVKAYVADG------------------LDIEGFGCFKPTKCMSF--------------------DGNELTI--DNANTRCMHINKM-------------CKALRPGDDRGATILVGG-KAPILQGAMMGWVIVPFMKLESGSGYE-------ELKE-FLEACWEWWDENGKTRERIGELILRLGMRNFL-RG--IGREPIPQMVVAPRANPFFFWWPEEVTDIGPPLYKEMLPPVILENYGKWRYHEIVKPGVLVHVSESGAKLYTVRAGSPRLIS--IFFIRDICDLADKYCDGYLRFSRHNVEFLLSDESKVDPLIEDLKAM--------GVPVGT------GNSITNIVHTQGWVH-HTPAT-ASGIVKAVMDELFEYF-TSMKLPAKMRIALA-CLNM-GAVHCSDIAILGIHRTVPKIDHENLHKLCE-----------IPTLTASCPTAAIRP---------------------
>Rice_field_soil_clone_Rhi-d-50_JN615185
RYSDVPE------QFPNVE-MFHTVLNQPSGWYYNTKALRQVCDVWEK-YGSGMTNLHGSTGDMVLLGTQTDKIQTIFDEISNFEE-----HPFDLGSGSNLTPSCAGPAREFAMFDTTDLC--HNLTNEFQDYLHRPMWPYSIKISGPNDCVASIARSDISIQTWKDDIEIDQEAVRQYAADG------------------LDIQGLVVSKPTKCMSF--------------------DGNELTI--DNANTRCMHINKM-------------CKALRPGDQRGATILIGG-KAPILQGAMMGWVIIPFMEM--EAPYD-------ELKE-FLEKLWEWWDENGKTRERVGELILRMGMRNFL-RA--VELEPIPQMVSAPRANPFFFWWPEEXTDIGPPLFKEMLPPVCVENYGKWRYHEIVKPGVLVHVSETGAKLYTVRAGSPRLIS--IYFIREICDLADKFTGGYLRFSRNNIEFLVSEEANVEPLLAALAEK--------GIPVGT------GNSITNIVHTQGWVH-HTPAT-ASGIVKAVMDELFEYF-TSMKLPAKLRIALA-CLNM-GAVHCSDIAILGIHRTVPKIDHENLNKLCE-----------IPTLTASCPTAAIRP---------------------
>Rice_field_soil_clone_Rhi-d-32_JN615181
RYSDVPE------QFPNVE-MFHTVLNQPSGWYYNTKALRQVCDVWEK-YGSGMTNLHGSTGDMVLLGTQTDKIQTIFDEISNFEE-----HPFDLGSGSNLTPSCAGPAREFAMFDTTDLC--HNLTNEFQDYLHRPTWPYSIKISGPNDCVASIARSDISIQAWKDDIEIDQEAVRQYAADG------------------LDIQGLVVSKPTKCMSF--------------------DGNELTI--DNANTRCMHINKM-------------CKALRPGDQRGATILIGG-KAPILQGAMMGWVIIPFMEM--EAPYD-------ELKE-FLEKLWEWWDENGKTRERVGELILRMGMRNFL-RA--VELEPIPQMVSAPRANPFFFWWPEETTDIGPPLFKEMLPPVCVENYGKWRYHEIVKPGVLVHVSETGAKLYTVRAGSPRLIS--IYFIREICDLADKFTGGYLRFSRNNIEFLVSEEANVEPLLAALAEK--------GIPVGT------GNSITNIVHTQGWVH-HTPAT-ASGIVKAVMDELFEYF-TSMKLPAKLRIALA-CLNM-GAVHCSDIAILGIHRTVPKIDHENLNKLCE-----------IPTLTASCPTAAIRP---------------------
>Rice_field_soil_clone_Rhi-d-20_JN615180
RYSDVPE------QFPNVE-MFHTVLNQPSGWYYNTKALRQVCDVWEK-YGSGMTNLHGSTGDMVLLGTQTDKIQTIFDEISNFEE-----HPFDLGSGSNLTPSCAGPAREFAMFDTTDLC--HNLTNEFQDYLHRPMWPYSIKISGPTDCVASIARSDISIQTWKDXSRLTKQAVRQYAADG------------------LDIQGLVVSKXTKCMSF--------------------DGNELTI--DNANTRCMHINKM-------------CKALRPGDQRGATILIGG-KAPILQGAMMGWVIIPFMEM--EAPYB-------ELKE-FLEKLWEWWDENGKTRERVGELILRMGMRNFL-RA--VELEPIPQMVSAPRANPFFFWWPEETTDIGPPXFKEMLPPVCVENYGKWRYHEIVKPGVLVHVSETGAKLYTVRAGSPRLIS--IYFIREICDLADKFTGGYLRFSRNNIEFLVSEEANVEPLLAALAEK--------GIPVGT------GXSITNIVHTQGWVH-HTPAT-ASGIVKAVMDELFEYF-TSMKLPAKLRIALA-CLNM-GAVHCSDIAIXGIHRTVPKIDHENLNKLCE-----------IPTLTASCPTAAIRP---------------------
>Desulfotomaculum_ruminis_DSM_2154_U58118
RYSDVPE------QFPNIE-QFHTLINHPSGWYYNTKALRQVCDVWEK-YGSGLTNLHGATGDMVLLGTKTEHIQTIFDEVSNFEE-----HPMDLGSGSNLTPSCAGPAREFALIDATDMC--HSFTNEFQDYLHRPMWPYSIKISGPNDCVRSIARSDFSVQTWRDDIKIKQEAVREYVAAG------------------FDINGMVISKPTKCMSW--------------------DGNELTI--DNANTRCMHINKM-------------CKALRPGDDRGATILVGG-KAPILQGAMMGWVVVPFMKV--EPPYD-------EIKE-FFEACWAWWDENGKTRERIGELILRLGMRNFL-RG--IGREPIPQMVSAPRANPFFFWWPEETTDIGPPLYKEMLPPIIKENYGKWQYHEIVKPGVLVHVSETGAKLYTVRAGSPRLLS--IHFIREICELADKYCDGFLRFSRHNIEFLLSDETKIDPLITDLQER--------GIPVGT------GNSITNIVHTQGWVH-HTPAT-ASGIVKAVMDELFEHF-TTMKLPAKMRIALA-CLSM-GAVHCSDIAILGIHRTVPKIDHENISKLCE-----------IPTLTASCPTAAIRP---------------------
>Desulfotomaculum_ruminis_DSM_2154_CP002780
RYSDVPE------QFPNIE-QFHTLINHPSGWYYNTKALRQVCDVWEK-YGSGLTNLHGATGDMVLLGTKTEHIQTIFDEVSNFEE-----HPMDLGSGSNLTPSCAGPAREFALIDATDMC--HSFTNEFQDYLHRPMWPYSIKISGPNDCVASIARSDFSVQTWRDDIKIKQEAVREYVAAG------------------FDINGMVISKPTKCMSW--------------------DGNELTI--DNANTRCMHINKM-------------CKALRPGDDRGATILVGG-KAPILQGAMMGWVVVPFMKV--EPPYD-------EIKE-FFEACWAWWDENGKTRERIGELILRLGMRNFL-RG--IGREPIPQMVSAPRANPFFFWWPEETTDIGPPLYKEMLPPIIKENYGKWQYHEIVKPGVLVHVSETGAKLYTVRAGSPRLLS--IHFIREICELADKYCDGFLRFSRHNIEFLLSDETKIDPLITDLQER--------GIPVGT------GNSITNIVHTQGWVH-HTPAT-ASGIVKAVMDELFEHF-TTMKLPAKMRIALA-CLNM-GAVHCSDIAILGIHRTVPKIDHENISKLCE-----------IPTLTASCPTAAIRP---------------------
>Desulfotomaculum_nigrificans_DSM_574_AF482466
HYSDIPE------QFPNVE-MFHTILNQPSGWYYNTKALRKXCDLWEK-YGSGLTNLHGSTGDLVLLGTRTENLQPFFDEVSNLEE-----HPFDLGSGSNLTPSCAGPAREFALIDTTDLC--HDLTNEFQDYLHRPMWPYSIKISGPNDCVRSIARSDFSIQTXGDDIKIDQEAVRAYVAEG------------------FDIQGLVIDKPTKCMSW--------------------DGNELTI--DNANTRCMHINKM-------------CKALRPGDDRGATILIGG-KAPILQGAMMGWVIIPFMKL--EPPYT-------ELKE-FLEKAWEWWDENGKTGDRIGELILPLGMPXFL-PP--VGLGPVPQMVXAPRANPLFFWWXEETTDIGPPLYKNMRPPICKENYGKWGYHEIIKPGVLVHVSETGAKLYTVRAGSPRLVS--IQFIREICDLADKYCGGYLRFSRHNVEFLVSEEANVEPLLAELAAK--------KIPVGT------GNSITNIVHTQGWVH-HTPGT-ASGIVKSVMDELFEYF-TTMKLPAKLRIALA-CLNM-GAVHCSDIAILGIHRTXPKIDHENLHKMCE-----------IPTLTASCPTAAIRP---------------------
>Desulfotomaculum_nigrificans_CO-1_SRB_CP002736
RYSDIPE------QFPNVE-MFHTILNQPSGWYYNTKALRQICDLWEK-YGSGLTNLHGSTGDLVLLGTRTENLQPFFDEVSNLEE-----HPFDLGSGSNLTPSCAGPAREFALIDTTDLC--HDLTNEFQDYLHRPMWPYSIKISGPNDCVASIARSDFSIQTWRDDIKIDQEAVRAYVAEG------------------FDIQGLVIDKPTKCMSW--------------------DGNELTI--DNANTRCMHINKM-------------CKALRPGDDRGATILIGG-KAPILQGAMMGWVIIPFMKL--EPPYT-------ELKE-FLEKAWEWWDENGKTRERIGELILRLGMRNFL-RA--VGLEPVPQMVNAPRANPFFFWWPEETTDIGPPLYKDMLPPICKENYGKWRYHEIIKPGVLVHVSETGAKLYTVRAGSPRLVS--IQFIREICDLADKYCGGYLRFSRHNVEFLVSEEANVEPLLAELAAK--------KIPVGT------GNSITNIVHTQGWVH-HTPAT-ASGIVKSVMDELFEYF-TTMKLPAKLRIALA-CLNM-GAVHCSDIAILGIHRTVPKIDHENLHKMCE-----------IPTLTASCPTAAIRP---------------------
>Desulfotomaculum_ruminis_DSM_2154_NC_015589.1
RYSDVPE------QFPNVE-HFHTVINQPSGWYYNTKALRQVCDVWEK-YGSGLTNLHGSTGDLVLLGTKTEHIQTIFDEVSSFEE-----HPMDLGSGSNLTPSCAGPAREFALFDTTDLC--HELTNEFQDYLHRPMWPYSIKISGPNDCVASIARSDFSFQTWRDDIKIDQEAVRAYAEGG------------------FDIQGLVIDKPTKCMSF--------------------DGSELKI--DNANTRCMHINKM-------------CKALRPGDDRGATILIGG-KAPILQGAMMGWVIVPFMKIE--PPYE-------EVKE-FLEKCWEWWDENGKTRERIGELILRLGMRNFL-RA--IEREPIPQMVVAPRANPFFFWWPEETTDIGPPLYKEMLPPICKENYGKWRYHEIIKPGVLVHVSETGAKLYTVRAGSPRLVS--IYFIREICDLADKYCGGYLRFSRNNVEFLVSEEANVEPLLAELAAK--------KIPVGT------GNSITNIVHTQGWVH-HTPAT-ASGIVKSVMDELFEYF-TTMKLPAKMRIALA-CLNM-GAVHCSDIAILGIHRTVPKIDHESLHKVCE-----------IPTLTASCPTAAIRP---------------------
>Desulfotomaculum_indicum_A5LFS102_FM999736
RYSDVPE------KFPNIE-QFHTLINHPSGWYYNTKALRQVCDVWEK-YGSGLTNLHGATGDMVLLGTKTEHIQTIFDEVSNFEE-----HPMDLGSGSNLTPSCAGPAREFALIDATDMC--HSFTNEYQDYLHRPMWPYSIKISGPNDCVASIARSDFSVQTWRDDIKINQEAVRKYVADG------------------FDIDGVVISKPTKCMSW--------------------DGNELTI--DNSNTRCMHINKM-------------CKALRPGDDRGATILVGG-KAPMLQGAMMGWVIVPFMKV--EPPYD-------EIKE-FFEACWEWWDGNGKTRERLVNLILRLVMRKFL-RG--IGRELFHQMDILHMLNPWFFWSHCIITHIVQRLHLEMSTAIFKEYYGKWQYQEIVKPGVLVQVSSTGAKRYSCTXVDSDXVLX-IYFIREISDLAGQYSDGLLRFSRHNIEFLLSDETKIDALIADVKEV--------GIPVGT------GNSITNIVHTQGWVH-HTPAT-ASGIVKAVMDELFEYF-TTMKLPTKLRIAXQ-CLNM-GAVHRSDTALHGIHTTVPKITQPHQQTS-E-----------GRTLKASWPFSGICE---------------------
>Thermanaeromonas_toyohensis_ToBE_DSM_14490_GCA_900176005.1
RYSDKPE------EFPHVK-EFHTMVNQPSGWFYTTKALRELCDIWDK-YGSGLTNFHGSTGDIILLGTTTENLQPCFDDLSD--------AGFDLGSGGGLTPSAVGPAREFSCIDTLDVC--HSLTLEFQDFLHRPQWPYFIKVAGPNDCVASIARADFAIVTWKGSIQIDQAAIAEYAQGG------------------LDIQEEVVDKPTRALAW------------------DSERKELKL--KVEDVRCMHINKM-------------PKALRPGAQRGATLLVGG-KATILKSAFLGWVIVPFMEL--KPPYT-------ELKD-LLRKIFDWWDENGKNRERIGELIYRVGMRTFL-KA--VGLPPAPQMVFRPRANPYVFWWPEEVTDFGPPHYMEMLPPVIKRNYGRWKYHEILRPGVLKHVAESGEEIYSIRVGSPRLVS--TDFIREVCDLADKYCDGYVRFSRHNIEFLVTNKENIEPLIQEVRAK--------GWPVGT------GNCLSNMVHTQGWIH-HTPAT-ASGIVKAVMDELYEYF-VEEKLPAKLRISLA-CLNM-GAVHCSDIAILGVHRTPPRVDHELLAKVSE-----------IPTVVASCPTGAIRP---------------------
>Moorella_sp._60_41_LGFA01000026.1
RYSNKPE------EFPEIR-EFHTIVNQPSGWFYTTKALRSLCDIWDK-YGSGLTNFHGSTGDIILLGTTTENLQPCFDELSD--------AGFDLGSGGGLTPSAVGPAREYSCIDTLDVC--HSLTLEFQDFLHRPQWPYFIKVSGGNDCVAAIARADLAIITWKGPLQINQAAVAEYVKNG------------------LDIEEEVIERPTRALAW------------------DAANGELKL--SAEDVRCMHINRM-------------PKALKPGTERGATLLVGG-KATILKSAFLGWVIVPFMSL--TPPYT-------ELKD-LMGRIFDWWDENAKNRERIGELIYRLGMRTFL-KE--VGLPPVPQMVFRPRANPYVFWWPEEVTDFGPPHYGEMLPPVIKRNYGKWAYHEILKPGVLKHVAESGEEVYTVRVGSARLLS--TDTIREICELADKYCDGYVRFSRHNIEFLLSNKENIEPLIAEVKAK--------GWPVGT------GTCLSNMVHTQGWIH-HTPAT-ASGIVKAVMDELYSYF-EEAKLPAKLRIALA-CLNM-GAVHCSDIAILGIHRTPPRVNHEMLAKVSE-----------IPTVVASCPTGAIRP---------------------
>Gordonibacter_pamelaeae_7-10-1-b_FP929047
RYTDMPE------EFPNIS-EFHTVVAQPSGWFYTSDMLREICDVWEE-RGSGLTNMHGSTGDIILLGTHTDQLQPIFDDISD--------RGFDLGSGSDLSPSCVGPGREHACYDTLDMC--YDLTNEYQDEIHRPMWPYFFKMSGANDCVAAQARADCSIITWRDSIIIDQDEVKKYAADG------------------LDIQMDVCHRPSHCLTY------------------DKDTQELSV--NAEETRCMHINVM-------------GKAIKQGKEKGATIMIGA-KSTIVKSAFMSWVIVPFMKM--EPPYT-------EFKE-MMDRIWDWWDENGKTRERIGELIYRLGMGEFL-RA--TGIPAVPQMVYRPRANPYVFWQKDEIIDNGPPDYRKNLPPIVEQNYGKWEYHESPRPGVLKHVG-PAGALYSVRCASPRLVC--VDFIRDVCALADKYCGGYLRFSRNNIEFLVSDEQNVEPLIAECEAQ--------GLPVGT------GASISNVVHTQGWVH-HTPAT-ASGITKAVMDDLFEYF-QRDDLPNKLRIAMA-CLNM-GAAHVSDIALVGIHRTVPRMDHEAIRKGTE-----------IPSLVACCPTAAIRP---------------------
>Gordonibacter_pamelaeae_7-10-1-bT_NC_021021
RYTDMPE------EFPNIS-EFHTVVAQPSGWFYTSDMLREICDVWEE-RGSGLTNMHGSTGDIILLGTHTDQLQPIFDDISD--------RGFDLGSGSDLSPSCVGPGREHACYDTLDMCX-NDLTNEYQDEIHRPMWPYFFKMSGANDCVAAQARADCSIITWRDSIIIDQDEVKKYAADG------------------LDIQMDVCHRPSHCLTY------------------DKDTQELSV--NAEETRCMHINVM-------------GKAIKQGKEKGATIMIGA-KSTIVKSAFMSWVIVPFMKM--EPPYT-------EFKE-MMDRIWDWWDENGKTRERIGELIYRLGMGEFL-RA--TGIPAVPQMVYRPRANPYVFWQKDEIIDNGPPDYRKNLPPIVEQNYGKWEYHESPRPGVLKHVGPAGA-LYSVRCASPRLVC--VDFIRDVCALADKYCGGYLRFSRNNIEFLVSDEQNVEPLIAECEAQ--------GLPVGT------GASISNVVHTQGWVH-HTPAT-ASGITKAVMDDLFEYF-QRDDLPNKLRIAMA-CLNM-GAAHVSDIALVGIHRTVPRMDHEAIRKGTE-----------IPSLVACCPTAAIRP---------------------
>Coriobacteriaceae_bacterium_68-1-3_NZ_CP009302.1
RYTDLPE------EFPNLK-EFHTMVAAPSGWFYTTEKLREICDIWER-HGSGLTNMHGATGDIIFLGTTTAELQPTFDELSE--------HNMDLGSGSDLSPSCVGPGREHACYDTLDMC--YDITNEFQDELHRPMWPYSIKMSGANDCVAAAARADISVITWRDSITIDQDEVKKYIDEG------------------MDVKAEVVDKPTRCMAF------------------NAETGELTL--NPRENRCMHVNRM-------------GKAVKQGKDKGATILVGA-KSTIVKSAFMSWVLVPFMKM--EAPYT-------EFKD-LVNRIWDWWDENGKTRERLGETIYRVGMGEFL-RG--IDLPAVPQMVYRPRSNPYVFWQPDEVTDQGPIPYKEQLPPIVRENYGKWEYHEFPRPGVLKHVGPAG-ALYSVRVGTPRLLA--VDSIRELCALADKYCDGYLRFTRSNIEYLVTDEANVEPLIAECHEL--------GYPVGT------HHALTNIVHTQGWVH-HTPAT-ASGVVKAIMDDLYEYF-VTDALPHKLHISMA-CLNM-GAAHCSDIAVVGIHRTVPRIDHDMVRKSTE-----------IPSLVACCPTGAIRP---------------------
>Desulfosporosinus_acidiphilus_SJ4_NC_018068
RYVDEPE------TYPNVA-EFHTVINQPSGFFYNTKTLRTICDIWEK-YGSGLTNMHGSTGDVILLGCKTEDIQTIFDEYSE--------AGFDLGSGSCLTTNCVGPGREYACYDTLEAC--YNITNEFMDELHRPMWPYSIKFSGANDCTGAIARADISVITWRDSLQFNQAAVKEYAAKN------------------FDIQGQVCDKPTKCLTY------------------NSEKQELSV--VAEDTRCHHINMM-------------PKAIKAGKEKGATILIGG-KSTIVQSAFMSSVVVPFIKMEAENDYE-------EFKD-LVRRVWDWWDENGKSRERLGELIYRVGMGKFL-RE--CEIPAVPQQVFRPRANPYVFWQQDDLLDQGPPNYKEMLPQVILENYGKWQYHEIPQPGVLKHVAESGAALYSVRVGSPRLVS--IDFIRDICNLADQYCDGHLRFTRNNVEFLVSDEAKLKSLLETLNAQ--------GYAVGT------GASISNIIHTQGWVH-HTPAT-ASGVVKAVMDDLYEYF-DSMKLPAKLKMGLA-CLNM-GSTHCSDIGIVGVHRTPPRIDHEKLRKTTE-----------IPSLVASCPTGAIRP---------------------
>Desulfosporosinus_acidiphilus_SJ4_CP003639
RYVDEPE------TYPNVA-EFHTVINQPSGFFYNTKTLRTICDIWEK-YGSGLTNMHGSTGDVILLGCKTEDIQTIFDEYSE--------AGFDLGSGSCLTTNCVGPGREYACYDTLEAC--YNITNEFMDELHRPMWPYSIKFSGANDCTGAIARADISVITWRDSLQFNQAAVKEYAAKN------------------FDIQGQVCDKPTKCLTY------------------NSEKQELSV--VAEDTRCHHINMM-------------PKAIKAGKEKGATILIGG-KSTIVQSAFMSSVVVPFIKMEAENDYE-------EFKD-LVRRVWDWWDENGKSRERLGELIYRVGMGKFL-RE--CEIPAVPQQVFRPRANPYVFWQQDDLLDQGPPNYKEMLPQVILENYGKWQYHEIPQPGVLKHVAESGAALYSVRVGSPRLVS--IDFIRDICNLADQYCDGHLRFTRNNVEFLVSDEAKLKSLLETLNAQ--------GYAVGT------GASISNIIHTQGWVH-HTPAT-ASGVVKAVMDDLYEYF-DSMKLPAKLKMGLA-CLNM-GSTHCSDIGIVGVHRTPPRIDHEKLRKTTE-----------IPSLVASCPTGAIRP---------------------
>Bioreactor_clone_WP3-60-DSR4_JN899156
XYVDEPE------TYPNVA-EFHTIINQPSGFFYNTKTLRTICDIWEK-HGSGLTNMHGSTGDIILLGCKTEHIQPTFDDYSE--------EGFDLGSGSCLTTNCVGPGREFACYDTLEAC--YNITNEFMDELHRPMWPYSIKFSGANDCTGAIARADCSVITWRDSLRIDQAAVKEYAANG------------------MDIQGIVCDKPTKCLTF------------------NSETQELSV--VAEDTRCMHINKM-------------PKAVQAGKEKGATILIGG-KSTIVQSAFMSWVIVPFMKMEVEDDFE-------EFKD-LMRRIWEWWDEHGKSRERIGETIYRLGMGKFL-RD--TGIPPVPQMVYRPRANPYVFWNQDDILDQGPPNYKEMLPPIIKENYGKWKYHEIPRPGVLKHVGENGAALYSVRVGTPRXVS--IDFIREVCTIADEHCDGYLRWTRNNIEFLVSDEAKLKPLLDVLTAK--------NFSIGT------GESISNIIHTQGWVH-HTPAT-ASGVVKAVMDDLYEYF-TSMKLPAKLKMGLA-CLNM-GSTHCSDIGIVGVHRTPPRIDHEKLRKTTE-----------IPTLVASCPTGAIRP---------------------
>Desulfosporosinus_sp._OT_AGAF01000178
RYVDEPE------TYPNVA-EFHTVINQPSGFFYNTKTLRTICDLWEK-HGSGLTNMHGSTGDIILLGCKTEHIQPIFDDYSE--------AGFDLGSGSCLTTNCVGPGREFACYDTLEAC--YNITNEFMDELHRPMWPYSIKFSGANDCTGSIARSDCSVITWRDSLIIDQEAVKEYAAKG------------------YDIQGLVCDKPTKCLTF------------------NKETQELSV--VAEDTRCMHINKM-------------PKAIKAGKEKGATILIGG-KSTIVQSAFMSWVIVPFMKMEAEDDYE-------EFKD-LMRRIWEWWDENGKTRERIGETIYRLGMTNFL-KG--IEVAPVPQMVFRPRANPYVFWDQDQILDQGPPNYKEMLPPVIVENYGKWKYHEIPRAGVLKHVGEAS-TLYSVRVGTPRLVS--IDFIRDVCAIADEYCDGFLRWTRNNIEFLLSDEAKVNPLIETLAAK--------GFAVGT------GESISNIIHTQGWVH-HTPAT-ASGVVKAVMDDLYEYF-ESMKLPAKLKMGLA-CLNM-GSTHCSDIGIVGVHRTPPRIDHDKIRKGTE-----------IPSLVASCPTGAIRP---------------------
>Desulfosporosinus_sp._BRH_c37_LOEW01000020.1
RYVDEPQ------TYPALA-EFHTIINQPSGFFYNTKTLRTICDLWEK-HGSGMTNMHGSTGDIILLGCKTEHIQPIFDDYSD--------AGFDLGSGSCLTTNTVGPGREFACYDTLEAC--YNITNEFMDELHRPMWPYSIKFSGSNDCTGSIARADCSVITWRDTLRIDQAAVKEYAAEG------------------FDIQGLVCAKPTKCLTF------------------DSATQELSV--VGEDTRCMHINKM-------------PKAIQAGKEKGATILIGG-KSTIVQSAFMSWVIVPFMKMDPEDDFA-------EFKD-FMRRIWEWWDENGKTRERIGETIYRVGMGKFL-RE--TEIAPVPQMVFRPRANPYVFWNQDDLLDQGPPNYKEMLPPIIKENYGKWKYHEIPRSGVLKHVSESA-ALYSVRVGTPRLVS--IDFIRDVCELADKHTDGFLRWTRNNIEFLVSEEAKVQPLIDELDAK--------GYAVGT------GAAISNIIHTQGWVH-HTPAT-ASGVVKAVMDDLYEYF-NSMKLPAKLKMGLA-CLNM-GSTHCSDIGIVGVHRTPPRIDHEKIRKGTE-----------IPSLVASCPTGAIRP---------------------
>Desulfosporosinus_sp._DB_GU372083
RYVDEPE------TYPNVA-EFHTIINQPSGFFYNTKTLRTICDLWEK-RGSGLTNMHGSTGDIVLLGCKTEHIQPIFDDYSE--------AGFDLGSGSCLTTNCVGPGREYACYDTLEAC--YNITNEFMDELHRPMWPYSIKFSGANDCTGSIARSDISVITWRDSLRIDQDAVKEYAAKK------------------FDIQGRVCDKPTSCLKF------------------NNETQELTV--IAEDTRCMHINMM-------------PKAIQAGKEKGATILIGG-KSTIVQSAFMSSVVVPFMKMEVEDDFE-------EFKD-LVRRIWEWWDENGKTRERIGETIFRLGMGKFL-RE--TEIPTVPQQVFRPRANPYVFWQQDDLLDQGPPNYKEMLPPIIKENYGTWRYHEIPRSGVLKHVSESGAALYSVRVATPRLVS--IDFIRDVCTLADDYCDGFLRWTRNNIEFLVSDEAKVNPLIDTLTAK--------GLCVGT------GAAISNIIHTQGWVH-HTPAT-ASGVVKAVMDDLYEYF-DSMKLPAKLKMGLH-AXNM-GSTHCSDIGIVGVHRTPPRIDHEKIRKGTE-----------IPTLVASCPTGAIRP---------------------
>Peat_soil_MAG_SbF1_GCA_900290375.1
RYVDEPQ------TYPNIA-EFHTVINQPSGFFYNTKTLRTICDLWEK-HGSGLTNMHGSTGDIILLGCKTESIQPIFDDYSE--------AGFDLGSGSCLTTNCVGPGREFACYDTLEAC--YNITNEFMDELHRPMWPYSIKFSGANDCTGAIARADISVITWRDTLIIDQVAVKEYAAEK------------------FPIKSQVCDKPTKCLTY------------------NAETQELAI--VAEDTRCNHINLM-------------PKAIRAGNEKGATILVGG-KSTIVQSAFMSSVVVPFMKMEVEDDFA-------EFKD-TVRRIWEWWDENGKTRERIGETIFRIGMGKFL-TE--TEIPAVPQQVFRPRANPYVFWNQDDLLDQGPPNYKEMLPPVILENYGKWKYHEIPRPGVLKHVSESGAALYSVRVASPRLVS--IDFVRDVCTLADEYCDGFLRFTRNNIEFFVSDEAKLNPLLDVLAAQ--------GYAVGT------GASISNIIHTQGWVH-HTPAT-ASGVVKAVMDDLYEYF-EEMKLPAKLKMGLA-CLNM-GSTHCSDIGIVGVHRTPPRIDHDKIRKGTE-----------IPSLVASCPTGAIRP---------------------
>Desulfosporosinus_sp._I2_NZ_JYNH01000089.1
RYVDEPQ------TYPNVA-EFHTILLQPSGWFYNTKALRTICDIWEK-HGSGLTNMHGSTGDIILLGCKTEHIQPIFDEFSE--------AGFDLGSGSCLTPNCVGPGREHACYDTLEAC--YNITNEFMDELHRPMWPYSIKFSGANDCTSSIARSDCSVITWRDTLRIDQDAVKEYVAKK------------------FDIQEMVCDKPTRCLTF------------------NASTQELSV--VGEDTRCMHINMM-------------PKAIRAGKEKGATILIGG-KSTIVQSAFMSWVIVPFMKMETEDDFE-------PFKD-LMRRIWEWWDENGKSRERIGETIYRLGMTKFL-QG--IDVPPVPQMVFRPRANPYVFWNQDDLLDQGPPHYKKMLPPIVQENYGQWKYHEIPSPGVLKHVSENGAALYSVRVATPRLVS--IDFIRDVCVIADQYCDGFLRWTRNNIEFLVSDEGKVNPLLAELEAK--------GLRVGT------GHSISNIVHTQGWVH-HTPAT-ASGVVKAVMDDLYEYF-NTMKLPAKLKMGLA-CLNM-GAAHCSDIAIVGVHRTPPRINHEVIRKGTE-----------IPSLVASCPTGAIRP---------------------
>Desulfosporosinus_lacus_DSM_15449_NZ_FQXJ01000005.1
RYVDEPQ------TYPHVA-EFHTILLQPSGWFYNTKTLRTVCDIWEK-HGSGLTNMHGSTGDIILLGCKTDQIQPIFDEFSE--------AGFDLGSGSCLTPNCVGPGREHACYDTLEAC--YNVTNEFMDELHRPMWPYSIKFSGANDCTSSIARSDCSVITWRDTLRIDQDAVKEYVANK------------------FDIQEMVCDKPTKCLSF------------------NAETQELSV--VGEDTRCMHINMM-------------PKAIRAGKEKGATILIGG-KSTIVQSAFMSWVIVPFMKMETEDDFE-------PFKD-LMRRIWEWWDEHGKSRERIGETIYRLGMTKFL-QG--IEVEPVPQMVFRPRANPYVFWNQDDLLDQGPPHYKKMLPPIVQENYGQWKYHEIPSPGVLKHVAESGATLYSVRVGTPRLVS--IDFIRDVCVIADEYCDGFLRWTRNNIEFLVSDEAKLNPLLEKLEAE--------GLSVGT------GRSISNIVHTQGWVH-HTPAT-ASGVVKAVMDDLYEYF-NTMKLPAKLKMGLA-CLNM-GAAHCSDIAIVGVHRTPPRINHDVIRKGTE-----------IPSLVASCPTGAIRP---------------------
>Desulfosporosinus_youngiae_DSM_17734_NZ_CM001441
RYVDEPQ------TYPNVA-EFHTILLQPSGWFYNTQALRTVCDIWEK-HGSGLTNMHGSTGDIILLGCKTEHIQPIFDEFSE--------AGFDLGSGSCLTPNCVGPGREHACYDTLEAC--YNVTNEFMDELHRPMWPYSIKFSGANDCTSSIARSDCSVITWRDTIRIDQDAVKEYVANK------------------YDVQGLVCDKPTKCLTF------------------NAETQELSV--VGEDTRCMHINMM-------------PKAIQPGKEKGATILIGG-KSTIVQSAFMSWVIVPFMKMEAEDDFE-------EFKD-LMRRIWEWWDEHGKSRERIGETIYRLGMTKFL-KG--IDVPPVPQMVFRPRANPYVFWNQDDLLDQGPPHYKKMLPPIVQENYGQWKYHEIPRPGVLKHVAESGAALYSVRVGTPRLVS--IDFIRDVCVIADEYCDGFLRWTRNNIEFLVSDEAKLNPLLAKLEAE--------GLSVGT------GHSVSNIVHTQGWVH-HTPAT-ASGVVKAVMDDLYEYF-NTMKLPAKLKMGLA-CLNM-GAAHCSDIAIVGVHRTPPRINHDVIRKGTE-----------IPSLVASCPTGAIRP---------------------
>Desulfosporosinus_meridiei_DSM_13257_NC_018515
RYVDEPQ------TYPNVA-EFHTVLLQPSGWFYNTKTLRTVCDIWEK-YGSGLTNMHGSTGDIILLGCKTEHIQPIFDEFSE--------AGFDLGSGSCLTPNCVGPGREHACYDTLEAC--YNITNEFMDELHRPMWPYSIKFSGANDCTSSIARSDCSVITWRDTLRIDQDAVKEYAAKI-------------------DIKAAVCDKPTSCLTF------------------NAETQELSV--KGEDTRCMHINVM-------------PKAIQPGKEKGATILIGG-KSTIVQSAFMSWVIIPFMKMEAEDDFA-------EFKD-LMRRIWEWWDEHGKSRERIGETIYRLGMTKFL-NG--IDVPPVPQMVFRPRANPYVFWNQDDLLDQGPPHYKKMLPPIVEENYGKWKYHEIPRPGVLKHVGESGAALYSVRVGTPRLVS--IDFIRDVCVIADEYCDGYLRWTRNNIEFLVSDEAKLNPLLEKLEAE--------GLSVGT------GRSVSNIVHTQGWVH-HTPAT-ASGVVKAVMDDLYEYF-NTMKLPAKLKMGLA-CLNM-GAAHCSDIAIVGVHRTPPRINHEVIRKGTE-----------IPSLVASCPTGAIRP---------------------
>Desulfosporosinus_orientis_DSM_765_CP003108
RYVDEPQ------TYPNVA-EFHTILLQPSGWFYNTQTLRTVCDIWEK-HGSGLTNMHGSTGDIILLGCKTEEIQPTFDEFSE--------AGFDLGSGSCLTPNCVGPGREHACYDTLEAC--YNVTNEFMDELHRPMWPYSIKFSGANDCTSSIARSDCSVITWRDTIRIDQDAIKAYVSEG------------------FDIQEMVCDKPTRCLTF------------------NAETQELSV--VGEDTRCMHINMM-------------PKAVQPGKEKGATILIGG-KSTIVQSAFMSWVIVPFMKLEAEDDFA-------EFKD-LMRRIWEWWDEFGKSRERIGETIYRLGMTKFL-KA--IEVPPVPQMVFRPRANPYVFWNQDDLLDQGPPHYKKMLPPIVQENYGQWKYHEIPRPGVLRHVAEGGAVLHSVRVGTPRLVS--IDFIREVCVIADEYCDGYLRWTRNNIEFLVSDEAKVEPLLAELDAK--------GLRVGT------GRSISNIVHTQGWVH-HTPAT-ASGVVKAVMDDLYEYF-NSMKLPAKLKMGLA-CLNM-GAAHCSDIAIVGVHRTPPRINHDVIRKGTE-----------IPSLVASCPTGAIRP---------------------
>Desulfosporosinus_orientis_DSM_765_AF271767
RYVDEPQ------TYPNVA-EFHTILLQPSGWFYNTQTLRTVCDIWEK-HGSGLTNMHGSTGDIILLGCKTEEIQPTFDEFSE--------AGFDLGSGSCLTPNCVGPGREHACYDTLEAC--YNVTNEFMDELHRPMWPYSIKFSGANDCTSSIARSDCSVITWRDTIRIDQDAIKAYVSEG------------------FDIQEMVCDKPTRCLTF------------------NAETQELSV--VGEDTRCMHINMM-------------PKAVQPGKEKGATILIGG-KSTIVQSAFMSWVIVPFMKLEAEDDFA-------EFKD-LMRRIWEWWDEFGKSRERIGETIYRLGMTKFL-KA--IEVPPVPQMVFRPRANPYVFWNQDDLLDQGPPHYKKMLPPIVQENYGQWKYHEIPRPGVLRHVAEGGAVLHSVRVGTPRLVS--IDFIREVCVIADEYCDGYLRWTRNNIEFLVSDEAKVEPLLAELDAK--------GLRVGT------GRSISNIVHTQGWVH-HTPAT-ASGVVKAVMDDLYEYF-NSMKLPAKLKMAXA-CLNM-GAAHCSDIAIVGVHRTPPRINHDVIRKGTE-----------IPSLVASCPTGAIRP---------------------
>Desulfosporosinus_sp._BICA1-9_JUEE01000093.1
RYVDEPQ------TYPHVA-EFHTILLQPSGWFYNTKTLRTVCDIWEK-HGSGLTNMHGSTGDIILLGCKTEQIQPIFDEFSD--------AGFDLGSGSCLTPNCVGPGREHACYDTLEAC--YNVTNEFMDELHRPMWPYSIKFSGANDCTSSIARSDCSVITWRDTLIIDQDAVKEYVANN------------------FDVQGMVCDKPTRCLTF------------------NAETQELSI--VGEDTRCMHINMM-------------TKAIHPGKEKGATILIGG-KSTIVQSAFMSWVIVPFMKMETEDDFE-------PFKD-LMRRIWEWWDEHGKSRERIGETIYRLGMTKFL-KG--IEVEPVPQMVFRPRANPYVFWDQDDLLDQGPPHYKKMLPPIVEQNYGQWKYHEIPQPGVLKHVAESGAALYSVRVGSPRLVS--IDFVRDLCTIADEYCDGFLRFTRNNVEFLVSDEAKLQPLLDDLASK--------GYCVGT------GQSISNIVHTQGWVH-HTPAT-ASGVVKAVMDDLYEYF-NTMVLPAKLKMGLA-CLNM-GAAHCSDIAIVGVHRTPPRINHDVIRKGTE-----------IPSLVASCPTGAIRP---------------------
>Desulfosporosinus_sp._UBA4726_GCA_002404215.1
RYVDVPE------DYPNLA-EFHTVLLQPSGWFYNTKTLRTVCDIWEK-HGSGLTNMHGSTGDIILLGCKTNEIQPIFDEFSE--------AGFDLGSGSCLTTNCVGPGREHACYDTLDAC--YNITNEFMDELHRPMWPYSIKFSGANDCTSSIARSDCSVITWRDTLIIDPVAVKEYAANG------------------YPIKSQVCDKPTSCLTY------------------NKETQELTI--VGEESRCMHINMM-------------PKAIHPGKEKGATILIGG-KSTIVQSAFMSWVVVPFMKLESEDDYE-------PFKE-LMRGIWEWWDENGKTRERIGETIYRLGMGKFL-RE--TGIPPVPQMVFRPRANPYVFWNQDELLDQGPPNYKEMLPPIITENYGKWAYHEIPSPGVLKHVSESGAALFSVRVASPRLVS--IDFIRDICVLADDYCDGFLRFTRNNVEFLVSDEAKLNPLMDALKAK--------GYCIGT------GPSISNIVHTQGWIH-HTAAT-ASGVVKAVMDDLYEYF-DTMKLPAKLKMGLA-CLNM-GAAHCSDIAIVGVHRTPPVINHDVIRKGTE-----------IPSLVASCPTGAIRP---------------------
>Saltmarsh_clone_WSMX4_GU288610
RYVDDPA------SYPHVA-EFHTIINQPSGFFYNTKTLRTICDLWEK-HGSGLTNMHGSTGDIVLLGCTTEHIQPVFDDYSD--------AGFDLGSGSCLTTNCVGPGREYACYDTLEAC--YNITNEFMDELHRPMWPYSIKFSGANDCTGSIARADISVITWRDTLRIDQDAVKEYVNK-------------------FDIQGEVCDKPTSCLKF------------------NNETQELTV--IAEDTRCMHINKM-------------PKALQAGKEKGASILVGG-ST-IVQSAFMSSVVVPFMK-EAEIDFQ-------KFKD-LVSRIWEWWDE-GKTRERGD--I-RLGMGKFR-ET---DIPPVPQMVYRPRANPYVFWEQDVLLDQGPPNYKEML-PIIEENYGKWKYHEIPRAGVLKHVSETGAALYSVRVGTPRLVS--IDFIRDICVLADDYCDGFLRWTRNNIEFLVSDEAKLNPLLDVLAAK--------GLSVGT------GASISNIIHTQGWVH-HTPAT-ASGVVKSVMDDLYEYF-ESMKLPAKLKMGLA-CLNM-GSTHCSDIGIVGVHRTPPRIDHDKLRKGTE-----------IPTLVASCPTGAIRP---------------------
>Desulfosporosinus_sp._UBA4745_GCA_002403815.1
RYVDEPK------TYPHIA-EFHTIINQPSGFFYNTKTLRTICDLWEK-HGSGLTNMHGSTGDIVLLGCTTEHIQPIFDDYSE--------AGFDLGSGSCLTTNCVGPGREHACYDTLEAC--YNITNEFMDELHRPMWPYSIKFSGANDCTGAIARADISVITWRDSIRIDQDAVKEYAAEK------------------FPIQSQVCDKPTKCLTY------------------NKETQELSV--VAEDTRCLHINMM-------------PKAIQPGEDKGATILIGG-KSTIVQSAFMSSVVVPFIKMDPENDFA-------EFKD-LVGRVWEWWDENGKTRERIGETIFRLGMGKFL-RE--AEIPAVPQQVFRPRANPYVFWAQDELLDQGPPNYKEMLPQVILDNYGKWKYHEIPSPGVLKHVGESG-VLYSVRVASPRLVS--IDFVRDLCKIADDYCDGFLRFTRNNVEFLVGDEAKLQPLLDTLAAQ--------NYCVGT------GQSISNIIHTQGWVH-HTPAT-ASGVVKAVMDDLYEYF-DSMKLPAKLKMGLA-CLNM-GSTHCSDIGIVGVHRTPPRIDHDKLLKGTE-----------IPTLVASCPTGAIRP---------------------
>Desulfitobacterium_chlororespirans_DSM_11544_NZ_FRDN01000024.1
RYSDLPE------EYPNLA-AFHTVVNSPSGWFYNTQSLRTICDIWEK-RGSGLMNFHGATGDAILLGTTTDQLQPIFDELSE--------EGFDLGSGSDLSPSCVGPGREHACYDTLEAC--YNITNEYQDELHRPMWPYFFKFSGANDCTASIARSDCAIITWRDSLIIDQEAVKVYVAEG------------------LNIQAVVCDRPTNALKF------------------NAETQELSV--IAEETRCMHINRM-------------PKAITPGKERGATILIGG-KSTIVQSAFMGWVIVPFMKM--EGDFE-------EFKD-LMGRIWEWWDENGKTRERIGETIYRLGMTNFL-TA--IGLPAVPQMVYRPRANPYVFWPEDEILDQGPLNYKEQLPPIIHENYGKWRYHENPKPGVLKHVSESGAELYSVRVGSPRLVS--LDFIREICNLADEYCDGFLRFARHNVEFLVSDAAKVEPLIAALGER--------GLPVGT------GASISNIVHTQGWVH-HTPAT-ASGVVKAVMDDLYEYF-VSSKLPAQLKISLA-CLNM-GAAHCSDIAIVGVHRTPPRIDHEKIRKGTE-----------IPSLVASCPTGAIRP---------------------
>Desulfitobacterium_dehalogenans_ATCC_51507_CP003348
RYTDLPE------EYPNLA-AFHTVINSPSGWFYNTKSLRTICDIWEK-RGSGLMNFHGATGDAILLGTTTDQLQPIFDDLSE--------EGFDLGSGSDLSPSCVGPGREHACYDTLEAC--YNITNQYQDELHRPMWPYFIKFSGANDCTASIARSDCAVITWRDTLTIDQEAVKAYVAEG------------------LNIQAVVCDRPTKAMKF------------------NAETQELSV--IAEETRCMHINRM-------------PKAIAPGKERGATILLGG-KSTIVQSAFMGWVIVPFMKMEAESDFQ-------EFKD-MIERIWEWWDENGKTRERIGETIYRLGMTNFL-TS--VGLPAVPQMVYRPRANPYVFWPEDEILDQGPLNYKEQLPPIIKENYGKWRYHENPKPGVLKHVSESGAELYSIRVGSPRLVS--LDFIREICELADEYCDGYLRFARHNVEFLVSDAAKVEPLIAALGAK--------GLPVGT------GASISNIVHTQGWVH-HTPAT-ASGVVKAVMDDLYEYF-VSMKLPAQMKMSLA-CLNM-GAAHCSDIAIVGVHRTPPRIDHDKIRKGTE-----------IPSLVASCPTGAIRP---------------------
>Desulfitobacterium_sp._PCE-1_AQZF01000007
RYTDLPE------EYPNLA-AFHTVINSPSGWFYNTKSLRTICDIWEK-RGSGLMNFHGATGDAILLGTTTDQLQPIFDDLSE--------EGFDLGSGSDLSPSCVGPGREHACYDTLEAC--YNITNQYQDELHRPMWPYFIKFSGANDCTASIARSDCAVITWRDTLTIDQEAVKAYVAEG------------------LNIQAVVCDRPTKAMKF------------------NAETQELSV--IAEETRCMHINRM-------------PKAIAPGKERGATILLGG-KSTIVQSAFMGWVIVPFMKMEAESDFQ-------EFKD-MIERIWEWWDENGKTRERIGETIYRLGMTNFL-TS--VGLPAVPQMVYRPRANPYVFWPEDEILDQGPLNYKEQLPPIIKENYGKWRYHENPKPGVLKHVSESGAELYSIRVGSPRLVS--LDFIREICELADEYCDGYLRFARHNVEFLVSDSAKVEPLIAALGAK--------GLPVGT------GASISNIVHTQGWVH-HTPAT-ASGVVKAVMDDLYEYF-VSMKLPAQMKMSLA-CLNM-GAAHCSDIAIVGVHRTPPRIDHDKIRKGTE-----------IPSLVASCPTGAIRP---------------------
>Desulfitobacterium_dehalogenans_DSM_9161_AF337903
RYTDLPE------EYPNLA-AFHTVINSPSGWFYNTKSLRTICDIWEK-RGSGLMNFHGATGDAILLGTTTDQLQPIFDDLSE--------EGFDLGSGSGLSPSCVGPGREHACYDTLEAC--YNITNQYQDELHRPMWPYFIKFSGANDCTASIARSDCAVITWRDTLTIDQEAVKAYVAEV------------------XNIQAVVCDRPTKAMKF------------------NAETQELSV--IAEETRCMHINRM-------------PKAIAPGKERGATILLGG-KSTIVQSAFMGWVIVPFMKMEAESDFQ-------EFKD-MIGRIWEWWDENGKTRERIGETIYRLGMTNFL-TS--VGLPAVPQMVYRPRANPYVFWPEDEILDQGPLNYKEQLPPIIKENYGKWRYHENPKPGVLKHVSESGAELYSIRVGSPRLVS--LDFIREICELADEYCDGYLRFARHNVEFLVSDAAKVEPLIAALGAK--------GLPVGT------GASISNIVHTQGWVH-HTPAT-ASGVVKAVMDDLYEYF-VSMKLPAQMKMSLA-CLNM-GAAHCSDIAIVGVHRTPPRIDHDKIRKGTE-----------IPSLVASCPTGAIRP---------------------
>Desulfitobacterium_hafniense_DCB-2_CP001336
RYTDLPE------DYPNLA-AFHTVINSPSGWFYNTKSLRTICDIWEK-RGSGLMNFHGATGDAILLGTTTDQLQPIFDELSE--------GGFDLGSGSDLSPSCVGPGREHACYDTLEAC--YNITNQYQDELHRPMWPYFIKFSGANDCTAAIARSDCAVITWRDTLTIDQEAVKAYVAEG------------------LNIQAVVCDRPTKCLKF------------------DAETQELSV--IAEETRCMHINRM-------------PKAIAPGKERGATILLGG-KSTIVQSAFMGWVIVPFMKMEVEDDFQ-------EFKD-MIERIWEWWDENGKTRERIGETIYRLGMTNFL-TS--VGLPAVPQMVYRPRANPYVFWPEDEILDQGPLNYKEQLPPIIKENYGKWRYHENPKAGVLKHVSESGAELYSIRVGSPRLVS--LDFIREICNLADEYCDGYLRFARHNVEFLVSDAAKVEPLIAALGAK--------GLPVGT------GASVSNIVHTQGWVH-HTPAT-ASGVVKAVMDDLYEYF-VSMKLPAQMKISLA-CLNM-GAAHCSDIAIVGVHRTPPRIDHDKIRKGTE-----------IPSLVASCPTGAIRP---------------------
>Desulfitobacterium_hafniense_Y51_NC_007907
RYTDLPE------DYPNLA-AFHTVINSPSGWFYNTKSLRTICDIWEK-RGSGLMNFHGATGDAILLGTTTDQLQPIFDELSE--------GGFDLGSGSDLSPSCVGPGREHACYDTLEAC--YNITNQYQDELHRPMWPYFIKFSGANDCTAAIARSDCAVITWRDTLTIDQEAVKAYVAEG------------------LNIQAVVCDRPTKCLKF------------------DAETQELSV--IAEETRCMHINRM-------------PKAIAPGKERGATILLGG-KSTIVQSAFMGWVIVPFMKMEVEDDFQ-------EFKD-MIERIWEWWDENGKTRERIGETIYRLGMTNFL-TS--VGLPAVPQMVYRPRANPYVFWPEDEILDQGPLNYKEQLPPIIKENYGKWRYHENPKAGVLKHVSESGAELYSIRVGSPRLVS--LDFIREICNLADEYCDGYLRFARHNVEFLVSDAAKVEPLIAALGAK--------GLPVGT------GASVSNIVHTQGWVH-HTPAT-ASGVVKAVMDDLYEYF-VSMKLPAQMKISLA-CLNM-GAAHCSDIAIVGVHRTPPRIDHDKIRKGTE-----------IPSLVASCPTGAIRP---------------------
>Desulfitobacterium_dichloroeliminans_LMG_P-21439_NC_019903
RYSDLPE------EYPHLQ-AFHTVINAPSGWFYSTDSLRKICDIWER-RGSGLMNLHGATGDAILLGTTTDQLQPIFDELSE--------EGFDLGSGSDLSPSCVGPAREHACYDTLEAC--YNITNTFQDELHRPMWPYSIKFSGANDCTASIARSDCAVITWRDSLIIDPEEVKNYAASG-------------------MNIQHVCEGPTEALKY------------------NAETQELSV--IADESRCMHINRM-------------PKAITPGNDRGATILIGG-KSTIVQSAFMGWVIVPFMKMEAESDYE-------EFKD-IITRIWEWWDENGKTRERIGETIYRLGMSKFL-TE--VGLPAVPQMVYRPRANPYVFWPEDEILDQGPLNYKENIPPIIVDNYGKWRYHEIPRAGVLKHVSKTGAELYSIRAGSPRLVS--LDFVRDICKLADEYCDGYLRFTRHNVEFLVSDAAKVEPLIAALGAI--------GLPVGT------GASISNIVHTQGWVH-HTPAT-ASGVVKAVMDDLYEYF-VDMKLPAQLKMSLA-CLNM-GAAHCSDLAIVGVHRTPPRIDHDKIRKGTE-----------IPSLVACCPTGAIRP---------------------
>Gracilibacter_sp._BRH_c7a_LOEZ01000057.1
RYTDVPE------EFPHLT-EFHTIVNQPSGWFYDTKALRSICDIWEK-HGSGLTNFHGSTGDVILLGTTTEHIQPLFDDLSE--------AGFDLGSGSDLTPSCVGPARQNACYDTLEAC--LNITNEYQDELHRPMWPYFIKFSGANDCTASIARSDCSVITWRDTIRIDQDAVKQYVAEG------------------MDIQDRICDKPTRALKF------------------NPESKELTV--IGEDSRCMHINLM-------------PKAIQAGKEKGATILLGG-KSTIVQSAFMAWVIVPFMKMESENDFE-------EFKD-LMGRIWEWWDENGKSRERIGELIYRVGMGKFL-RE--VGLPPVPQMVFRPRANPYVFWPQDEIIDQGPPDYKKMLPPIIKDNYGKWKYHEIPRPGVLKHVSDSGAELYSVRVGSPRLVS--IDFLREICDLADTFCDGYLRFSRNNVEFLLSDPAKVDPLIASLADK--------GLPVGT------GASISNIVHTQGWIH-HTPAT-ASGIVKAVMDDLFEYF-GSMKLPAKLRVGLA-CLNM-GAAHCSDVAIVGVHRTIPRINDEKVQKGTE-----------IPSLVACCPTGAIRP---------------------
>Syntrophomonas_zehnderi_OL-4_NZ_CGIH01000027.1
RYTDLPE------EYPNLK-EFHTMINQPSGWFYSTKSLREICDIWEK-HGSGLTNMHGSTGDIILLGTTTDELQPTFDEFSD--------AGYDLGSGSDLSPSCVGPGREFACYDTLDMC--YDITNEFQDELHRPMWPYFIKMSGANDCVAAIARADCSVITWRDTLIINNDEVKAYAESG------------------MNIQRLVCDKPTRALEF------------------DAINNELTV--IPEDSRCMHINMM-------------PKAIQPGKEKGASILLGG-KSTIVKSAFMSWVIVPFMKM--EPPYT-------EFKD-LMYRIWDWWDENGKTRERLGELIYRVGMGTFL-RE--VGLPPVPQMVFRPRANPYVFWQEEEIIDIGPPDYKENLPPVIRENYGQWKYHEKVKPGLLKHVANSGDELYTIRVGSPRLVS--VDFIRDICALADEYCDGYLRFSRNNIEFLTGDASKVEPLIEACKAK--------GLPVGT------GNSLSNIVHTQGWIH-HTPAT-ASGIVKAVMDDLYEYF-GRDDLPAKLRVAMA-CLNM-GAVHCSDIAILGVHRTVPTIKHEILQKGAE-----------IPSLVASCPTGAIRP---------------------
>Syntrophomonas_sp._DTU018_LFSR01000004.1
RYTDLPE------EFPHLK-EFHTVVNHPSGWFYTTDALRTLCDVWEK-HGSGLTNFHGSTGDIIMLGTTTDQLQPTFDELSE--------AGFDLGSGSALTPSCVGPAREYACYDTLDMC--NNITHEFQDELHRPAWPYFIKMSGPNDCVAAIARADCAVITWRDTIIIDQEEVKAYAESG------------------MNIQREVCDKPTRALEF------------------NAETKELTV--IPEDSHCMHINVM-------------PKAIRPGKDRGATILVGG-KSTIVKSAFMSWVIVPFMKM--EPPYT-------EFKD-LIRRIWEWWDENAKTRERLGELIYRVGMGTFL-RE--VGLPAVPQMIFRPRANPYVFWQEDEIIDIGPPDYRNFLPPVIKENYGKWKYHELVRPGVLKHVAESGDELYTIRVGSPRLVS--VDFIRNICDIADKYCKGYLRFSRNNIEFLTDDAANVEPIIEACRAL--------GLPVGT------GRSISNIVHTQGWIH-HTPAS-ASGIVKAVMDDLYEYF-ERDDLPGKLRIAMA-CLNM-GAAHCSDIAIVGVHRTPPVLDHEIIRKGAE-----------IPSLVACCPTGAIRP---------------------
>MSW_digester_clone_MSNA02_AB114347
RYTDLPE------EFPHLK-EFHTMVNHPSGWFYTTDALRTICDIWEK-HGSGLTNFHGSTGDIIMLGTTTDELQPTFDEFNE--------AGFDLGSGSDLSPSCVGPAREYACFDILDMC--YDLTHEFQDELHRPMWPYFIKMSGANDCVAAIARADCSVITWRDTIIIDQDEVKAYAESG------------------LNIQRAVCDKPTRALEF------------------NAETKELTV--IPEDSRCMHINMM-------------PKAIQPGKEKGATILLGG-KSTIVKSAFMSWVIVPFMKM--EPPYT-------EFKD-LIRRIWDWWDENGKTRERLGELIYRVGMGTFL-RE--VGLPPVPQMVFRPRANPYVFWQEDEIIDIGPPDYRKFLPPVIKENYGKWKYHELVRPGVLKHVAQSGAELYTIRVGSPRLVS--VDFIRDICDIADQYCKGYLRFSRNNIEFLTDDAAMVEPLIEACRAK--------GLPVGT------GRSLSNIVHTQGWIH-HTPAS-ASGIVKAVMDDLYEYF-GRDDLPAKLRIAMA-CLNM-GAVHCSDIAILGVHRTPPVINHEIIQKGAE-----------IPSLVACCPTGAIRP---------------------
>Syntrophomonas_sp._UBA5288_GCA_002408445.1
RYSDIPE------EFPNLQ-AFHTMINHPSGWFYTTDALREICDIWER-HGSGLTNFHGSTGDIILLGTKTDELQPTFDELSD--------AGYDLGSGSDLSPSCVGPAREHACYDTLDMC--YDLTNEFQDELHRPMWPYFIKMSGANDCVAAIARADCSVITWRDTIVIDQDEVRAYAESG------------------LDIQGIVCDKPTRALHF------------------HAETCELTV--TPEDSRCMHINVM-------------PKAIQPGKEKGATILLGG-KSTIVKSAFMSWVIVPFMKM--EAPYT-------EFKD-LIRRIWDWWDENGKTRERLGELIYRVGMSRFL-HE--VGLPPVPQMVFRPRANPYVFWQEDEIIDIGPPDYKKFLSPMIRKNYGKWKYHEYVKPGVIRHVAESEDTLYSIRIGSPRLVS--IDFIRDICTLADEYCEGYLRFSRNNIEFMTGDESKVEPLIEACKAK--------GLPVGT------GKSLSNIVHTQGWVH-HTPAT-ASGIVKSVMDDLYEYF-IRDDLPAKLKVAMA-CLNM-GAVHCSDIAILGVHRTAPVIKHEIIQKGTE-----------IPTLVACCPTGAIRP---------------------
>Syntrophomonas_sp._UBA4878_GCA_002399315.1
RYSDIPE------EFPNLQ-AFHTMINHPSGWFYTTDALREICDIWER-HGSGLTNFHGSTGDIILLGTKTDELQPTFDELSD--------AGYDLGSGSDLSPSCVGPAREHACYDTLDMC--YDLTNEFQDELHRPMWPYFIKMSGANDCVAAIARADCSVITWRDTIVIDQDEVRAYAESG------------------LDIQGIVCDKPTRALHF------------------HAETCELTV--TPEDSRCMHINVM-------------PKAIQPGKEKGATILLGG-KSTIVKSAFMSWVIVPFMKM--EAPYT-------EFKD-LIRRIWDWWDENGKTRERLGELIYRVGMSRFL-HE--VGLPPVPQMVFRPRANPYVFWQEDEIIDIGPPDYKKFLSPMIRKNYGKWKYHEYVKPGVIRHVAESGDTLYSIRIGSPRLVS--IDFIRDICTLADEYCEGYLRFSRNNIEFMTGDESKVEPLIEACKAK--------GLPVGT------GKSLSNIVHTQGWVH-HTPAT-ASGIVKSVMDDLYEYF-IRDDLPAKLKVAMA-CLNM-GAVHCSDIAILGVHRTAPVIKHEIIQKGTE-----------IPTLVACCPTGAIRP---------------------
>Soil_microbial_community_metagenome_lcl_2119805008_21183_1400-2371_274-1329
RYTDIPE------EYPHLQ-AFHTMINQPSGWFYTTEALREICDIWEE-HGSGLTNFHGSTGDIILLGTTTDELQPTFDAFSD--------AGYDLGSGSDLSPSCVGPAREHACYDTLDMC--YDLTNEFQDELHRPMWPYFIKMSGANDCVAAIARADCSVITWRDTIIIDQGEVKAYAENG------------------LDIQVAVCDKPTRALHY------------------DAQTKELAV--TPEDSRCMHINVM-------------PKAIQPGKEKGATILMGG-KSTIVKSAFMSWVIVPFMKM--EAPYT-------EFKD-LIRRIWDWWDENGKTRERLGELIYRVGMTKFL-HE--VGLPPVPQMVFRPRANPYVFWQDDEIIDIGPPDYKKFLAPIIKKNYGKWKYHEYVKPGVFRHVAESGDVLYSIRVGSPRLVS--IDFIRDICTLADEYCEGYLRFSRNNIEFMTGDETKVEPLIEACKAK--------GLPVGT------GKSMSNIVHTQGWVH-HTPAT-ASGIVKSVMDDLYEYF-VRDDLPAKLKVAMA-CLNM-GAVHCSDIAILGVHRTAPVIRHEIIQKGTE-----------IPTLVAACPTGAIRP---------------------
>Syntrophomonas_sp._UBA4894_GCA_002398325.1
RYTDLPN------EYPNLK-EFHTVVNSPSGWFYTTDSLRKICDIWEK-HGSGLTNFHGSTGDAVLLGTVTEELQPTFDDLSD--------AGYDLGSGSDLSPSCVGPAREHACYDTLDMC--YDITNEFQDELHRPMWPYSIKMSGANDCIAAIARADCSVITWRDSLIINQDEVKAYAKSG------------------MNIQREVCDKPTRALEY------------------NAETKELTV--VPEDSRCMHINMM-------------PKAIQQGKEKGATILIGG-KSTIVKSAFMSWVIVPFMKM--EPPYT-------EFKD-LIRRIWDWWDENGKTRERLGELIYRVGMTKFL-RE--VGLPPVPQMVFRPRANPYVFWPEDEIIDIGPPDYRNNLPPVIKANYGKWRYHEQVKPGVLKHVGESGDALYSIRVGSPRLVS--IDFIRDICKLADEYCDGYLRFSRNNIEFLTGDESRVEPLIAALNAK--------GLPVGT------GKSLSNIVHTQGWVH-HTPAT-ASGIVKAVMDDLYDYF-SVDNLPNKLRIAMA-CLNM-GAVHCSDIAILGVHRTAPIVHDDIIQKGTE-----------IPTLVASCPTGAIRP---------------------
>Peptococcaceae_bacterium_CEB3_NZ_LDXJ01000054.1
RYTDLPE------EYPHVA-EFHTMVNAPSAWFYKTETLRTLCDIWEK-HGSGLTNVHGSTGDLIFLGMKTEELQTTYDELSD--------AGFDLGSGSCLSPSCVGPARESACYDTLDVC--YDLTSSYQDELHRPMWPYFFKMSGANDCVAAIARADCSIITWRDSIRIDQDQVKAYAESG------------------LDIQGMVCDKPTRALKY------------------DHEKKELHV--IAEDSRCMHINVM-------------PKAVRPGKEKGATILLGG-KSTIVQSAFLSWVIVPFMKM--EPPYT-------ELKE-MVAKIWDWWDENGKTRERLGELIYRMGMTKFL-RE--VGLPPVPQMVFRPRANPYVFWPQDEIIDGGPPDYKKLLPPIITENYGQWKYHEIPRAGVLKHVSEKGDTLYSVRVGSPRLVS--IDYIRDICALADSYCDGYLRFSRNNVEFLVSDEGKVEPLIKELEAK--------GYPIGV------GNALSNIVHTQGWVH-HTPAT-ASGIVKAVMDDLYEYF-GRTDLPAKLKVAMA-CLNM-GAVHCSDVAILGVHRTPPRVDHEKIRKGTE-----------IPTLVAACPTGAIRP---------------------
>Eggerthellales_bacterium_UBA948_GCA_002293265.1
RYTDMPE------EFPNVR-EFHTIIAAPSGWFYTSEALRTICDIWEE-HGSGLTNVHGSTGDLILLGTNTEELQPTFDAISD--------AGFDLGSGSDLSPSCGGPAFEYACYDTLDLC--KTLVDEYQDEIHRPMWPYFIKMSGANDCTASIARADCSIITWRDTITIDQDEVKNYVEAG------------------LDIQKEVCDMPTRCLTF------------------DAESKELTV--EGEDSRCMHVNLM-------------TKAIKQGSEKGATILIGG-KSTIVKSAFLSWVIVPFMKM--EAPYT-------ELKD-LLARIWEWWDENGKTRERVGELIYRVGMGEFL-RG--VDLPPVPQMVFRPRANPYVFWQKDEVIDNGAPDYRQYLPPVIKENYGKWKYHEHVKPGVVKHVGETG-ELYTVRAGSPRLVS--VDFIRDICTLADEYCDGYMRFSRNNVEFLTPKAENVDPLIEACKAQ--------GLPVGT------GRSLKNIVHTQGWVH-HTPAT-ASGIVKAVMDDLYEYF-GRNDLPSRLTVAMA-CLNM-GAVQCSDIAILGVHRTVPRINDEIIRKGTE-----------IPSLVACCPTGAIRP---------------------
>Clostridiales_bacterium_PH28_bin88_LAKY01000058.1
RYSDSPE------QFPGVA-EFHTMVNQPSGWFYTTEALRKICDVWEK-HGSGLTNFHGSTGDVILLGTTTEHIQPAFDEFSD--------AGFDLGSGSDLTPSCVGKAREFACIDTMDLC--HDLTNEFQDELHRPMWPYFLKISGANDCVASIARADCSVITWRDALVIDAEAVKEYARAG------------------MDIKAEVCDKPTRALEW------------------DTAGMELKF--NAEDTRCMHINKM-------------PKALSPGKERGATILLGG-KATILQSAFLSWVIVPFMKM--EPPYE-------EVKD-FLRRIWEWWDEHGKTRERIGELIYRKGMGTFL-RE--VGLEPSPAMVFRPRANPYVFWQPEDVIDIGPPDYREMLPPVIKENYGNWKYHEILKPGVLKHVSHRGAEVYSVRVGSPRLVS--IDFIREVCDLADQYCGGYLRFSRHNIEFLVSDQNNVEPLVVELQKK--------GLPVGT------GNSISNMIHTQGWIH-HTPAT-ASGIVKAVMDEIHEYF-TTMQLPAKLRVSLA-CLNM-GAVHCSDIAILGIHRTAPRIDNEKLQKTCE-----------IPTLIASCPTAAIKP---------------------
>Deep_sea_sediment_clone_NTd-III07_AB263162
RYVDSPE------EFPEIR-GFHTIVNQPSGWFYTTEALRKLCDIWEEHGTSNLTNFHGSTGDIILLGTTTDQLQPTFNDLSK--------AGFDLGSGSDLTPSAVGPAREWSCIDTLDLC--NDLTQTFQNELHRPMWPYFIKVSGANDCVASVARSDFPIITWRDSIRINQDEVRSYVKGG------------------LDIRRAIVDKPSDALAW------------------NEQKQELEL--EAEDVRCMHINEM-------------PKALRPGVDRGATILIGG-KAPILKSAFLSWVLVPFIKV--EPPYD-------EIKD-LLERLWEWWDENGRSRERIGELIDRTGMGNFL-RA--VDLPPVPQMISQPRANPYFFWQPEELTDIGPPDYRTMLPPLIKENYGKWAYHEELRPGILRHVSETGAELLSVRVASPRLVS--IDFIRDICDIADQYCGGHLRFSRNNVEFLVSDKAQFEPLKAELEKR--------GMLIGT------GSGLSNIVHTQGWVH-HSAAT-ASGLVKSIMDELAPYF-SEKRLPGKTRIAMA-CLNM-GAVHCSDIALVGVHRKVPVIDHERVSKVCE-----------VPTLIASCPTLAIRP---------------------
>Deep_sea_sediment_clone_NTd-III08_AB263163
RYVDSPE------EFPEIR-DFHTIVNQPSGWFYTSKALRTICDIWEEHGTSNLTNFHGSTGDIILLGTTTDQLQPTFNDLSK--------AGFDLGSGSDLTPSCVGPAREWACIDTLDIC--NDLTQTFQNELHRPMWPYFIKVSGANDCIASIARSDFPIITWRDSIRINQDEVRSYVKAG------------------FDIQRLVVAKPTEALAW------------------NEQKQELEF--EVEEVRCMHINEM-------------PKALRPGVDRGATIMIGG-KAPILKSAFLSWVLVPFIKV--EPPYD-------EIKD-LLERLWEWWDENGRSRERIGELIDRTGMGNFL-RA--VDLPPVPQMIGRPRSNPYFFWQPEELTDIGPPDYRTMLPPLIKENYGKWAYHEELAPGVLRHVSETDAEIFSVRVASPRLVS--IDFIRDICDIADSYCGGHLRFSRNNVEFLVSDKAQFEPLKAELEKR--------GMLIGT------GSGLSNIVHTQGWVH-HSAAT-ASGLVKSIMDELAPYF-SEKRLPGKTRIAMA-CLNM-GAVHCSDIALVGVHRKVPVIDHERVSKVCE-----------VPTLIASCPTLAIRP---------------------
>Deep_sea_sediment_clone_NTd-III05_AB263160
RYVDSPE------EFPEIR-DFHTIVNQPSGWFYTSEALRTICDIWEEHGTSNLTNFHGSTGDLILLGTTTDQLQPTFNDLSK--------AGFDLGSGSDLTPSCVGPAREWACIDTLDIC--NEMTQTYQNELHRPMWPYFIKVSGANDCVAAVARSDFPIITWRDSIRINQDEVRSYVKAG------------------FDIQRLVVAKPTEALAW------------------NEQKQELEF--EVEEVRCMHINEM-------------PKALRPGVDKGATIMIGG-KAPILRSAYLAWVLIPFIEL--KPPYD-------NIKD-ILAGLWDWWDENGRSRERIGELITRTGMGNFL-RA--VDLPPVPQMVSRPRSNPYFFWYDDELTDIGPPDYRKMLPPLIEENYGKWAYHEELAPGILRHVSETDAEIFSVRVASPRLVS--IDFIRDICDIADKHCGGHLRFSRNNVEFLVSDKAQLEPLKAELGKQ--------GMLIGT------GSGLSNIVHTQGWVH-HSAAT-ASGLVKSIMDELAPYF-SSKRLPGKTRIAMA-CLNM-GAVHCSDIALVGVHRRVPVIDHERVSKVCE-----------LPSLIASCPTAAIRP---------------------
>Deep_sea_sediment_clone_NTd-III04_AB263159
RYTDSPE------EFPAVR-EFHTIVNQPSGWFYTSEALRKVCDIWEEHGTSNLTNFHGSTGDMILLGTTTDQLQPTFNDLSA--------AGFDLGSGSDLTPSAVGPAREWSCIDTLDIC--NEMTQTYQNELHRPMWPYFIKVSGANDCVAAVARSDFPIITWRDSIRINQDEVRSYVKAG------------------YDIQRLVVAKPTEALAW------------------NEQKQELEF--EVEEVRCMHINVM-------------PKALRPGVDKGATIMIGG-KAPILRSAYLAWVLIPFIEL--KPPYD-------NIKD-ILARLWDWWDENGRSRERIGELITRTGMGNFL-RA--VDLPPVPQMIMRPRSNPYFFWYDDELTDIGPPDYRKMLPPIIKENYGKWAYHEELAPGILRHVSETDAELFSVRVASPRLVS--IDFIRDICDIADKHCGGHLRFSRNNVEFLVSDKAQLEPLKAELGKQ--------GMLIGT------SSGLSNIVHTQGWVH-HSAAT-ASGLVKSIMDELAPYF-SSKRLPGKTRIAMA-CLNM-GAVHCSDIALVGVHRRVPVIDHERVSKVCE-----------VPSLIASCPTAAIRP---------------------
>Deep_sea_sediment_clone_NTd-III03_AB263158
RYVDSPE------EFPEIR-DFHTIVNQPSGWFYTSKALRTICDIWEEHGTSNLTNFHGSTGDLILLGTETSNLQPCFNALSE--------AGFDLGSGSDLTPSCVGPAREWSCIDTLDLC--NDLTQTYQNELHRPMWPYFIKVSGASDCVAAVARSDFPIITWRDSIRINQDEVRSYVKAG------------------FDIQGLVVAKPTEALAW------------------NEQKQDLEF--EVEEVRCMHINEM-------------PKALRPGVDKGATIMIGG-KVPILRSVYLAWVLIPFIEL--KPPYD-------NIKD-ILARLWDWWDENGRSRERIGELITRTGMGNFL-RA--VDLPPVPQMVSRPRSNPYFFWYDDELTDIGPPDYRKMLPPLIKENYGKWAYHEELAPGILRHVSETDAELFTVRVASPRLVS--IDFIRDICDIADKHCGGHLRFSRNNVEFLVSDKAQLEPLKAELGKQ--------GMLIGT------GSGLSNIVHTQGWVH-HSAAT-ASGLVKSIMDELAPYF-SSKRLPGKTRIAMA-CLNM-GAVHCSDIALVGVHRRVPVIDHERVSKVCE-----------VPSLIASCPTAAIRP---------------------
>Deep_sea_sediment_clone_NTd-III01_AB263156
RYVDSPE------EFPAIR-DFHTVVNQPSGWFYTSEALRKVCDIWEEHGTSNLTNFHGSTGDLILLGTETSNLQPCFNALSE--------AGFDLGSGSDLTPSCVGPAREWSCIDTLDIC--NDLTQTYQNELHRPMWPYFIKVSGANDCVAAVARSDFPIITWRDSIRINQDEVRSYVKGG------------------LDIRRAVVDKPSDALAW------------------NEQKQELEF--DVEDVRCMHINEM-------------PKALRPGVDKGATIMIGG-KAPILRSAYLAWVLIPFIEL--KPPYD-------NIKG-ILARLWDWWDENGRSRERIGELITRMGMGNFL-RA--VDLPPVPQMVSRPRSNPYFFWYDDELTDIGPPDYRKMLPPIIKENYGKWAYHEELAPGILRHVSETDAELFSVRVASPRLVS--IDFIRDICDIADKHCGGHLRFSRNNVEFLVSDKAQLEPLKAELGKQ--------GMLIGT------GSGLSNIVHTQGWVH-HSAAT-ASGLVKSIMDELAPYF-SSKRLPGKTRIAMA-CLNM-GAVHCSDIALVGVHRRVPVIDHERVSKVCE-----------VPSLIASCPTAAIRP---------------------
>Deep_sea_sediment_clone_NTd-III02_AB263157
RYVDSPE------EFPAIR-DFHTVVNQPSGWFYTSEALRKVCDIWEEHGTSDLTNFHGSTGDLILLGTETSNLQPCFNALSE--------AGFDLGSGSDLTPSCVGPAREWSCIDTLDIC--NDLTQTYQNELHRPMWPYFIKVSGANDCVAAVARSDFPIITWRDSIRINQDEVRSYVKVG------------------YDIQRLVVTKPTEALAW------------------NEQKQELEF--EVEEVRCMHINEM-------------PKALRPGVDKGATIMIGG-KAPILRSAYLAWVLIPFIEL--KPPYD-------NIKD-ILARLWDWWDENGRSRERIGELITRTGMGNFL-RA--VDLPPVPQMVSRPRSNPYFFWYDDELTDIGPPDYRKMLPPIIKENYGKWAYHEELAPGILQHVSETDAXLFSVRVASPRLVS--IDFIRDICDIADEHCGGHLRFSRNNVEFLVSDKAQLEPLKAELGKQ--------GMLIGT------GSGLSNIVHTQGWVH-HSAAT-ASGLVKSIMDELAPYF-SSKRLPGKTRIAMA-CLNT-GAVHCSDIALVGVHRRVPVIDHERVSKVCE-----------VSSLIASCPTAAIRP---------------------
>Deep_sea_sediment_clone_NTd-III06_AB263161
RYVDSPE------EFPEVR-DFHTVVNQPSGWFYTTEALRKICDIWEEHGTSNLTNFHGSTGDLILLGTTTPNLQPCFNALSE--------AGFDLGSGSDLTPSCVGPAREWSCIDTLDIC--NDLTQTYQNELHRPMWPYFIKVSGANDCVAAVARSDFPIITWRDSIRINQDEVRSYVKGG------------------FDIRRAVVDKPTDALAW------------------NEQKQELEL--EAEDVRCMHINEM-------------PKALRPGVERGATIMIGG-KAPILRSAFLSWVLVPFIKV--EPPYD-------EIKD-LLARLWDWWDENGRSRERIGELITRTGMGNFL-RA--VGLPPVPQMVSRPRSNPYFFWYDDELTDIGPPDYRMMLPPIIKENYGKWAYHEELAPGILRHVSETDAEIFSVRVASPRLVS--LDFIRDICDIADQYCGGHLRFSRNNVEFLVSDKAQLEPLKAELGKR--------EMLIGT------GSGLSNIVHTQGWVH-HSAAT-ASGLVKSIMDELAPYF-SSKRLPGKTRIAAA-CLNM-GAVHCSDIALVGVHRRVPVIDHERVSKVCE-----------VPTLIASCPTAAIRP---------------------
>Polluted_aquifer_clone_LGWN06_EF065093
RYSDSPE------EFPEVR-DFHTLVNQPSGWFYTSEALRTLCDIWEKHGTSNLTNFHGSTGDIILLGTTTDQLQPCFNALSE--------AGFDLGSGSDLTPSCVGPAREWSCIDTLDIC--NDLTQTFQNELHRPMWPYFIKVSGANDCVAAIARSDFPIITWRDSIRINQDEVRSYVKGG------------------FDIRRAVVDKPTDALAW------------------DEQKQELQL--EVEDVRCMHINEM-------------PKALRPGVDRGATILIGG-KAPILKSAFLSWVLVPFIKV--EPPYD-------EIKD-LLERLWDWWDENGRSRERIGELIDRTGMGNFL-RA--VDLPPVPQMIGRPRSNPYFFWQPEELTDIGPPDYKTLLPPVITENYGKWAYHEQLRPGVLQHVSETGAELFSVRVASPRLVS--IDFIRDICDIADRYCGGYLRFSRNNVEFLVSDKAQLEPLQKELEKQ--------GWLIGT------GSGLSNIVHTQGWVH-HSAAT-ASGLVKSIMDELAPYF-SEKRLPGKTRIAMA-CLNM-GAVHCSDIALVGVHRKVPVIDHERVSKVCE-----------VPTLIASCPTLAIRP---------------------
>Firmicutes_bacterium_UBA2598_GCA_002339345.1
RYSQKGE------EFPNVA-EFHTVVNQPAGWFYTSDTLRKICDIWEK-HGSGLTNLHGSTGDLILLGTDTSKLQPCFDDLSD--------AGFDLGSGGGLTPSCVGPAREYACIDTLDVT--HEITMAFQDYIHRPMWPYFIKVSGGNDCVAAIARADFTIITWRDAIRIDDAAVKAYVDSG------------------MDISKMVVQKPTSALEW------------------DATNGKLTL--CAEDVRCMHINVM-------------PKALRPGVEKGASILVGG-KAPVVQGAMLSWVIVPFMKL--EPPYE-------DLKD-LITRITEWWDEHGKSRERLGELIYRKGMRYFL-RD--MGLEPTPQMVMAPRTNPYWFWWPEEVTDIGPPHYQEMLPPVIKENYGKWQYHEILRPGVLKHVSENGVVVFTVRAASPRLVS--VDFIRDVADLADKFCGGFLRFSRHNVEFLLTDEHQVEPLITALAAK--------GLPVGT------GNSVSNMIHTQGWVH-HTPAT-ASGIVKAVMDELYEHF-VEMKLPAKLRLALA-CINM-GAVHCSDIAICGIHRVPPTIDHELFAKVSE-----------TPSVVAACPTYAIKP---------------------
>Rasner_Moeser_fen_soil_clone_Rm25_GU127971
RYSDRPD------LFPGVE-MFHTLVNQPTGWFYSTQALRNLCDIWDK-HGSGLTNLHGSTGDIILLGTTTDHLQPCFDDLSE--------AGFDLGSGSAMTPSAVGQAREWACIDSLDIC--YRLTMQFQDQIHRPMFPYFIKVSAANDCVASIARSDFAIITWKGKIQIDPKEVRTYAASG------------------LDIRTEVTDLPTKCMSW------------------DEKQKELKI--EDADTRCMHINMM-------------PKALRQGKEKGATLLIGG-KAPIVEGALLSWVIVPFMKM--EPPYQ-------ELKD-LLAKIMDWWDETGRXRERIGELIKRLGMRTLL-RA--VGLPAVPQMVKTPRANPYVFFWPEEITDIGPPDYKKYLPPVIQKNYGKWKYHEILKPGLLKHVGESGEELYTVRAGSPRLLS--TDHIREICELADKYCDGYLRFSRHNIEFLLSDPRKVEPLMAELKSK--------NYPVGT------GHSITNIVHTQGWVH-HTPAT-ASGPVKAVMDELYDYF-VTMKLPSQVRIALA-CLNM-GAVHCSDIAILGIHRTVPKPDHARVMNICE-----------IPTTIAACPTGAIRP---------------------
>Polluted_aquifer_clone_LGWN13_EF065095
RYSDRPD------LFPGVE-MFHTLVNQPTGWFYTTKALRALCDIWDK-HGSGLTNLHGSTGDIILLGTTTDHLQSCFDDLSE--------AGFDLGSGSALTPSAVGPAREWACIDSLDIC--YSITMHLQDQIHRPMFPYFIKVSGANDCVASIARSDLAIITWKGKIEIAQKEVQAYAAAG------------------LDIKGEVTDLPTKCMAW------------------ETGKKELRI--EDADTRCMHINMM-------------PKALRQGKEKGATLLIGG-KAPIVEGALLSWVIVPFMKL--EPPYQ-------ELKD-LTGKIMEWWDENGKMRERIGELINRLGMRSFL-RA--VGLPAVPQLVKNPRTNPYVFFWPEEITDIGPPDYKNFLPPLIKKNYGKWKYHEILKPGLLKHVAESGDELYTVRAGSGRLLS--TDHIREICEIADKYCDGYLRFSRHNIEFLLSDKNKVEPLIAELKSK--------GYPVGT------GHSVTNIVHTQGWVH-HTPAT-ASGPVKAVMDELYDYF-VTMKLPSQVRIALA-CLNM-GAVHCSDIAILGIHRTIPKPDHSRVPNVCE-----------IPTTVASCPTGAIRP---------------------
>uncultured_sulfate-reducing_MS3.099_EF429282
RDSDRPD------LFPGVE-HFHTLVNHPTGWFYTTKALRALCDVWDK-HGSGLTNMHGSTGDIILLGTKTENLQPCFDDLSE--------AGFDLGSGSALTPSAIGPAREWACIDSLDIC--YSITMHFQDKIHRPMFPYFIKISAANDCVASIARADLAVITWKGRIQIDAQEVKDYADGG------------------LNIREEVVDLPTKCMSW------------------DENKKELKI--NDGDTRCMHINLM-------------PKALRPGKEKGATILIGG-KAPILQGALLSWVIVPFMKM--EPPYE-------EFKD-LAERIMDWWDENGKSRERVGELINRLGMRTFL-KA--VGLKPVPQMVKAPRSNPYVFFWPEEITDIGPPDYKKLLPPIIQKNYGKWKYHEILKPGVLKHVAESGDELYTVRAGSGRLLS--TDHIREICEIADRYCDGYLRFSRHNVEFLLTDKNKIEPLLAELKQR--------NYPVGT------GHSVTSIVHTQGWVH-HTPAT-ASGPVKAVMDELYEYS-VTMKLPAQVRIALA-CLNM-GAVHCSDIAILGIHRTVPKIDHARLPNVCE-----------IPTTVASCPTGAIRP---------------------
>Hot_spring_microbial_mat_clone_MS3.096_EF429280
RYSDRPD------LFPGVE-HFHTLVNHPTGWFYTTKALRALCDVWDK-HGSGLTNMHGSTGDIILLGTKTENLQPCFDDLSE--------AGFDLGSGSALTPSAIGPAREWACIDSLDIC--YSITMHFQDKIHRPMFPYFIKISAANDCVASIARADLAVITWKGRIQIDAQEVKDYADGG------------------LNIREEVVDLPTKCMSW------------------DENKKELKI--NDGDTRCMHINLM-------------PKALRPGKEKGATILIGG-KAPILQGALLSWVIVPFMKM--EPPYE-------EFKD-LAERIMDWWDENGKSRERVGELINRLGMRTFL-KA--VGLKPVPQMVKAPRSNPYVFFWPEEITDIGPPDYKKLLPPIIQKNYGKWKYHEILKPGVLKHVAESGDELYTVRAGSGRLLS--TDHIREICEIADRYCDGYLRFSRHNVEFLLTDKNKIEPLLAELKQR--------NYPVGT------GHSVTSIVHTQGWVH-HTPAT-ASGPVKAVMDELYEYF-VTMKLPAQVRIALA-CLNM-GAVHCSDIAILGIHRTVPKIDHARLPNVCE-----------IPTTVASCPTGAIRP---------------------
>uncultured_sulfate-reducing_MS3.103_EF429283
RYSDRPD------LFPGVE-HFHTLVNHPTGWFYTTKALRALCDVWDK-HGSGLTNMHGSTGDIILLGTKTENLQPCFDNLSE--------AGFDLGSGSALTPSAIGPAREWACIDSLDIC--YSITMHFQDKIHRPMFPYFIKISAANDCVASIARADLAVITWKGRIQIDAQEVKDYADGG------------------LNIREEVVDLPTKCMSW------------------DENKKELKI--NDGDTRCMHINLM-------------PKALRPGKEKGATILIGG-KAPILQGALLSWVIVPFMKM--EPPYE-------EFKD-LAERIMDWWDENGKSRERVGELINRLGMRTFL-KA--VGLKPVPQMVKAPRSNPYVFFWPEEITDIGPPDYKKLLPPIIQKNYGKWKYHEILKPGVLKHVAESGDELYTVRAGSGRLLS--TDHIREICEIADRYCDGYLRFSRHNVEFLLTDKNKIEPLLAELKQR--------NYPVGT------GHSVTSIVHTQGWVH-HTPAT-ASGPVKAVMDELYEYF-VTMKLPAQVRIALA-CLNM-GAVHCSDIAILGIHRTVPKIDHARLPNVCE-----------IPTTVASCPTGAIRP---------------------
>Pearl_river_estuary_clone_TopDsr1_FJ748823
RYSDRPD------LFPGVE-HFHTLVNHPTGWFYTTKALRALCDVWDK-HGSGLTNMHGSTGDIILLGTKTENLQPCFDDLSD--------AGFDLGSGSALTPSAVGPGREWACIDSLDIC--YNLTMEFQDQIHRPMFPYFIKVSAANDCVAAIARADCSIITWRGKIQVDQKEVQAYAASG------------------LNIREEVTDLPTKCMSW------------------DEKGKTLSI--EDGDTRCMHINMM-------------PKALRQGKEKGASILVGG-KAPILQGALLSTLIVPFMKL--EPPYK-------ELKE-LIGKIQDWWDENGKSRERLGELINRMGMRTFL-KA--VGLKPIPQMVKTPRANPYVFFWPEEITDIGPPNYRDFMPPVMQKNYGKWKYHEILKPGLLKHVAESGDELYTVRAGSGRLLS--TDHIREIRQIADKYCGGYLRFSRHNVEFLLTDKNRVEALMAELKSK--------NYPVGT------GNSITNIVHTQGWVH-HTPAT-ASGPVKAVMDELYDYF-VTMKLPAHVRIALT-CLNM-GAVHCSDIAILGIHRTVPKPDHSRVPNVCE-----------IPTTIASCPTGAIRP---------------------
>Rasner_Moeser_fen_soil_clone_Rm72_GU127967
RYSDRPD------LFPGVA-HFHTLVNHPTGWFYTTKALRTLCDVWDK-HGCGLTNMHGSTGDIILLGTKTENLQPCFDDLSD--------AGFDLGSGSALTPSAVGPGREWACIDSLDIC--YSITMHFQDQLHRPMFPYFIKTSAANDCVASIARADMSIITWKGKIQIDQKEVKAYAASG------------------LDIREEVTGLPTKCMTW------------------DEKGKTLSI--ADEDTRCMHINQM-------------PKALRQGKEKGASILIGG-KAPILQGALLSSLIIPFMKM--EPPYE-------ELKD-LIAKIMDWWDENAKSRERIGELINRLGKRTFL-KA--IGLKAVPQMVKNPRTNPYVFFWPEEITDIGPPNYKNFLPPVIQKNYGKWKYHEILKPGLLKHVGESGDELYTVRAGSPRLLS--TDHIREICDLAEKYCEGYLRFSRHNIEFLLTDKSKVEPLMTELKAK--------NYPVGT------GHCVTNIVHTQGWVH-HTPAT-ASGPVRAVMDELYGYF-SSMTLPSQVRIALA-CLNM-GAVHCSDIAILGIHRTIPKPDHNRIPNVCE-----------IPTTIAACPTGAIRP---------------------
>Pearl_river_estuary_clone_TopDsr71_FJ748825
RYSDRPD------LFPGVE-HFHTMVNHPTGWFYTTKALRSLCDVWDK-HGSGLTNMHGSTGDIILLGTKTENLQPCFDGLSD--------AGFDLGSGSALTPSAVGPAREWACIDSLDIC--YNLTMHFQDQIHRPMFPYFIKTSAANDCVASIARADLSIITWKGKIQIDPKEVQASAKSG------------------LNIQEEVVDLPTKCMKW------------------DDKAQALTI--EDADNRCMHINLM-------------PKALQQGKEKGATLLIGG-KAPILQGALLSTVIVPFMKL--EPPYE-------ELKE-LISKILDWWDENGKSRERVGELITRVGMRTFL-KA--VGLKPVPQMVKNPRTNPYVFFWPEDITDIGPPDYKKFLPPVIQKNYGKWKYHEILKPGVLKHVAESGEELYSVRAGSARLLS--TDHIREICDIAEKYCEGYLRFSRHNIEFLLTDKAKVDPLIAELKSK--------SYPVGT------GHSVTNIVHTQGWVH-HTPAT-ASGPVKAVMDELIGYF-ESMTLPSQVRIALA-CLNM-GAVHCSDIAILGIHRTVPKPDHNRVPNVCE-----------IPTTVASCPTGAIRP---------------------
>Polluted_aquifer_clone_LGWG07_EF065023
RYSDRPD------LFPGVE-HFHTLVNHPTGWFYTTKALRALCDVWDK-HGSGLTNMHGSTGDIILLGTKTENLQPCFDDLSD--------AGFDLGSGSALTPSAVGPAREWACIDSLDIC--YNLTMHFQDQIHRPMFPYFIKTSAANDCVASIARADLSIITWKGKIQIDPKEVKACAKSG------------------LDIQEEVVGLPTKCMKW------------------DEKTQTLTI--EDADSRCMHINMM-------------PKALRQGKEKGATLLIGG-KAPILQGALLSTVIVPFMKL--EPPYN-------ELKE-LIAKIQDWWDENAKSRERIGELINRVGMRTFL-KV--IGLKPVPQMVKNPRTNPYVFFWPEEITDIGPPDYKKMLPPVIQKNYGKWKYHEILKPGLLKHVAESGEELFSVRAGSPRLLS--TDHIREICEIADKYCDGYLRFSRHNIEFLLTNKSKVDPLIAELKKK--------NYPVGT------GHSVTNIVHTQGWVH-HTPAT-ASGPVKAVMDELIGYF-ESMTLPSQVRIALA-CLNM-GAVHCSDIAILGIHRTVPKPDHNLVPNVCE-----------IPTTVASCPTGAIRP---------------------
>Seine_river_floodplain_clone_VO10_AY953413
RYSDRPD------LFPGVE-HFHTMVNHPTGWFYDTAALRKVCDIWDQ-YGSGLTNMHGSTGDIILLGTKTEFLQPCFDALSD--------AGFDLGSGSALTPSAVGPAREWACIDSLDIC--YNLTMHFQDQLHRPMFPYFIKTSAANDCVASIARSDFSIITWKGKIEINQKEVQAYAASG------------------INIREEVVDLPTHCMAW------------------DEAKKELKI--EDEDTRCMHINMM-------------PKALKQGKEKGATLLIGG-KAPILQGAQLSTVIVPFMKL--EPPYT-------ELKD-LIAKILDWWDENGKMRERVGELINRLGMRTFL-RG--VGIKPVPQMVKTPRTNPYVFFWPEDITDIGPPSYKKFLPPVIQKNYGKWRYHEIVKPGVLKHVGETGDELYSVRAGSPRLIS--TDRIREICEIADKFCDGFLRFSRHNIEFLLADKTKVEPLLAELKSK--------QYPVGT------GHSLTNIVHTQGWVH-HTPAT-ASGPVKAVMDELQGYF-TSMTLPSQVRIALA-CLNM-GAVHCSDIAILGIHRTIPKADHNRVPNVCE-----------IPTTVASCPTGAIRP---------------------
>Pearl_river_estuary_clone_MidDsr75_FJ748840
RYSDRPD------LFPGVE-HFHTMVNMPTGWFYTTQKLRQVCDIWDQ-YGSGLTNMHGSTGDIILLGTTTDKLQPCFDALSD--------AGFDLGSGSALTPSAVGPAREWACIDSLDIC--YNLTLHFQDQLHRPMFPYFIKVSAANDCVASIARADFPIITWKGKIEINPKEVQAAAASG------------------INIRDEVVDFPTRCMSW------------------DEGKKELKI--ADEDTRCMHINLL-------------PKALKQGKEKGATILVGG-KAPILQGAQLSTVIIPFLKL--EPPYE-------ELKD-LITRIMDWWDENGKMRERIGELINRMGMRTFL-KD--VGLKPTPQMVKMPRANPYVFFWPEDITDIGPPNYKELMPPVIQKNYGKWSHHEIVKPGVLKHVAEGGDELYSVRAGSPRLIS--TDRIREICAVADKFCKGYLRFSRHNIEFLLTDKTQIDPLIAELKSK--------QYLVGT------GHSVTNIVHTQGWVH-HTPAT-ASGPVKAVMDELHGYF-SSMTLPSQVRIALA-CLNM-GAVHCSDIAILGIHRTVPKPVHNRVPNVCE-----------IPTTVASCPTGAIRP---------------------
>Syntrophobacterales_bacterium_Delta_03_LVAB01000027.1
RYSDRPD------LFPNVQ-AFHTIVNHPSGWFYKTDTLRRLCDIWDG-HGSGLTNMHGSTGDAILLGTTTEHLQSCFDDLSE--------AGFDLGSGSALTPSCVGPGREWACVDSLDLC--HHLTMNFQDEIHRPMFPYFIKISAPNDCVASIARADFSIITWKGDIRIDPAEVEACAAAG------------------LNIQREVCDLPTRCMEW--------------------DGRKLVI--HNEDTRCMHINLM-------------PKALRPGEEQGATILVGG-KAPIVEGALLSWVLVPFMKL--EPPYE-------ELKD-LILRIQDWWCDNGRPRERLGELIKRLGMRTFL-RA--MDIPAAPQMVKAPRTNPYVFFWPEDITDIGPPDYKTMLPPVVQRNYGKWLYHEILKPGVLVHVGESGETLHTVRAGSPRLLS--TDTIREICGIAETYCDGYLRFSRHNIEFLVSDPSQLEPLLEELARR--------NYPVGT------GHSVSNIVHTQGWVH-HTPAT-ASGPVKALMDEIHDYF-VTMKLPAHVRIALA-CLNM-GAVHCSDIAILGIHRTVPRPDNSRVPNVCE-----------IPTTVASCPTGAIRG---------------------
>Bioreactor_clone_GranDSR4_AY929598
RYSGRPD------LFPNVQ-AFHTIVNHPSGWFYKTDALRRLCDIWDS-HGSGLTNMHGPTGDAILLGTTTEHLQSCFDDLSE--------AGFDLGSGSALTPSCVGPGREWACVDSLDLC--HHLTMNFQDEIHRPMFPYFIKISAPNDCVASIARADFSVITWKGDIRIDPAEVDAYAAAG------------------LNIQREVCDLPTRCMEW--------------------DGRQLKI--YNEDTRCMHINLM-------------PKALRPGEEQGATILVGG-KAPIVEGALLSWVLVPFMKL--EPPYE-------EIKD-LILRIQDWWCDNGRSRERLGELIKRLGMRTFL-RA--IDIPAVPQMVKAPRTNPYVFFWPEDITDIGPPDYKTMLPPVVQRNYGKWLYHEILKPGLLMHVGESGEALYTVRAGSPRLLS--TDTIREICEIADRYCDGYLRFSRHNVEFLVSDREKVEALLLELSRR--------NYSVGT------GHSVSNIVHTQGWVH-HTPAT-ASGPVKALMDEIHDYF-VTMKLPAHVRIALA-CLNM-GAVHCSDISILGIHRTVPRPDNSRVANVCE-----------IPTTVASCPTGAIRG---------------------
>Syntrophaceae_bacterium_UBA4059_GCA_002382045.1
RYSDRPD------LFPNVQ-AFHTMVNHPTGWFYKTDALRKLCDVWDK-HGSGLTNMHGATGDVILLGTKTEHLQSCFDDLSD--------AGFDLGSGSALTPSAVGPGREWACVDSLDIC--YNITMNYQDKIHRPMFPYFIKISASNDCVASIARSDLSIITWKDDIQIDQKEALAYAST-------------------INIQKEVCDLPTKCMEW--------------------NGKELKI--YNEDTRCMHINLM-------------PKALRPGKEKGATILIGG-KAPILQGALLSWVIVPFMKM--EPPYS-------ELKD-LIERIQDWWDENGKSRERLGELIKRLGMRVFL-RA--VGLPAVPQMVKAPRTNPYVFFWPEEITDIGPPDYKTMLPPVIQRNYGKWRYHEILKPGVLMHIAESGEALYTVRAGSPRLIS--TDHIREICDMADKYCDGYLRFSRHNIEFLLDDKDKVEPLIAELATR--------NYPVGT------GHSISNIVHTQGWVH-HTPAT-ASGPVKALMDEIYEHF-VTSTLPAHVRIALA-CLNM-GAVHCSDIAILGIHRTVPIPDNTRVPNVCE-----------IPSTVASCPTGAIRG---------------------
>Syntrophaceae_bacterium_UBA1411_GCA_002304995.1
RYSDRPD------LFPNVQ-AFHTMVNHPTGWFYKTDTLRKLCDIWDK-HGSGLTNMHGSTGDAILLGTTTDHLQSCFDDLSN--------AGFDLGSGSALTPSAVGPAREWACIDSLDLC--YNLTLTYQDQMHRPMFPYFIKISAANDCVAAIARSDLSIITWKDAIEIDQQEVLACAAAG------------------MNIQKEVCDLPTRCMEW--------------------NGKEL---------------------------------XXPGKERGASILVGG-KAPIVRGALLSWVIVPFLKL--EPPYD-------ELKS-LIERIQDWWDENGKSRERLGELIQRLGMRVFL-KA--VDLPAVPQMVKAPRTNPYVFFWPEDLTDIGPPNYKTMLPPVIERNYGNWLYHEILKPGVLMHVSRSGEALYSVRAGSPRLVS--TDHIREICEIADKYCNGYLRFSRHNIEFLLDDRDRVDPLIAELKDR--------GYPVGT------GHSISNIVHTQGWVH-HTPAT-ASGPVKALMDEIYEHF-VEAKLPAHVRIALA-CLNM-GAVHCSDIAILGIHRTVPKTDNTRVPNVCE-----------IPSTVASCPTGAIRG---------------------
>Syntrophaceae_bacterium_UBA5828_GCA_002432985.1
RYSDRPD------LFPNVQ-AFHTMVNHPTGWFYKTDTLRKLCDIWDK-HGSGLTNMHGSTGDAILLGTTTDHLQSCFDDLSN--------AGFDLGSGSALTPSAVGPAREWACIDSLDLC--YNLTLTYQDQMHRPMFPYFIKISAANDCVAAIARSDLSIITWKDAIEIDQQEVLACAAAG------------------MNIQKEVCDLPTRCMEW--------------------NGKELTI--YDEDTRCMHINVM-------------PKALRPGKERGASILVGG-KAPIVRGALLSWVIVPFLKL--EPPYD-------ELKS-LIERIQDWWDENGKSRERLGELIQRLGMRVFL-KA--VDLPAVPQMVKAPRTNPYVFFWPEDLTDIGPPNYKTMLPPVIERNYGNWLYHEILKPGVLMHVSRSGEALYSVRAGSPRLVS--TDHIREICEIADKYCNGYLRFSRHNIEFLLDDRDRVDPLIAELKDR--------GYPVGT------GHSISNIVHTQGWVH-HTPAT-ASGPVKALMDEIYEHF-VEAKLPAHVRIALA-CLNM-GAVHCSDIAILGIHRTVPKTDNTRVPNVCE-----------IPSTVASCPTGAIRG---------------------
>Syntrophaceae_bacterium_UBA2280_GCA_002347685.1
RYSDRPD------LFPNVQ-AFHTMVNHPTGWFYKTDALRKLCDVWDK-HGSGLTNMHGATGDVILLGMKTDQLQPCFDDLSE--------AGFDLGSGSALTPSAVGPGREWACIDSLDVC--YNLTMTYQGQMHRPMFPYFIKVSAPNDCVASIARSDFSIITWKGSIRIDQKEVTAYAASD------------------LNIQQEVCDLPTKCMDW--------------------DGKVLKI--NDADNRCMHINLM-------------PKALRPGQEQGATILVGG-KAPIVKGALLSWVIVPFMKL--EPPYT-------ELKD-LIERIQDWWDEHGKSRERLGELINRLGMRVFL-RA--VGLPAVPQMVKAPRTNPYVFFWPEEITDIGPPDYKTMLPPVIQRNYGKWLYHEILKPGVLMHIGESGEALYTVRAGSPRLIS--TDHIREICELADKYCDGYLRFSRHNIEFLLSDKMQVEPLIAELGRR--------NYPVGT------GHSISNIVHTQGWVH-HTPAT-ASGPVKALMDEIYDYF-VTSTLPAHVRIALA-CLNM-GAVHCSDIAILGIHRTVPKTDNSRVPNLCE-----------IPSTVASCPTGAIRG---------------------
>Seine_river_floodplain_clone_VO5_AY953408
RYSDRPD------LFPNVQ-AFHTMVNHPTGWFYKTDALRKLCDVWDK-HGSGLTNMHGATGDVILLGTTTDHLQSCFDDLSN--------AGFDLGSGSALTPSAVGPAREWACIDSLDIC--YNITMTYQDKMHRPMFPYFIKVSAANDCVASIARSDLSIITWKDDIQIDQKEVVAYTSS-------------------INIQKEVCDLPTRCMEW--------------------NGKELKI--YNEDTRCMHINLM-------------PKALXPGKERGASILVGG-KAPIVTGALMSWVIVPFMKL--EAPYD-------NLED-LIRKLWEWWDEHGKNRERIGELVDRLGMRSML-ES--TGLPPVPQMVKAPRTNPYVFWAPGEVDLGAPDYHKFLPPVIKKNYGHWKYHEMKFIPGVLMHISQSGEALYSIRAGSPRLVS--TDHIREICDIAEKYCDGFLRFSRNNIEFLLDDKNKIEPLIAELKSR--------NYPVGT------GHSISNIVHTQGWVH-HTPAT-ASGPVKALMDEIYDHF-TNAKLPAHVRIALA-CLNM-GAVHCSDIAILGIHRTVPKTDNSRVPNVCE-----------IPSTVASCPTGAIRG---------------------
>Schloeppnerbrunnen_II_soil_clone_dsrSbII-36_AY167469
RYSDCPE------KFPNVQ-AFHTLVNHPTGWFYKTEALRNLCDVWDK-HGSGLTNLHGSTGDIILLGTTTDHLQECFDDLSA--------KGFDLGSGSALTPSAVGPGREWACIDSLDTC--YNITMSYQDEIHRPMFPYFIKVAAPNDCVASIARSDLAIITWKGDIPIDQKEVAAYAAQX------------------FDIQREVCNLPTRCMVY--------------------NGKELKI--YDEDTRCMHINLM-------------PKALRPGPEKGATLLIGG-KAPIVEGALLSWVIVPFMKL--EPPYT-------ELKD-LIMKIIDWWSETARSRERIGELIKRVGMRTFL-RA--VGLPALPQMVRAPRTNPYVFFWPEDITDIGPPDFKTMLPPMIQRNYGKWRYHEILEPGLMVHVGETGEALYTVRAGSPRLLS--TDHIREICDIAEKYCNGYLRFSRNNIEFLIEDKAKVAPLLADVKAE--------KYPVGI------GHAVSNIVHTQGWVH-HTPAT-ASGPVKALMEEIYEYF-VTMKLPNHVRIALA-CLNM-GAVHCSDIAILGIHRTVPKPDNTRIPNLCE-----------IPTTVASXXTGAIRG---------------------
>Rasner_Moeser_fen_soil_clone_Rm19_GU127960
RYSDCPE------KFPNVQ-AFHTLVNHPTGWFYKTEALRNLCDVWDK-HGSGLTNLHGSTGDIILLGTTTEHLQECFDDLSA--------KGFDLGSGSALTPSAVGPGREWACIDSLDTC--YNITMSYQDEIHRPMFPYFIKVAAPNDCVASIARSDLAIITWKGDIPVDQKEVAAYAASG------------------LDIQKEVCNLPTRCMVY--------------------NGKELKI--YDEDTRCMHINLM-------------PKALRPGPEKGATLLIGG-KAPIVEGALLSWVIVPFMKL--EPPYT-------ELKD-LIAKIVDWWSETARSRERIGELIKRVGMRTFL-RA--VGLPALPQMVKAPRTNPYVFFWPEDITDIGPPDYKTMLPPMIQRNYGKWRYHEILQPGLMVHVGETGESLYTVRAGSPRLLS--TDHIREICDIAEKYCNGYLRFSRNNIEFLIEDKTKVAPLLAELKAK--------NYPVGI------GHAVSNIVHTQGWVH-HTPAT-ASGPVKALMEEIYEYF-VTMKLPNHVRIAMA-CLNM-GAVHCSDIAILGIHRTVPKPDNTRIPNLCE-----------IPTTVASCPTGAIRG---------------------
>Schloeppnerbrunnen_II_soil_clone_dsrSbII-25_AY167481
RYSDCPE------KFPNVQ-AFHTLVNHPTGWFYKTEALRNLCDVWDK-HGSGLTNLHGSTGDIILLGTTTIHLQECFDDLSA--------KGFDLGSGSALTPSAVGPGREWACIDSLDTC--YNITMSYQDEIHRPMFPYFIKVAAPNDCXASIARSDLAIITWKGDIPIDQRXVAAYXAXX------------------LDIQXEVCNLPTRCMVY--------------------NGKELKI--YDENTRCMHINLM-------------PKALRPGPEKGATLLIGG-KAPIVEGALLFWVIVPFMKL--EPPYT-------ELKD-LIMKIIDWWSETARSRERIGELIKRVGMRTFL-RA--VGLPALPQMVRAPRTNPYVFFWPEDITDIGPPDFKTMLPPMIQRNYGKWRYHEILEPGLMVHVGETGEALYTVRAGSPRLLS--TDHIREICDIAEKYCNGYLRFSRNNIEFLLEDKANVAXXVAELKAK--------KYPVGI------GHAVSNIVHTQGWVH-HTPAT-ASGPVKALMEEIYEYF-VTMKLPNHVRIALA-CLNM-GAVHCSDIAILGIHRTVPKPDNTRIPNLCE-----------IPTTVASSPTGAIRG---------------------
>Rice_field_soil_clone_Bu-25_JN615150
RYSDVPE------EFPNVQ-AFHTMINHPTGWFYKTEDLRALCDVWDK-HGSGLTNLHGSTGDVILLGTKTENLQQCFDDLSA--------KGFELGSGSALTPSAVGPGREWACFDSLDTC--YNITMSFQDEIHRPMFPYFIKMSAPNDCVASIARSDLAVITWKGDIPVDQKEVAAYAAAG------------------LDIQREVCNLPTRCMVY--------------------NGKELKI--YDEDTRCMHINLM-------------PKALRPGDQRGATILIGG-KAPIVEGALLSWVIVPFMEL--KPPYK-------ELKD-LIVKITDWWSETGKSRERVGELIKRVGMRVFL-RE--VGLPAVPQMVKAPRTNPYVFFWPEDITDIGPPDYKKMLPPVIQRNYGKWRYHEILQPGVMVHVGETGESLYTVRAGSPRLLS--TDHIREICGIAEKYCNGYLRFSRNNIEFLLDDKERVAPLLAELAQK--------KYPVGI------GHSISNIVHTQGWVH-HTPAA-ASGPVKALMEEIHEYF-VTMTMPNHVRIALA-CLNM-GAVHCSDIAILGIHRTVPVPDNSRVPNVCE-----------IPTTVASCPTGAIRG---------------------
>Rice_field_soil_clone_Rhi-10_JN615163
RYSDRPD------LFPNVQ-AFHTMVNHPTGWFYKTDALRKLCDVWDK-HGSGLTNMHGSTGDAILLGTTTDHLQPCFDDLSS--------AGFDLGSGSALTPSAVGPGREWACIDSLDIC--YNLAKAYQDEIHRPMFPYFIKVSAPNDCVASIARSDLAVITWKGDLLIDQKEVAAYAESG------------------LNIQKEVCDLPTRCMEL--------------------NGKELKI--YNEDTRCMHINLM-------------PKALTMSGEKGATILIGG-KAPIVEGALLSWVLVPFMKL--EPPYD-------NLKD-LIFKIQDWWSENGKSRERLGELVKRVGMRVFL-RA--IGLPPLPQMIKAPRTNPYVFFWPEDITDIGPPDYKTMIPPVIQRNYGKWKYHEILRPGVLKHVGETGEALYTVRAGSPRLLS--TEHIREIREIADKYCDGYLRFSRHNIEFLLDDEGRVAPLLAELKSK--------HYPVGT------GHSISNIVHTQGWIH-HTPAT-ASGPVKALMDEIYDYF-TEMKLPAHVRIALA-CLNM-GAVHCSDIAILGIHRTVPKTDNTRVPNVCE-----------IPTTVASCPTGAIRG---------------------
>Syntrophus_sp._GWC2_56_31_MICN01000062.1
RYSDRPD------LFPNVQ-AFHTMVNHPTGWFYKTDALRRLCDVWDK-HGSGLTNMHGSTGDAILLGTTTDHIQPCFDDLTE--------AGYDLGSGSALTPSAVGPGREWACVDSLDIC--YDITMTYQDKMHRPMFPYFIKVSGPNDCVASIARADFAVITWKGDIRIDQGEVEAYAASG------------------LDIQKEVCDLPTKCMEW--------------------DGKRLKI--DNGDTRCMHINLM-------------SKALRQGGERGATILIGG-KAPILQGALLSWVIVPFMKL--EPPYE-------ELKD-LILRIQDWWDEYGKSRERLGELIKRLGMRVFL-RA--VGLPAVPQMVKAPRTNPYVFFWPEDITDIGPPDYKTMLPPVIARNYGKWRYHEIPQPGVLVHTADSGEKLYSVRAGSPRLVS--TDHIREICAIAEKYCDGYLRFSRHNIEFLLADKDKVAPLLAELESK--------GYPVGT------GHAISNVVHTQGWVH-HTPAT-ASGPVKALMDEIYDYF-TTMKLPNHVRIALA-CLNM-GAVHCSDIAILGIHRTVPKVDNTRVPNVCE-----------IPSTVASCPTGAIRG---------------------
>Bioreactor_clone_GranDSR3_AY929597
RYSDRPD------LFPNVQ-AFHTMINHPTGWFYKTETLRKLCAIWDK-HGSGLTNMHGSTGDAILLGTTTDHLQPCFDDLSD--------AGFDLGSGSALTPSAVGPAREWACIDSLDIC--HHLTVNYQDMIHRPMFPYFIKVSAANDCVAAIARSDLSIITWKGAIRIDPKEVLACAGEM-------------------NIQKEVCDLPTRCMEW--------------------NGKELKI--YDEDTRCMHINLM-------------PKALRPGEGKGASILVGG-KAPIVQGALLSWAVVPFIKL--EPPYD-------ELKK-LIERIIDWWDENGESRERLGELIKRVGMRVFL-RA--VGLPALPQMVRAPRTNPYVFFWPEDITDIGPPNYKDMLPPVIARNYGKWLYHEILKPGVLMHVSVSGEALYSVWAGSPRLLS--TDHIREICDLAEKYCGGYLRFSRHNIEFLLDDKDRVEPLLSDLAGR--------GYPVGT------GHSVSNIVHTQGWVH-HTPAT-ASGPVKALMDEIYDHF-VKATLPAHVRIALA-CLNM-GAVHCSDIAILGVHRTVPKPDNARLPNTCE-----------IPSTVTACPTGAIRG---------------------
>Syntrophaceae_bacterium_UBA2251_GCA_002347815.1
RYSDRPD------LFPNVR-AFHTMVNHPTGWFYKTDALRKLCDIWDK-HGSGLTNLHGSTGDAILLGTTTDHLQPCFDDLSE--------AGFDLGSGSALTPSAVGPAREWACIDSLDIC--YQATMTLQDQIHRPMFPYFIKVSAANDCVAAIARSDLAIMTWKGRIQVDPAEVRAYADAG------------------LDIRGEVRDLPTKCMEW--------------------SDRTLVI--HDGDNRCMHLNVM-------------PKALRPGKERGASILVGG-KAPIVQGSLLSWVIVPFMKL--EPPYT-------ELFD-LIARIQDWWDENGRSRERLGELINRLGMRHFL-KA--MGLPAVPQMVKHPRTNPYVFFWPEEITDIGPPDYKQFLPPIIRDNYGKWRYHEIVRAGVLKHVGENGDVLYTVRAGSPRLLS--TDHIREICDLAETYCDGYLRFSRHNIEFLLADERRVAPLIEELQAK--------NYPVGT------GHSISNMVHTQGWVH-HTPAT-ASGPVKAIMDELYDHF-THMDLPAHVRIALA-CLNM-GAVHCSDIAILGIHRTPPRPDNSRLPNLCE-----------LPTTVASCPTGAIRA---------------------
>Seine_river_floodplain_clone_VO4_AY953407
RYSDRPD------LFPGVE-HFHTMVNHPTGWFYDTAALRKVCDIWDQ-YGSGLTNMHGSTGDIILLGTKTEFLQPCFDALSD--------AGFDLGSGSALTPSAVGPAREWACIDSLDIC--YNLTMHFQDQLHRPMFPYFIKTSAANDCVASIARSDMSFITWRDDIRIDQEAVQGYIGGE--FAPNGGAHKD-RDWGKFDIKKEVIDLPTECMWM--------------------EGKKLKI--DSKENRCMHINVM-------------PRALRIGEDKGLSILVGA-KAPILDGAQMGSLLVPFVKV--EEPYD-------EIKE-VIEKIWDWWMEEGKNRERLGELIKRQGFQKVL-EV--TGITPDARHVKEPRSNPYIFWKEEEVDIGPRKYDEFYPPVIAKN---KGSIMKSYIAGVLMHISQSGEALYSIRAGSPRLVS--TDHIREICDIAEKYCDGFLRFSRNNIEFLLDDKNKIEPLIAELKSR--------NYPVGT------GHSISNIVHTQGWVH-HTPAT-ASGPVKALMDEIYDHF-TNAKLPAHVRIALA-CLNM-GAVHCSDIAILGIHRTVPKTDNSRVPNVCE-----------IPSTVASCPTGAIRG---------------------
>Delta_proteobacterium_MLMS-1_AAQF010005
RYSDTPE------QFPGVA-HFHTVLNQPSSKFYRTDLLRKLCDLWER-RGSGMTNFHGSTGDLVLLGTRTEELEPLFYELTHD-------LEWDLGSGSNLTPACLGKAREWACYDTQATC--HGMTMKYQDEIHRPAFPYFFKFSGPNDCVAAIARSDLSAITWRDNIRINQDEVKKYISGE--NPPNGNAIP--AKAGKFDIKKEVLDIPTNCMWM--------------------EGDTLKI--DDAETRCMHLNVM-------------PKALRPGADQGASIMMGA-KAPILDGAQLGTLIVPFIKMDPDNEFE-------ELVD-TIEKCWDYWMEFGKNRERLGETIQRIGLPAFL-RI--MEIDPIPQHVKEPRSNPYVFWREEEVTDIGPPHYEKMFPQVIKDNYGKWLYHEILKPGVLKHVSETGGECYTVRVGSARLIS--VEFVREVCDIADKHCDGVMRWTRNNIEFMVDAESKVQPLLDDLASR------DNRFPVGT------GACVSNVVHTQGWIH-HTPAT-ASGVVKAVMDELFDHF-TNMDLPAKCKVALA-CLNM-GAVHCSDIAILGVHRKPPMIDHDAITGLCE-----------IPLAIASCPLGAVKP---------------------
>Desulfurivibrio_alkaliphilus_AHT2_NC_014216
RYSDVPE------QFPGVA-HFHTVLNQPSSKFYRTDLLRKMCDLWEK-RGSGMTNLHGSTGDLILLGTRTEELEPLFYDLTHD-------LEWDLGSGSNLTPECIGKAREWSCYDTQATC--HGMTMKYQDEIHRPAFPYFFKFSGPNDCVAAIARSDLSAITWRDNIRINQDEVKKYISGE--NVPNGGGIP--AKAKKFDIQKEVIDLPTGCMWM--------------------EGDALKI--DDAETRCMHLNVM-------------PKALRPGVDQGASVMMGA-KAPILDGAQLGTLVVPFIKMDPDNEFE-------ELVD-VIEKCWDYWMEHGKNRERLGETIQRIGLPTFL-RV--MEIEPIPQHVKEPRSNPYVFWREEEVTDIGPPHYEKMFPQVIKDNYGKWLYHEIVKPGVLKHVSETGAECYTVRVGCARLVS--VEYIREVCDIADKHCDGSVRWTRNNVEFMVDAESKVQPLLDDLASR------GNKFPVGT------GACVSNVVHTQGWIH-HTPAT-ASGVVKAVMDELFDHF-TNMDLPAKCKVALA-CLNM-GAVHCSDIAILGIHRKPPMVDHDAITGLCE-----------IPLAIASCPLGAVKP---------------------
>Polluted_aquifer_clone_LGWN05_EF065091
RYSDVPK------QFPGVA-HFHTVLNQPSSKFYRTDMLRQLCDLWQK-RGSGMTNFHGSTGDLVLLGTRTEELEPLFFELTHE-------LNWDLGSGSNLTPANIGKSREWACYDTDAVC--YAMTMKYQDEIHRPAFPYFFKFSGANDCVASAARSDLAVITWRDNIRINQAEVKKYISGE--NKPCGGAIG--KDFGKFDMQKEVIALPTGCMWM--------------------EGDTLKI--DDAETRCMHLNVL-------------PKALRPGLDQGATIMMGA-KAPILDGAQIGTMVVPFIKLEQENDFE-------ELVD-VIEKAWDWWMEAGKNRERIGETMQRVGLPTFL-RV--MDIEPIPQHVREPRSNPYVFWREEEVTDIGPPHYEKLLPQVIKDNFGKWLYHEILQPGVLVHVSETGAKCFTVRVGSARLIS--VEFIREVCDIADKHCDGIVRWTRNNIEFMVDAEAKVKPLLDDLKGR------GNRFPVGT------GASVSNIVHTQGWVH-HTPAT-ASGVVKAVMDELFDYF-TTMKLPAKCKVALA-CLNM-GAVHCSDIAILGVHRKPPMVDHDTITGVCE-----------LPLAISACPLGAVKP---------------------
>Polluted_aquifer_clone_LGWK10_EF065080
RYSDVPK------QFPGVA-HFHTVLNQPSSKFYRTDMLRQLCDLWQK-RGSGMTNFHGSTGDLVLLGTRTEELEPLFFELTHE-------LNWDLGSGSNLTPANIGKSREWACYDTDAVC--YAMTMKYQDEIHRPAFPYFFKFSGANDCVASAARSDLAVITWRDNIRINQAEVKKYISGE--NKPCGGAIG--KDFGKFDMQKEVIALPTGCMWM--------------------EGDTLKI--DDAETRCMHLNVL-------------PKALRPGLDQGATIMMGA-KAPILDGAQIGTMVVPFIKLEQENDFE-------ELVD-VIEKAWDWWMEAGKNRERIGETMQRVGLPTFL-RV--MDIEPIPQHVREPRSNPYVFWREEEVTDIGPPHYEKLLPQVIKDNFGKWLYHEILQPGVLVHVSETGAKCFTVRVGSARLIS--VEFIREVCDIADKHCDGIVRWTRNNIEFMVDAEAKVKPLLDDLKGR------GNRFPVGT------GASVSNIVHTQGWVH-HTPAT-ASGVVKAVMDELFDYF-TTMKLPAKCKVALA-CLNM-GAVHCSDIAILGVHRKPPMVDHDTITGVCE-----------LPLAISACPLGAVKP---------------------
>Desulfobulbaceae_bacterium_UBA6913_GCA_002448905.1
RYSDVPD------RFPGVA-HFHTVLNQPSSKFYNTEKLRAVCDLWEK-YGSGMTNMHGSTGDLVLLGTRTENLELLFYDLTHD-------LNWDLGSGSNLTPSCLGKAREWSCYDTQAVC--HTMTMRYQDEIHRPAFPYFFKYSGPNDCVASIARSDLSLICWRDDIRIDQAAVKGYLKGD--FPANGGAHG--PDV-KVDIQKDVIALPTGCMWM--------------------EGDTLKI--DNAETRCMHINMM-------------PRALRPGVDQGATILCGA-KAPILDGAQIATMIVPFIKMDPENEFE-------ELGD-FIEKVWDWWMENGKNRERLGETMQRVGLPTFL-KV--IDVEPIPQHVKEPRSNPYVFWAEEEVTDIGPPHYEQFFPAVIKKNYGKWLYHEMVKPGVICHVGESGDKCFTVRVASARLIS--VEHIRELCDIADAHCDGILRFTRNNVEFMVDAEAKVKPLLDDLASR------GNKFPVGT------GASVSNIVHTQGWVH-HTPAT-ASGVVKAVMDELFGYF-TSMSLPAKVKVALA-CLNM-GAVHCSDIAILGIHRKPPMIDHDTITAVCE-----------LPLAVAACPLGAVKP---------------------
>Desulfobulbaceae_bacterium_UBA5121_GCA_002414225.1
RYSDVPD------RFPGVA-HFHTVLNQPSSKFYNTEKLRAVCDLWEK-YGSGMTNMHGSTGDLVLLGTRTENLELLFYDLTHD-------LNWDLGSGSNLTPSCLGKAREWSCYDTQAVC--HTMTMRYQDEIHRPAFPYFFKYSGPNDCVASIARSDLSLICWRDDIRIDQAAVKGYLKGD--FPANGGAHG--PDV-KVDIQKDVIALPTGCMWM--------------------EGDTLKI--DNAETRCMHINMM-------------PRALRPGVDQGATILCGA-KAPILDGAQIATMIVPFIKMDPENEFE-------ELGD-FIEKVWDWWMENGKNRERLGETMQRVGLPTFL-KV--IDVEPIPQHVKEPRSNPYVFWAEEEVTDIGPPHYEQFFPAVIKKNYGKWLYHEMVKPGVICHVGESGDKCFTVRVASARLIS--VEHIRELCDIADAHCDGILRFTRNNVEFMVDAEAKVKPLLDDLASR------GNKFPVGT------GASVSNIVHTQGWVH-HTPAT-ASGVVKAVMDELFGYF-TSMSLPAKVKVALA-CLNM------------------------------------------------------------------------------
>Desulfobulbus_propionicus_DSM_2032_AF218452
RYSDVPT------RFPGVE-HFHTIIAQPSALYYTTENLRALMNLWEK-YGSGVTNMHGSTGDMIFLGTRTENLEPLFWDLTHD-------LNQDLGSGSNLTPSCLGDSREWACYDTQEVC--NSLTQRYQDEIHRPAFPYFFKFSAPNDCVAAIARSDFAVITWKDSIRIDQAAVQKYIANDSEYPSNAGAHKG-RDWGKFDIQKEVIDLPTNCMWM--------------------EGNELKI--DDAETRCMHINVM-------------PRALRPG-EKGASICIGA-KAPILDGAQFATLVVPFIEVNAENDFQ-------GIVD-MIQKVWDWWMEVGKNRERVG-NMQRIGLPTFL-SV--MEIEPMPQHVKEPRSNPYVFWKEEEVTDLGPRYYGDFLPPVIKENKGKWLYHEILEPGVLMHVSETGAKVYTVRCGSARLLT--VNRIRLMCDVADKHCDGYLRFTRNNVEFMVDSKEKVEALKATLKSH------GTTFPIGT------GACVTNIVHTQGWVH-HTPAT-ASGPVKAVMDDLFEYF-GSMSLPAQVRIALA-CLNM-GAVHASDIAILGIHRKPPMIDNDRITGVCE-----------IPLAIASCPLGAIKP---------------------
>Desulfobulbus_elongatus_DSM_2908_AF418202
RYSDVPT------RFPGVE-HFHTVIAQPSGLYYTTENLRALMNLWEK-YGSGVTNMHGSTGDMIFLGTRTENLEPLFWDLTHD-------LNQDLGSGSNLTPSCLGDSREWACYDAQEVC--NSLTQRYQDEIHRPAFPYFFKFSAPNDCVAAIARSDFAVITWKDSIRIDQAAVQKYIANDSEYPSNAGAHKG-RDWGKFDIQKEVIDLPTNCMWM--------------------EGNELKI--DDAETRCMHINVM-------------PRALRPGAEKGASICIGA-KAPILDGAQFATLVVPFIEVNAEDDFQ-------GIVD-MIEKVWDWWMEVGKNRERVGETMQRIGLPTFL-SV--MEIEPMPQHVKEPRSNPYVFWKEEEVTDLGPRYYGDFLPPVIKENKGKWLYHEILEPGVLMHVSETGAKVYTVRCGSARLLT--VNRIRLICDVADKHCDGYLRFTRNNVEFMVDSKEKVEALKATLKSH------GTTFPIGT------GACVTNIVHTQGWVH-HTPAT-ASGPVKAVMDDLFEYF-GSMSLPAQVRIALA-CLNM-GAVHASDIAILGIHRKPPMIDNDRITGVCE-----------IPLAIASCPLGAIKP---------------------
>Desulfobulbus_elongatus_FP_AJ310430
RYSDVPT------RFPGVE-HFHTVIAQPSGLYYTTENLRALMNLWEK-YGSGVTNMHGSTGDMIFLGTRTENLEPLFWDLTHD-------LNQDLGSGSNLTPSCLGDSREWACYDAQEVC--NSLTQRYQDEIHRPAFPYFFKFSAPNDCVAAIARSDFAVITWKDSIRIDQAAVQKYIANDSEYPSNAGAHKG-RDWGKFDIQKEVIDLPTNCMWM--------------------EGNELKI--DDAETRCMHINVM-------------PRALRPGAEKGAFICIGA-KAPILDGAQFATLVGPFIEVNAEDDFQ-------GIVD-MIEKVWDWWMEVGKNRERVGETMQRIGLPTFL-SV--MEIEPMPQHVKEPRSNPYVFWKEEEVTDLGPRYYGDFLPPVIKENKGKWLYHEILEPGVLMHVSETGAKVYTVRCGSARLLT--VNRIRLICDVADKHCDGYPRFTRNNVEFMVDSKEKVEALKATLKSH------GTTFPIGT------GACVTNIVHTQGWVH-HTPAT-ASGPVKAVMDDLFEYF-GSMSLPAQVRIALA-CLNM-GAVHASDIAILGIHRKPPMIDNDRITGVCE-----------IPLAIASCPLGAIKP---------------------
>Desulfobulbus_propionicus_DSM_2032_CP002364
RYSDVPT------QFPGVE-HFHTVIAQPSGLYYTTENLRALMDLWEK-YGSGVTNLHGSTGDMIFLGTRTENLEPLFWDLTHD-------LNQDLGSGSNLTPSCLGDSREWACYDAQEMC--NSLTQRYQDEIHRPAFPYFFKFSAPNDCVAAIARSDFAVITWKDNIRIDQAAVQKYIAGDAAYPSNGGAHKG-RDWGKFDIQKEVIDLPTQCMWM--------------------EGNELKI--DDAETRCMHINVM-------------PRALRPGVEKGATICIGA-KAPILDGAQFATMVIPFIECNAENDFE-------EIVD-MIEKVWDWWMEVGKNRERVGETMQRIGLPTFL-SV--MEVEPMPQHVKEPRSNPYVFWKEEEVTDLGPRYYGDFLPPVIKENKGKWLYHEILEPGVLVHVSETGAKVYTVRCGSARLLT--VNRVRLYCDIADKCCGGYLRFTRNNVEFMVDSEDKLAALKAELASH------KDVLPIGT------GACVTNIVHTQGWVH-HTPAT-ASGPVKAVMDDLFEYF-GSMTLPAQVRIALA-CLNM-GAVHASDIAILGIHRKPPMIDNDRISGVCE-----------IPLAIASCPLGAVKP---------------------
>Bioreactor_clone_NTUA-5A-DSR16_EF645671
RYSDVPA------QFPGVE-HFHTIVAQPSGLYYSTENLRALMDLWEK-YGSGITNLHGSTGDMVFIGTRTENLEPLFWDLTHD-------LNQDLGSGSNLTPACLGESREWACYDAQEIC--NSLTQRYQDEIHRPAFPYFFKFSAPNDCVAAIARSDFAVITWKDNIRIDQAAVQKYIAGDAEYPSNGGAHKG-RDWGKFDIQKEVIDLPTQCMWM--------------------EGGELKI--DDSETRCMHINVM-------------PRALRPGLQKGATISIGA-KAPILDGAQFATLIIPFVEVNAENDFE-------EIVD-MIEKVWDWWMEVGKNRERVGETMQRIGLPTFL-SV--MEVEPLPQHVKEPRSNPYIFWKEEEVTDLGPRYYGDFLPPVIKENKGKWLYHEILEPGVPVHVSETGAKVFTVRCGSARLLT--IQRVRVYCDIADKCCGGFLRFTRNNVEFMVDSEEKLAALKAELIAH------KDILPIGT------GACITNIVHTQGWVH-HTPAT-ASGPVKCVMDDLFEYF-GSMTLPAQVRIALA-CLNM-GAVHASDIAILGIHRRPPMIDNDRISGVCE-----------IPLAIAACPLGAIKP---------------------
>Desulfobulbus_rhabdoformis_DSM_8777_AJ250473
RYSDVPD------KFPGVE-HFHTVIAQPSGLYYSTENLRALMDLWEK-YGSGVTNMHGSTGDMIFLGTRTENLEPLFWDLTHD-------LNQDLGSGSNLTPACLGESREWACYDAQEIC--NALTQHYQDEIHRPAFPYFFKFSAPNDCVAAIARSDFAVITWKDDIRIDQAAVKQYMAGAEGYPANGGSHKG-GNWGAFDIQKEVVDLPTNCMWM--------------------EGDELKI--DNSETRCMHINVM-------------PRALRPGVEKGASICIGA-KAPILDGAQFATLVIPFIEVSAEDEFG-------EVID-VIEKVWDWWMEVGKNRERVGETMQRIGLPTFL-SV--MEVEPIPQHVKEPRSNPYVFWEEEEVTDLGPRYYGDFLPPYIKENKGKWVYHEILEPGVLVHVAESGAKVYTVRCGSARLIT--VNRVRLYCDIADKCCGGFLRFTRNNVEFMCDSEEGLAALKAELANH------KAELPIGT------GACVTNIVHTQGWVH-HTPAT-ASGPVKAVMDDLFEYF-GSMTLPAQVRIALA-CLNM-GAVHASDIAILGIHRKPPMIDNDRISGVCE-----------IPLAIASCPLGAVKP---------------------
>Bioreactor_clone_NTUA-5A-DSR21_EF645674
RYSDVPK------QFPGVE-HFHTIIAQPSGLYYTTENLRSLMDLWDK-YGSGVTNLHGSTGDMIFIGTRTENLEPLFWDLTHD-------LKQDLGSGSNLTPACLGESREWSCYDTQEAC--DSLTQKYQDEIHRPAFPYFFKFSGPNDCVAAIARSDFAVITWKDQIRIDQAAVQKYIAEDAAYPSNGGAHKG-GNWGKFDIQKEVIDLPTQCMWM--------------------EGGELKI--DDAETRCMHINVM-------------PRALRPGLEKGVTISIGA-KAPILDGAQFATLIIPFVKVSAEDEFE-------TLVE-YIEKVWDWWMEVGKNRERVGETMQRVGLPTFL-SV--MEVEPLPQHVKEPRSNPYIFWKEEEVTDLGPKYYGDMLPPVIKENKGVWLYHEILEPGVLVHVSETGAKVFTVRCGSARLLT--IQRVRLYCDIADKCCGGFLRFTRNNVEFMVDSEEKLQALKAELKKN------EQYLPIGT------GACVTNIVHTQXWVH-HTPAT-ASGPVKCVMDDLFEYF-GSMTLPAQVRIALA-CLNM-GAVHASDIAILGIHRKPPMIDNDRISGVCE-----------IPLAIAACPLGAIKP---------------------
>Polluted_aquifer_clone_LGWN12_EF065090
RYSDMPK------QFPGVE-HFHTVIAQPSGLYYSTENLRALMNLWEK-YGSGVTNFHGSTGDLIFLGTRTENLEPLFWDLTHD-------LKQDLGSGSNLTPACLGESREWSCYDTQEAC--NSLTQKYQDEIHRPAFPYFFKFSGPNDCVAAIARSDFAVITWKDNIRIDQAAVKKYIAGDAEYPANAGAHKG-GKWGKFDIEKEVIALPTDCMWM--------------------EGGELKI--DDAETRCMHINVM-------------PRALRPGVQKGASICIGA-KAPILDGAQFATLVVPFVEVSAENDFE-------GLVD-MIEKMWDWWMEVGKNRERVGETMQRVGLPTFL-KA--MEIQALPQHVKEPRSNPYVFWSAEEVTDLGPRYYGDFLPPVIKENKGKWVYHEILEPGVLVHVSDTGGKVFTVRCGSPRLVT--VNYIRDMCDIADKHCGGYLRFTRNNVEFMVDAQEKVEQLKATLKSY------GNKFPIGT------GACITNIVHTQGWIH-HTPAT-ASGPVKCVMDDLFEYF-GSMSLPAQVRIALA-CLNM-GAVHASDIAILGIHRKPPMIDNDRITGVCE-----------IPLAIASCPLGAVKP---------------------
>Polluted_aquifer_clone_LGWN04_EF065092
RYSDMPK------QFPGVE-HFHTVIAQPSGLYYSTENLRALMNLWEK-YGSGVTNFHGSTGDLIFLGTRTENLEPLFWDLTHD-------LKQDLGSGSNLTPACLGESREWSCYDTQEAC--NSLTQKYQDEIHRPAFPYFFKFSGPNDCVAAIARSDFAVITWKDNIRIDQAAVKKYIAGDAEYPANAGAHKG-GKWGKFDIEKEVIALPTDCMWM--------------------EGGELKI--DDAETRCMHINVM-------------PRALRPGVQKGASICIGA-KAPILDGAQFATLVVPFVEVSAENDFE-------GLVD-MIEKVWDWWMEVGKNRERVGETMQRVGLPTFL-KA--MEIQALPQHVKEPRSNPYVFWSAEEVTDLGPRYYGDFLPPVIKENKGKWLYHEILEPGVLVHVSETGGKVFTVRCGSPRLVT--VNYIRDMCDIADKHCGGYLRFTRNNVEFMVDAQEKVEQLKATLKSY------GNKFPIGT------GACITNIVHTQGWIH-HTPAT-ASGPVKCVMDDLFEYF-GSMSLPAQVRIALA-CLNM-GAVHASDIAILGIHRKPPMIDNDRITGVCE-----------IPLAIASCPLGAVKP---------------------
>Polluted_aquifer_clone_LGWN03_EF065085
RYSDMPK------QFPGVE-HFHTVIAQPSGLYYSTENLRALMNLWEK-YGSGVTNFHGSTGDLIFLGTRTENLEPLFWDLTHD-------LKQDLGSGSNLTPACLGESREWSCYDTQEAC--NSLTQKYQDEIHRPAFPYFFKFSGPNDCVAAIARSDFAVITWKDNIRIDQAAVKKYIAGDAEYPANAGAHKG-GKWGKFDIEKEVIALPTDCMWM--------------------EGGELKI--DDAETRCMHINVM-------------PRALRPGVQKGASICIGA-KAPILDGAQFATLVVPFVEVSAENDFE-------GLVD-MIEKVWDWWMEVGKNRERVGETMQRVGLPTFL-KA--MEIQALPQHVKEPRSNPYVFWSAEEVTDLGPRYYGDFLPPVIKENKGKWLYHEILEPGVLVHVSETGGKVFTVRCGSPRLVT--VNYIRDMCDIADKHCGGYLRFTRNNVEFMVDAQEKVEQLKATLKSY------GNKFPIGT------GACITNIVHTQGWIH-HTPAT-ASGPVKCVMDDLFEYF-GSMSLPAQVRIALA-CLNM-GAVHASDIAILGIHRKPPMIDNDRITGVCE-----------IPLAIASCPLGAVKP---------------------
>Desulfobulbus_mediterraneus_DSM_13871_AUCW01000007
RYSDVPK------QFPGVE-HFHTVIAQPSGLYYSTENLRALMDLWEK-YGSGVTNMHGSTGDMVFLGTRTENLEPLFWDLTHD-------LKQDLGSGSNLTPSCLGESREWACYDAQEVC--NHLTQHYQDEIHRPAFPYFFKFSAANDCVAAVARSDFSVITWKDNIRIDQAAVKAYVDGADGYPSNGGAHKG-GNWGAFDIQAEVIDLPTQCMWM--------------------EGDELKI--DDAETRCMHINVM-------------PRALRPGAQQGASILIGA-KAPILDGAQFSTLVIPFIEVKKENDFE-------DIID-VIEKVWDWWMEVGKNRERVGETMQRIGLPTFL-SV--MEIEPLPQHVKEPRSNPYVFWKEEEVTDLGPRYYGDMLPPVIKENKGTWLYHEIIEPGVLVHVAENGAKVFTVRCGSPRLVT--VNYVRDICDIADKHCDGHVRFTRNNIEFMVDAEEKVAELKATIATY------GNKFPIGT------GACVTNIVHTQGWIH-HTPAT-ASGPVKAVMDDLFEYF-GSMSLPAQVRIALA-CLNM-GAVHASDIAILGIHRTPPMIDNERISGVCE-----------LPLAIASCPLGAVKP---------------------
>Desulfobulbus_japonicus_DSM_18378_AUCV01000005
RYSDVPA------QFPGVE-HFHTVIAQPSGLYYTTENLRALMDLWEK-YGSGVTNMHGSTGDMIFLGTRTENLEPLFWDLTHD-------LGQDLGSGSNLTPACLGESREWACYDSQEIC--NHLTQHYQDEIHRPAFPYFFKFSAPNDCVAAIARSDFSVITWKDNIRIDQAAVKEYMADNAEYPSNGGAHKG-GDWGPFDIQKEVIDLPTQCMWM--------------------EGDELKI--DDAETRCMHINVM-------------PRALRPGAEKGASILIGA-KAPILDGAQFSTLVIPFIEVNKESDFE-------EVID-VIEKVWDWWMEVGKNRERVGETMQRVGLPTFL-SV--MEVEPLPQHVKEPRSNPYVFWKEEEVTDLGPKYYGDMLPPVIKENKGKWLYHEILEPGVLVHVSETGAKVFTVRCGSPRLVT--VSYVRDVCDVADKHCDGHVRWTRNNIEFMVDAEEKVGPLKETLKGY------GNSFPIGT------GASVSNIVHTQGWVH-HTPAT-ASGPVKAVMDDLFEYF-TSMKLPAQVRIALA-CLNM-GAVHASDIAILGIHRTPPMIDHERITGVCE-----------IPLAIAACPLGAIKP---------------------
>Desulfobulbus_marinus_DSM_2058_AF337902
RYSDVPA------QFPGVE-HFHTLVAQPSWLYYTTENLRALMDLWEK-YGSGVTNLHGSTGDMIFLGTRTENLEPLFWDLTHD-------LGQDLGSGSNLTPACLGESREWSCYDTQEIC--NHLTQHYQDEIHRPAFPYFFKFPGANDCVAAVARSDFSVVTWKDQIQIDQAAVKAYLNGDEGYPVNGGAHKG-GDWGPFDIQKEVFDLPTQCMWM--------------------EGDELKI--DDAETRCMHINVM-------------PRALRPGKEKGASILMGA-KAPILDGAQFSTLVIPFIEINKENDFE-------EVID-VIEKVWDWWMEVGKNRQRVGETMQRVGLPTFL-SA--MEIEPLPQHVREPRSTPYVFWKEEEVSDLGPKYYGDMLAPVIKNNKGKWLYHEILEPGVLVHVSETGDKVFTVRCGTPRLVT--VSYVRDICDIADAHCDGFVRWTRNNVEFMVDAEDKVAPLKEAIAAA------PSXFTIGT------GACVTNIVHTQGWVH-HTPAT-ASGPVKAVMDDLFDYF-GSMTLPAQVRIALA-CLNM-GAVHAFDIAILGIHRTPPMIDHERITGVCE-----------IPLAIASCPLGAIKP---------------------
>Hydrothermal_vent_chimney_clone_NBC-6_AB124920
RYSDVPD------QFPGVE-HFHTIVNQPSGLYYSTENLRGLMDLWEK-YGSGMTNMHGSTGDMVLLGTRTENLEPLFWDLTHD-------LGQDLGSGSNLTPSCLGESRQWACYDTQEIC--YQLTMHYQDEIHRPAFPYFFKFSGPNDCVAAIARSDFAVITWKDEIQIDQAMVKEYMAGN--IPSNAGAHSG-RDWGPFDIQKEVIDLPTECMWM--------------------EGDELKI--DNAETRCMHINVM-------------PRALAPGKERGATICIGA-KAPILDGAQFATMIIPFIEVTAENEFE-------NVID-IIEKIWDWWMEVGKNRERVGETMQRVGLPTFL-SV--MEVEPMPQHVKEPRSNPYVFWKEEEVTDLGPHKYDTMLPPIIKNNKGKWLYHEIPEPGILIHTSSTGDKCYTVRVGSPRLIS--IEHVREICDIADKYCEGYLRFTRNNIEFMCDSEDKMRALIEDLKGR------GNKFPIGT------GACVTNIVHTQGWVH-HTPAT-ASGPVKCVMDELFEYF-GSMKLPAQVRIALA-CLNM-GAVHASDIALLGIHRKPPMIDHERITGVCE-----------IPLAIAACPLGAVKP---------------------
>Hydrothermal_vent_chimney_clone_SUIYO-10_AB124932
RYSDVPD------RFPGVE-HFHTVVNQPSGLYYSTENLRGLMDLWEK-YGSGMTNMHGSTGDMVLLGTRTENLEPLFWDLTHD-------LGQDLGSGSNLTPSCLGESRQWACYDTQEIC--HQLTLHYQDEIHRPAFPYFFKFSGPNDCVAAIARSDFAVITWKDEIQIDQAMVKEYMAGD--IPSNAGAHSG-RDWGPFDIQKEVIDLPTECMWM--------------------EGDELKI--DNAETRCMHINVM-------------PRALAPGKERGATICIGA-KAPILDGAQFATMIIPFIEVTAENEFE-------NVID-IIEKIWDWWMEVGKNRERVGETMQRVGLPTFL-SV--MEVEPMPQHVKEPRSNPYVFWKEEEVTDLGPHKYDTMLPPIIKNNKGKWLYHEIPEPGILIHTSSTGDKCYTVRVGSPRLIS--IEHIREICDIADKHCEGYLRFTRNNIEFMCDSEDKMRALIEDLKGR------GNKFPIGT------GACVTNIVHTQGWVH-HTPAT-ASGPVKCVMDELFEYF-GSMKLPAQVRIALA-CLNM-GAVHASDIALLGIHRKPPMIDHERITGVCE-----------IPLAIAACPLGAVKP---------------------
>Hydrothermal_vent_chimney_clone_SUIYO-3_AB124930
RYSDVPD------RFPGVE-HFHTIVNQPSGLYYSTENLRGLMDLWEK-YGSGMTNMHGSTGDMVLLGTRTENLEPLFWDLTHE-------LKQDLGSGSNLTPSCLGESRQWACYDTQEIC--HQLTLHYQDEIHRPAFPYFFKFSGPNDCVAAIARSDFAVITWKDEIQIDQAMVKEYMAGN--IPSNAGAHSG-CDWGPFDIQKEVIDLPTECMWM--------------------EGDELKI--DDSETRCMHINVM-------------PRAWAPGKERGATICIGA-KAPILDGAQFDTMIIPFIEITAENEFE-------NVID-VIEKIWDWWMEVGKNRERVGETMQRVGLPTFL-SV--MEVDPIPQHVKEPRSNPYVFWKEEEVTDLGPHKYDTMLPPIIKNNKGKWLYHEIPEPGILIHTSSTGDKCYTVRVGSPRLIS--IEHVREICDIADKYCEGYLRFTRNNIEFMCDSEDKMRALVEDLKGR------GNKFPIGT------GACVTNIVHTQGWVH-HTPAT-ASGPVKCVMDELFEYF-GSMKLPAQVRIALA-CLNM-GAVHASDIALLGIHRKPPMIDHERITGVCE-----------IPLAIAACPLGAVKP---------------------
>Hydrothermal_vent_chimney_clone_NBC-3_AB124919
RYSDVPD------RFPGVE-HFHTVVNQPAGLYYSTENLRALMDLWDK-YGSGMTNMHGSTGDMILLGTRTENLEPLFWDLTHD-------LGQDLGSGSNLTPSCLGESREWACYDTQDIC--YALTMHYQDEIHRPAFPYFFKFSGANDCVAAIARSDFAVITWKDDIQIDQAAVKEYVAGN--YPSNGGSHKD-GDWGRFSLKKEVIDLPTQCMWM--------------------EGDELKI--DNSENRCMHINVM-------------PRALRPGKEKGATICIGS-KAPILDGAQFATMVIPFIEVPKENGYE-------NVID-VIERIWDWWMEVGKNRERVGETMQRVGLPTFL-SV--MEVEPIPQHVKEPRSNPYAFWKEEEVTDLGPHKYDTMMPPVIMENKGKWLYHEILEPGVLLHVAEGGAECYTVRVGSPRLIS--IEHIREMCDIADTHCGGFLRFTRNNAEFMTDSKEKCDALIADLKGR------GNKFPIGT------GACVTNIVHTQGWVH-HTPAT-ASGPVKAVMDDLFEYF-GSMKLPAQVRIALA-CLNM-GAVHASDIALLGVHRKPPMIDNDRITGVCE-----------LPLAIAACPLGAIKP---------------------
>Hydrothermal_vent_chimney_clone_SUIYO-4_AB124931
RYSDVPD------RFPGVE-HFHTVVNQPAGLYYSTENLRALMDLWDK-YGSGMTNMHGSTGDMILLGTRTENLEPLFWDLTHD-------LGQDLGSGSNLTPSCLGESREWACYDTQDIC--YALTMHYQDEIHRPAFPYFFKFSGANDCVAAIARSDFAVITWKDDIQIDQAAVKEYVAGN--YPSNGGSHKD-GDWGPFSLKKEVIDLPTQCMWM--------------------EGDELKI--DNSENRCMHINVM-------------PRALRPGKEKGATICIGA-KAPILDGAQXATMVIPFIGGXPKKRYE-------NIID-VIERIWDWWMEVGKNRERVGETMQRVGLPTFL-SV--MEVEPIPQHVKEPRSNPYVFWKEEEVTDLGPHKYDTMLPPVITENKGKWLYHEILEPGILLHVAEGGAECYTVRVGSPRLIS--IEHVREMCDIADTHCGGFLRFTRNNAELMTDSKEKCDALIADLKGR------GNKFPIGT------GACVTNIVHTQGWVH-HTPAT-ASGPVKAVMDDLFEYF-GSMKLPAQVRIALA-CLNM-GAVHASDIALLGVHRKPPMIDNDRITGVCE-----------LPLAIAACPLGAIKP---------------------
>Deep_sea_sediment_clone_NTd-VII02_AB263182
RYSDVSK------QFPGVE-HFHTVVNQPSGLYYSTENLRDLMNLWDK-YGSGMTNMHGSTGDMILLGTRTENLEPLFWDLTHD-------LKQDLGSGSNLTPSCLGESREWSCFDTMDLC--YHLTMHYQDEIHRPAFPYFFKFSGPNDCVAAIARSDFAVITWKDDIQMDQAAVKEYVAGN--YPANGGAHSG-KDWGPFDIQKEVIDLPTDCMWM--------------------EGDELKI--DNSETRCMHINVM-------------PRALKPGKEKGATICVGA-KAPILDGAQFATMVIPFTKVSKDNDYE-------NIID-YIELIWDWWMEVGKNRERVGETIQRIGLPTFL-SV--MEVEPLPQHTREPRSNPYIFWKEEEVTDLGPHKYDTMLPPVIKDNFGKWQYHEILEPGVLVHVADGGAECFTVRVGSPRLIS--IEHIREMCDVADAHCEGYLRFTRNNVEFMTDSKEKCDALIADLKGR------GNKXPIGT------GACVTNIVHTQGWVH-HTPAT-ASGPVKAVMDDLFEYF-GSMTLPAQVRIALA-CLNM-GAVHASDIAILGVHRKPPMIDNTRITGVCE-----------LPLAITSCPLGAIKP---------------------
>uncultured_bacterium_dsrA1_JF439663
RYSDVPK------QFPGVE-HFHTVVNQPASKYYSTENLRAICGLWKK-YGSGMTNMHGSTGDMVLLGTRTENLELFFWDLTHE-------LNQDLGSGSSLTPSCLGQSREWSCYDTQEVC--YHLTMHYQDEIHRPAFPYFFKFSGPNDCVAAIARSDFALITWKDDIRMDQAAVKEYIAGN--YPSNGGAHDG-KDWGAFDIKKEVIDLPTGCMWM--------------------EGDELKI--DNGETRCMHINVM-------------PRALRPGAEQGATVCVGA-KAPILDGAQFATMIIPFVKCDKDNEFQ-------EVID-VIENIWDWWMEVGKNRERVGETMQRVGLPTFL-SV--MGLDPLPQHVREPRSNPYVFWKEEEVTDLGPPHYSKFLPPVVANNKGKWLYHEIQQPGVLVHVSETGDECYTVRVASARLIS--IELIREMCDVADAHCDGYLRFTRNNVEFMVDSKDKVQPLLDDLKGR------GNKFPVGT------GACVTNIVHTQGWVH-HTPAT-ASGPVKAVMDELFEYF-GSHKLPAQVRIALA-CLNM-GAVHASDIAILGVHRKPPMIDHERVSGVCE-----------IPLAIAACPLGAIKP---------------------
>Marine_sulfidic_sediment_clone_dsrB1_JF439664
RYSDVPK------QFPGVE-HFHTVVNQPASKYYSTENLRAICGLWKK-YGSGMTNMHGSTGDMVLLGTRTENLELFFWDLTHE-------LNQDLGSGSNLTPSCLGQSREWSCYDTQEVC--YHLTMHYQDEIHRPAFPYFFKFSGPNDCVAAIARSDFALITWKDDIRMDQAAVKEYIAGN--YPSNGGAHDG-KDWGAFDIKKEVIDLPTGCMWM--------------------EGDELKT--DNGETRCMHINVM-------------PRALRPGAEQGATVCVGA-KAPILDGAQFATMIIPFVKCDKDNEFQ-------EVID-VIENIWDWWMEVGKNRERVGETMQRVGLPTFL-SV--MGLDPLPQHVREPRSNPYVFWKEEEVTDLGPPHYSKFLPPVVADNKGKWLYHEIQQPGVLVHVSETGDECYTVRVASARLIS--IELIREMCDVADAHCDGYLRFTRNNVEFMVDSKDKVQPLLDDLKGR------GNKFPVGT------GACVTNIVHTQGWVH-HTPAT-ASGPVKAVMDELFEYF-GSHKLPAQVRTALA-CLNM-GAVHASDIAILGVHRKPPMIDHERVSGVCE-----------IPLAIAACPLGAIKP---------------------
>Polluted_aquifer_clone_LGWG09_EF065041
RYSDVPK------QFPGVE-HFHTVVNQPSGLYYSTENLRAICKLWEK-YGSGMTNMHGSTGDLVLLGTRTENLEPFFWDLTHD-------LKQDLGSGSNLTPSCLGQSREWSCYDTQETC--YKLTMRYQDEIHRPAFPYFFKFSGPNDCVAAIARSDFALITWKDDIRIDQAAVQDYISGK--LASNAGAHSG-RDWGKFDIQKEVIDLPTDCMWM--------------------EGDKLKI--DNAETRCMHINVM-------------PRALRPGKEGGATVCIGA-KAPILDGAQFATMVIPFIKMDAENEFQ-------EAVD-VIEAVWDWWMEVGKNRERVGETMQRVGLPTFL-SV--MNIEPTPQHVREPRSNPYVFWKDEEVTDLGPPHYSKFLPPVIKKNKGSWLYHEILQPGVLMHKAESGDEVYTIRCASARLIS--IEHIREMCDIADKHCGGYLRFTRNNVEFMVDSKDKVQPLLDDLKGR------GNKFPVGT------GACVTNIVHTQGWVH-HTPAT-ASGPVKAVMDALFEYF-GSMKLPAQVRIALA-CLNM-GAVHASDIALLGVHRKPPMIDNERITGVCE-----------LPLAVAACPLGAIKP---------------------
>Polluted_aquifer_clone_LGWI15_EF065051
RYSDVPK------QFPGVE-HFHTILNQPSGLYYSTENLRAIAKLWEK-YGSGMTNMHGSTGDMILLGTKTENLELFFWDLTHD-------LKQDLGSGSNLTPSCLGQSREWSCYDTQETC--YQLTMRYQDELHRPAFPYFFKFSGPNDCVAAIARSDFAVITWKDDIRIDQDAVKAYIDGK--YVSNAGAHSG-RDWGKFDIQKEVIGLPTECMWM--------------------EGGKLKI--DNAETRCMHINVM-------------PRALRPGKEMGATVCIGA-KAPILEGAQFATMIIPFVKVTAENEFQ-------DLVD-VIESVWDWWMEVGKNRERVGETMQRVGLPTFL-SV--MNIEPVPQHVREPRSNPYVFWKDEEVSDLGPPHYSKFLPPVIKNNKGKWLYHEIVQPGVLMHKAESGDEVYTVRCGSARLIS--IEQIREICDIADKHCGGYLRFTRNNVEFMVDSKDKVKPLLDDLKSR------GNKFPVGT------GACVTNIVHTQGWVH-HTPAT-ASGPVKAVMDELFEYF-TSMSLPAQVRIALA-CLNM-GAVHASDIAMLGVHRKPPMIDNGRVSAVCE-----------IPLAIAACPTGAIKP---------------------
>Rice_field_soil_clone_Rhi-4_JN615174
RYADVPE------QFPGVE-HFHTVVAQPASKYYSTENLRGLMNLWEK-YGSGMTNFHGSTGDIILLGTRTENLEPFFWDLTHD-------MGQDLGSGSNLTPANLGESREWSCYDTEECC--HSLTLRYQDEIHRPAFPYFFKFSGPNDCVASIARSDISVITWRDAIRIDQAAVKEYIAGN--YPANAGAHSG-RDWGKFDINKEVINLPTGCMSM--------------------VGSELKI--DDKETRCMHINVM-------------PRALRPGLDKGASICVGA-KAPILDGAQFATLIVPFVKVEKENDFE-------ELVE-FIEKVWDWWMEVGKNRERVGETMQRVGLPTFL-SV--MGIDALPQHVKEPRSNPYVFWKEEEVSDLGPPHYEKFFPPVIKANKGKWLWHEIIQPGVLVHKSETGDEVYTVRVGSPRLVS--VEYIREVCDIADKHCDGFLRFTRNNIEFMVDSKAKVQPLLDTLASY------GNKYPVGT------GAGVTNIVHTQGWVH-HTPAT-ASGVVKAVMDELFDYF-TSMTLPAQVRIALA-CLNM-GAVHASDIAILGIHRKPPMIDHSRISGVCE-----------LPLAIASCPLGAVKP---------------------
>Rice_field_soil_clone_Rhi-15_JN615166
RYADVPE------QFPGVE-HFHTVVAQPASKYYSTENLRGLMNLWEK-YGSGMTNFHGSTGDIILLGTRTENLEPFFWDLTHD-------MGQDLGSGSNLTPANLGESREWSCYDTEECC--HSLTLRYQDEIHRPAFPYFFKFSGPNDCVASIARSDISVITWRDAIRIDQAAVKEYIAGN--YPANAGAHSG-RDWGKFDINKEVINLPTGCMSM--------------------VGSELKI--DDKETRCMHINVM-------------PRALRPGLDKGASICVGA-KAPILDGAQFATLIVPFVKVEKENDFE-------ELVE-FIEKVWDWWMEVGKNRERVGETMQRVGLPTFL-SV--MGIDALPQHVKEPRSNPYVFWKEEEVSDLGPPHYEEFFPPVIKANKGKWLWHEIIQPGVLVHKSETGDEVYTVRVGSPRLVS--VEYIREVCDIADKHCDGFLRFTRNNIEFMVDSEAKVQPLLDTLASY------GNKYPVGT------GAGVTNIVHTQGWVH-HTPAT-ASGVVKAVMDELFDYF-TSMTLPAQVRIALA-CLNM-GAVHASDIAILGIHRKPPMIDHSRISGVCE-----------LPLAIASCPLGAVKP---------------------
>Desulfobacterales_bacterium_GWB2_56_26_GCA_001799365.1
RYADVPE------QFPGVE-HFHTVVAQPASKYYSTENLRGLMKLWEK-YGSGMTNFHGSTGDIILLGTRTENLEPFFWDLTHD-------MNQDLGSGSNLTPANLGMSREWSCYDTEECC--HSLTMKYQDEIHRPAFPYFFKFSGPNDCVASIARSDISVITWRDAIRIDQAAVKEYVAGN--YPANGGAHSG-RDWGKFDINKEVINLPTNCMWM--------------------EGSELKI--DDKETRCMHINVM-------------PRALRPGVDKGASICVGA-KAPILDGAQFATLVVPFIKVEKENEFE-------ELTE-FIEKVWDWWMEVGKNRERVGETMQRVGLPTFL-SV--MGIDAIPQHVKEPRSNPYIFWKEEEVSDLGPPHYEKFFPPVIKANKGKWLWHEITQPGVLLHKSETGDEVYTVRVGSPRLVS--VEYIREVCDIADKHCDGFLRFTRNNIEFMVDSKAKVQPLLDTLASY------GNRYPVGT------GAGVTNIVHTQGWVH-HTPAT-ASGVVKAVMDELFDYF-TSMTLPAQVRIALA-CLNM-GAVHASDIAILGIHRKPPMIDHNRISGVCE-----------LPLAIASCPLGAVKP---------------------
>Rice_field_soil_clone_Rhi-19_JN615170
RYADVPE------QFPGVE-HFHTVVAQPASKYYPTENLRGLMNPWEK-YGSGMTNFHGSTGDIILLGTRTENLEPFFWDLTHD-------MGQDLGSGSNLTPANLGESRE-SCYDTEECC--HSLTLRYQDEIHRPAFPYFFKFSGPNDCVASIARSDISVITWRDAIRIDQAAVKEYIAGN--YPANAGAHSG-RDWGKFDINKEVINLPTGCMSM--------------------VGSELKI--DDKETRCMHINVM-------------PRALRPGLDKGASICAGA-KAPILDGAQFATLIVPFVKVEEENDFE-------ELGE-FIEKVWDWWMEVGKNRERVGEPMQRVGLPTFLXSV--MGIDAXPXHVKEPRSNPYVS-ERGEVSDLGPPHYEKFFPPVIKANKGKWLWHEIIQPGVLVHKSETGDEVYTVRVGSPRLVS--VEYIREVCDIADKHCDGFLRFTRNNIEFMVDSKAKVQPLLDTLASY------GNKYPVGT------GAGVTNIVHTQGWVH-HTPAT-ASGVVKAVMDELFDYF-TSMTLPAQVRIALA-CLNM-GVVHASDIAILGIHRKPPMIDHSRISGVCE-----------LPLAIASCPLGAVKP---------------------
>Desulfobulbaceae_bacterium_BRH_c16a_LADS01000046.1
RYADVPE------QFPGVE-HFHTVVAQPASKYYSTENLRGLMNLWEK-YGSGMTNFHGSTGDIILLGTRTENLEPFFWDLTHD-------MGQDLGSGSNLTPANIGMSREWSCYDTEEAC--HSLTLKYQDEIHRPAFPYFFKFSGPNDCVASIARSDISVITWRDAIRIDQAAVKEYIAGN--YPANGGAHSG-RDWGKFDITKEVIELPTNCMWM--------------------EGSELKI--DAAETRCMHINAM-------------PRALRPGLDKGASICVGA-KAPILDGAQFSTLIVPFIKMSPDNEFE-------ELVE-FIEKVWDWWMEVGKNRERVGETMQRVGLPTFL-SV--MGIDPLPQHVKEPRSNPYVFWKEEEVSDLGPPHYEKFFPPVIKANKGKWLWHEITQPGVLLHKSETGDEVYTVRVGSPRLVS--VEYIREVCEIADKHCDGFLRFTRNNIEFMVDSKEKVQPLLDTLTSY------GNKYPVGT------GAGVTNIVHTQGWVH-HTPAT-ASGVVKAVMDELFDYF-TSMTLPAQVRIALA-CLNM-GAVHASDIAILGIHRKPPMIDHKRITGVCE-----------LPLAIASCPLGAVKP---------------------
>Polluted_aquifer_clone_LGWG22_EF065032
RYADVPE------LFPGVE-HFHTVVAQPASKYYSTENLRGLMNLWEK-YGSGMTNFHGSTGDIILLGTRTENPEPFFWDLTHD-------MGQDLGSGSNLTPANLGESREWSCYDTEETC--HALTLRYQDEIHRPAFPYFFKFSGPNDCVASIARSDISVITWRDAIRIDQAAVKQYIAGN--YPANGGAHSG-RDWGKFDITKEVINLPTNCMWM--------------------EGDVLEI--DDKETRCMHINVM-------------PRALRPGLDKGASICVGA-KAPILDGAQFATLIVPFIKVTKDNDFE-------ELVE-FIEKVWDWWMEVGKNRERVGETMQRVGLPTFL-SV--MGVDPIPQHVKEPRSNPYVFWKEEEVSDLGPPHYEKFFPPVIKANKGKWMWHEITQPGVLMHKSETGDEVYSVRVGSPRLVS--VEYIREVCDIADKHCDGFLRFTRNNIEFMVDSKEKVQPLLDTLASY------GNKYPVGT------GAGVTNIVHTQGWVH-HTPAT-ASGVVKAVMDELFDYF-TSMKLPAQVRIALA-CLNM-GAVHASDIAILGIHRKPPMIDHSRITGVCE-----------LPLAIASCPLGAIKP---------------------
>Bioreactor_metagenome_contig_16295_0_GCA_000315315.2
RYVDLPK------QFPGVE-HFHTIVAQPSSKYYSTANLRQLMDLWEK-HGSGMTNFHGSTGDIILLGTRTENLEPFFWDLTHD-------MGQDLGSGSNLTPANVGQSREWSCYDTEEVC--YHLTMHYQDEIHRPAFPYFFKFSGPNDCVAAIARSDVSVITWRDNIRIDQAAVKEYVAGN--YPPNGGAHSG-RDWGKFDLQKEVIDLPTECMWM--------------------EGDELKI--DDKETRCMHINVM-------------PRALRPGADQGATICVGA-KAPILDGAQFSTLIVPFMKISKDNEFE-------ELIE-FIETIWDWWMEVGKNRERVGETMQRVGLPTFL-QV--MGIDPIPQHVKEPRSNPYVFWKEEEVSDLGPPNYEQFFPPVIKANKGKWLWHEILQPGVLMHKSETGDEVYTVRCGTCRLVS--VEFIREVCDIADKHCDGFLRFTRNNVEFMVDSKEKVQPLLDTLAGL------GNRFPVGT------GAGLTNIVHTQGWVH-HTPAT-ASGVVKAVMDELFDYF-TSMKLPAQVRIALA-CLNM-GAVHASDIAILGIHRKPPMIDHSRITGVCE-----------LPLAIASCPLGAVKP---------------------
>Desulfobulbaceae_bacterium_S5133MH15_MAXK01000374.1
RYVDLPK------RFPGVE-HFHTIVAQPASKYYSTANLRQMMDLWEK-HGSGMTNFHGSTGDIILLGTRTENLEPFFWDLTHD-------MGQDLGSGSNLTPANVGQSREWSCYDTEEAC--HHLTMHYQDEIHRPAFPYFFKFSGPNDCVAAIARSDVSVITWRDEIRIDQAGVKEYVAGN--YPANGGAHSG-RDWGAFDIQKEVVDLPTECMWM--------------------EGDELKI--DDKETRCMHINVM-------------PRALRPGADQGATICVGA-KAPILDGAQFSTLIVPFMKISKDNDFE-------ELID-FIETIWDWWMEVGKNRERVGETMQRVGLPTFL-SV--MGIEPIPQHIREPRSNPYIFWKEEEVSDLGPPHYEQFFPPVIKANKGKWLWHEIIQPGVLMHKSETGDEVYSIRVGAARLVS--VEYIREVCDIADKHCDGFLRFTRNNIEFMVDSKDKIQPLLDTLAGH------KTSFPVGT------GAGVTNIVHTQGWVH-HTPAT-ASGVVKAVMDELFDYF-ITHKLPAQVRIALA-CLNM-GAVHASDIAILGVHRKPPMIDHTRITGVCE-----------LPLAIASCPLGAVKP---------------------
>Desulfobulbaceae_bacterium_C00003063_MAXQ01000081.1
RYVDLPK------RFPGVE-HFHTIVAQPASKYYSTANLRQMMDLWEK-HGSGMTNFHGSTGDIILLGTRTENLEPFFWDLTHD-------MGQDLGSGSNLTPANVGQSREWSCYDTEEAC--HHLTMHYQDEIHRPAFPYFFKFSGPNDCVAAIARSDVSVITWRDEIRIDQAGVKEYVAGN--YPANGGAHSG-RDWGAFDIQKEVVDLPTECMWM--------------------EGDELKI--DDKETRCMHINVM-------------PRALRPGADQGATICVGA-KAPILDGAQFSTLIVPFMKISKDNDFE-------ELID-FIETIWDWWMEVGKNRERVGETMQRVGLPTFL-SV--MGIEPIPQHIREPRSNPYIFWKEEEVSDLGPPHYEQFFPPVIKANKGKWLWHEIIQPGVLMHKSETGDEVYSIRVGAARLVS--VEYIREVCDIADKHCDGFLRFTRNNIEFMVDSKDKIQPLLDTLAGH------KTSFPVGT------GAGVTNIVHTQGWVH-HTPAT-ASGVVKAVMDELFDYF-ITHKLPAQVRIALA-CLNM-GAVHASDIAILGVHRKPPMIDHTRITGVCE-----------LPLAIASC----------------------------
>Saltmarsh_clone_PIMO2B08_AY741565
RYADVPE------KFPGVE-HFHTLVAQPASKYYSTANLRQMMDLWEK-HGSGMTNFHGSTGDIILLGTRTENLEPFFWDLTHD-------MGQDLGSGSNLTPANIGQSREWSCYDTEEAC--HHLTMHYQDEIHRPAFPYFFKFSGPNDCVAAIARSDISVITWRDEIRIDQGAVKEYIAGN--YPANGGAHSG-KDWGPFDIEKEVIKLPTECMWM--------------------EGEELKI--DDNETRCMHINVM-------------PRALRPGLDQGATICVGA-KAPILDGAQFSTLIVPFMKISKENDFE-------ELIE-FIETVWDWWMEVGKNRERVGETMQRVGLPTFL-SV--MGIEPIPQHVKEPRSNPYVFWKEEEVSDLGPPHYEQFFPPVIKANKGKWFWHEIVQPGVLMHKSETGDEVYSIRVGSPRLVS--IEYIREVCDIADKHCDGFLRFTRNNIEFMVDAKEKVQPLLDTLANH------STSFPVGT------GAGVTNIVHTQGWVR-HTPAT-ASGVVKAVMDELFDHF-TSHKLPAQVRIALA-CLNM-GAVHASDIAILGIHRKPPMIDHSRITGVCE-----------LPLAIASCPYGAVKP---------------------
>Saltmarsh_clone_PIMO1D07_AY741558
RYADMPK------EFPGVE-HFHTVVAQPASKYYSTANLRQLMDLWEK-HGSGMTNFHGSTGDIILLGTRTENLEPFFXDLTHD-------MGQDLGSGSNLTPANIGQSREWSCYDTEEAC--HHLTLHYQDEIHRPAFPYFFKFSGPNDCVAAIARSDVSVITWRDEIRIDQAAVKEYVAGN--IAPNGGAHAG-KDWGAFDIQKEVIGLPTDCMWM--------------------EGDELKI--DDKETRCMHINVM-------------PRALRPGADQGASVCVGA-KAPILDGAQFSTLIVPFMKVEKENEFE-------ELIE-FIEGIWDWWMEVGKNRERVGETMQRIGLPTFL-KV--MGIEPIPQHVKEPRSNPYVFWKEEEVSDLGPPHYEQFFPPVIKANKGKWLWHEITQPGVLMHKSETGDEVYTVRCGTARLVS--VEYIREVCDIADEFCDGFLRFTRNNVEFMVDSKDKVQPLLDNLATR------DNRFPVGT------GAGVTNIVHTQGWVH-HTPAT-ASGVVKAVMDELFDYF-TSMTLPAQVRIALA-CLNM-GAVHASDIAILGVHRKPPMIDHSRITGVCE-----------LPLAIASCPLGAVKP---------------------
>Polluted_aquifer_clone_LGWG13_EF065040
RYADVPK------LFPGVE-HFHTVVAQPSSKYYSTANLRQLMGLWEK-YGSGMTNFHGSTGDIILLGTRTGNLEPFFWDLTHD-------MDQDLGSGSNLTPANIGESREWSCYDTEEVC--YHLTMHYQDEIHRPAFPYFFKFSGPNDCVAAIARSDISVITWRDEIRIDQAAVKEYVAGN--YAPNGGAHAG-KDWGKFDIQKEVIGIPTNCMWM--------------------EGNELKI--DDSETRCMHINVM-------------PRALRPGADKGASVCVGA-KAPILDGAQFSTLIVPFMKVSKDNDFE-------ELIE-FIEIVWDWWMEVGKNRERVGETMQRVGLPTFL-QV--MGIDPVPQHVKEPRSNPYVFWKEEEVSDLGPPHYEQFFPPVIKANKGKWLWHEITQPGVLMHKSETGDEVYTVRVGCPRLVS--VEYIREVCDIADKHCDGFLRFTRNNVEFMVDSKDKVQPLLDTLATY------GNSYPVGT------GAGVTNIVHTQGWVH-HTPAT-ASGVVKAVMDELFEYF-TSMKLPAQVRIALA-CLNM-GAVHASDIAILGIHRKPPMIDHSRISGVCE-----------LPLAIASCPLGAVKP---------------------
>Desulforhopalus_singaporensis_DSM_12130_AF418196
RYADLPK------QFPGVE-HFHTVVAQPASKYYSTANLRKLMDLWEK-HGSGMTNFHGSTGDVILLGTRTENLEPFFWDLTHE-------MGQDLGSGSNLTPANIGQSREWSCYDTEECC--HFLTMHYQDEIHRPAFPYFFKFSGPNDCVASIARSDISVITWKDNIRIDQAAVKEYVAGN--YPANGGAHSG-KDWGKFDIQKEVIDLPTECMWM--------------------EGDELKI--DDAETRCMHINVM-------------PRALRPGADQGASICVGA-KAPILDGAQFSTLIVPFMKVSADNDFE-------ELVE-FIEGVWDWWMEVGKNRERVGETMQRLGLPTFL-KV--MGIEPIPQHVKEPRSNPYVFWKEEEVSDLGPPHYEQFFPAVIKENKGKWLWHEITQPGVLMHKSETGAEVYTVRVGCARLVS--VEYIREVCDIADKHCDGYLRFTRNNIEFMVDSKDKVQPLLDTLATY------GTKYPVGT------GAGVTNIVHXQGWVH-HTPAT-ASGVVKAVMDELFDYF-TSMTLPAQVRIALA-CLNM-GAVHASDIAILGIHRKPPMIDNKRITGVCE-----------LPLAIASCPLGAVKP---------------------
>uncultured_Desulfofustis_sp._PB-SRB1_AVFQ01000129.1
RYSDVPE------QFPGVE-HFHTIVAQPASKYYSTENLRKLCDLWEK-HGSGVTNMHGSTGDIILLGTRTENLEPFFWDLTHE-------MGQDLGSGSNLSPACLGLSREWSCYDTQDAC--YHLTLHYQDEIHRPAFPYFFKFSGANDCVAAIARADVSVITWKDKIRIDQAAVKEYIAGN--YPSNGGSHAG-RDWGPFDIKKEVLDLPTECMWM--------------------EGDELKI--DDAETRCMHINVM-------------PRALRPGAEQGATILVGA-KAPILEGAQMSTLMVPFMKVSKDNEYE-------ELID-FIEKIWDWWMEVGKNRERVGESMQRVGLPTFI-KV--MDLEPIPQMIKEPRCNPYVFWAEEEVTDLGPPHYEQFLPPVIKENKGKWLWHEITQPGVLMHKSETGDEVYTVRCGSARLMT--VNHIREICDIADAHCDGYLRFTRNNIEFMVDSKDKVQPLLDDLASR------GNKFPVGT------GAGITNIVHTQGWIH-HTPAT-ASGPVKVVMDDLFEYF-TSMALPAQVRIALA-CLNM-GAVHASDIAILGIHRKPPMIDHKRITGVCE-----------LPLAIASCPLGAVKP---------------------
>Saltmarsh_clone_WSMF21_GU288606
RYSDVPE------QFPGVE-HFHTIVAQPASKYYSTENLRKLMDLWEK-HGSAVTNFHGSTGDIILLGTRTENLEPFFWDLTHE-------MGQDLGSGSNLTPACLGQSREWACYDTQETC--YHLTLHYQDEIHRPAFPYFFKFSGPNDCVAAIARSDISVITWRDEIRIDQAAVKEYVAGN--YPANGGSHSG-RDWGPFDINKEVIDLPTECMWM--------------------EGDELKI--DDSETRCMHINVL-------------PRALRPGADQGASILVGA-KAPILDGAQMSTLIVPFMKIEKENEYE-------ELIE-FIETVWDCXMEVGKNRERVGETMQRVGLPTFI-KV--MGIDPIPQMIKMPARESLVFRAEEEVTDLGPPHYEQFMPPVIRENKGKWLWHEILQPGVLMHKSETGDEVYTVRVGSARLVT--CQFVREICDIADAHCDGYLRFTRNNIEYMVDSKDKIQPLLDDLASR------GNKFPVGT------GAGVTNIVHTQGWIH-HTPAT-ASGPVKAVMDELFDYF-TSMTLPAQVRIALA-CLNM-GAVHASDIAILGIHRKPPMIDHKRITGVCE-----------LPLAVASCPLGAVKP---------------------
>Uncultured_prokaryote_clone_B15_JQ304780
RYSDVPE------RFPGVE-HFHTIVAQPASKYYSTENLRKLMDLWEK-HGSAVTNFHGSTGDIILLGTRTENLEPFFWDLTHE-------MGQDLGSGSNLTPACLGQSREWSCYDTQETC--YHLTLHYQDEIHRPAFPYFFKFSGPNDCVAAIARSDISVITWRDQIRIDQAAVKEYVAGN--YPANGGSHSG-RDWGPFDINKEVIDLPTECMWM--------------------EGDELKI--DDXETRCMHINVM-------------PRALRPGADQGATILVGA-KAPILDGAQMSTLIVPFMKIEKENEYE-------ELIE-FIETVWDWWMEVGKNRERVGETIQRVGLPTFI-KV--MGVDPIPQMIRTPRENPYVFWAEEEVTDLGPPHYEQFMPAVIQKNKGKWLWHEILQPGVLMHKSETGDEVYTVRVGSPRLIT--CVHVREICDIADAHCDGKLRFTRNNIEFMVDAKDKVQPLLDDLASR------DNKFPVGT------GAGVTNIVHTQGWIH-HTPAT-ASGPVKAVMDDLFDYF-TSMTLPAQVRIALA-CLNM-GAVHASDIAILGIHRKPPMIDHKRITGVCE-----------LPLAVASCPLGAVKP---------------------
>Marine_sediment_clone_clone_A14_JQ304762
RYSDVPE------RFPGVE-HFHTIVAQPASKYYSTENLRKLMDLWEK-HGSAVTNFHGSTGDIILLGTRTENLEPFFWDLTHE-------MGQDLGSGSNLTPACLGQSREWSCYDTQETC--YHLTLHYQDEIHRPAFPYFFKFSGPNDCVAAIARSDISVITWRDEIRIDQAAVKEYVAGN--YPANGGSHSG-RDWGPFDVNKEVIDLPTECMWM--------------------EGDELKI--DDXETRCMHINVM-------------PRALRPGADQGATILVGA-KAPILDGAQMSTLIVPFMKIEKENEYE-------ELIE-FIETVWDWWMEVGKNRERVGETIQRVGLPTFI-KV--MGVDPIPQMIRTPRENPYVFWAEEEVTDLGPPHYEQFMPAVIQKNKGKWLWHEIIQPGVLMHKSETGDEVYTVRVGSPRLIT--CVHVREICDIADAHCDGKLRFTRNNIEFMVDAKDKVQPLLDDLASR------DNKFPVGT------GAGVTNIVHTQGWIH-HTPAT-ASGPVKAVMDDLFDYF-TSMTLPAQVRIALA-CLNM-GAVHASDIAILGIHRKPPMIDHKRITGVCE-----------LPLAVASCPLGAVKP---------------------
>Saltmarsh_clone_WSMD37_GU288599
RYSDVPE------RFPGVE-HFHTLVAQPASKYYSTENLRKLMDLWEK-HGSGVTNFHGSTGDIILLGTRTENLEPFFWDLTHE-------MGQDLGSGSNLTPACLGQSREWACYDTQEAC--YSLTLHYQDEIHRPAFPYFFKFSGPNDCVAAIARSDVSVITWRDQIRIDQAAVKEYMAGN--YPSNGGSHSG-RDWGPFDIEKEVIDLPTECMWM--------------------EGDELKI--DDAETRCMHINVM-------------PRALRPGADQGATILVGA-KAPILEGAQMSTLMVPFMKISKDNDFE-------ELIE-FIENIWDWWMEIGK-RERVGESIQR-GLPT-I-KV--MGE--PPQMISKPRENPYVF-WPEEVTDLGPPHYEQFMPEVIKANKGKWLWHEILQPGVLMHKSETGDEVYTIRVGSPRLAT--MCHIREICDIADAHCDGRLRFTRNNIEFMVDSKDKVQPLLDDLASR------ANRFPVGT------GAGVTNIVHTQGWIH-HTPAT-ASGPVKAVMDDLFEYF-TSMTLPAQVRIALA-CLNM-GAVHASDIAILGIHRKPPMIDHKRITGVCE-----------LPLAIASCPLGAVKP---------------------
>Saltmarsh_clone_PIMO8H06_AY741580
RYSDVPE------RFPGVE-HFHTLVAQPASKYYSTENLRKLMDLWEK-HGSGVTNFHGSTGDIILLGTRTENLEPFFWDLTHE-------MGQDLGSGSNLTPACLGQSREWACYDTQEAC--YSLTLHYQDEIHRPAFPYFFKFSGPNDCVAAIARSDVSVITWRDQIRIDQAAVKEYMAGN--YPSNGGSHSG-RGWGPFDIEKEVIDLPTECMWM--------------------EGDELKI--DDAETRCMHINVM-------------PRALRPGADQGATILVGA-KAPILEGAQMSTLMVPFMKISKDNDFE-------ELIE-FIENIWDWWMEIGKNRERVGESIQRVGLPTFI-KV--MGLEPIPQMISKPRENPYVFWAEEEVTDLGPPHYEQFMPEVIKANKGKWLWHEILQPGVLMHKSETGDEVYTIRVGSPRLAT--MCHIREICDIADAHCDGRLRFTRNNIEFMVDSKDKVQPLLDDLASR------ANCFPVGT------GAGVTNIVHTQGWIH-HTPAT-ASGPVKAVMDDLFEYF-TSMTLPAQVRIALA-CLNM-GAVHASDIAILGIHRKPPMIDHKRITGVCE-----------LPLAIASCPLGAVKP---------------------
>Desulfofustis_glycolicus_DSM_9705_AF482457
RYSDMPE------KFPGVQ-HFHTIVAQPASKYYSSDNLRALMTLWEK-HGSGVTNFHGSTGDIILLGTKTENLEPFFWDLTHE-------LGQDLGSGSNLTPACLGSSREWSCYDTQEVC--YQLTLKYQDEIHRPAFPYFFKFSGPNDCVAAIARSDISVITWRDEIRIDQAAVKEYVAGN--YPANGGAHSG-RDWGKFDLQKEVIDIPTQCMWL--------------------EGDELKI--DDKETRCMHINVM-------------PRALRPGAEQGASILIGA-KAPILEGAQMSTLIIPFMKISKDDEYE-------DLIE-LIEKVWDWWMEIGKNRERVGETMQRVGLPTFI-KV--MEIDPIPQMIKEPRSNPYVFWNEEEVTDLGPPHYEQFMPQVIKDNKGKWLWHEIVQPGVLMHKSETGDEVYTVRVGSARLVT--CQFIREVCEIADKHCEGKLRFTRNNIEFMVDAKDKVQPLLDDLASR------GNRFPVGT------GAGVTNIVHTQGWIH-HTPAT-ASGPVKAVMDELFEYF-TSMTLPAQVRIALA-CLNM-GAVHASDIAILGIHRKPPMIDHKRITGVCE-----------LPLAIASCPTGAVKP---------------------
>Desulfofustis_glycolicus_DSM_9705_AF418191
RYSDMPE------KFPGVQ-HFHTIVAQPASKYYSSDNLRALMTLWEK-HGSGVTNFHGSTGDIILLGTKTENLEPFFWDLTHE-------LGQDLGSGSNLTPACLGSSREWSCYDTQEVC--YQLTLKYQDEIHRPAFPYFFKFSGPNDCVAAIARSDISVITWRDEIRIDQAAVKEYVAGN--YPANGGAHSG-RDWGKFDLQKEVIDIPTQCMWL--------------------EGDELKI--DDKETRCMHINVM-------------PRALRPGAEQGASILIGA-KAPILEGAQMSTLIIPFMKISKDDEYE-------DLIE-LIEKVWDWWMEIGKNRERVGETMQRVGLPTFI-KV--MEIDPIPQMIKEPRSNPYVFWNEEEVTDLGPPHYEQFMPQVIKDNKGKWLWHEIVQPGVLMHKSETGDEVYTVRVGSARLVT--CQFIREVCEIADKHCEGKLRFTRNNIEFMVDAKDKVQPLLDDLASR------GNRFPVGT------GAGVTNIVHTQGWIH-HTPAT-ASGPVKAVMDELFEYF-TSMTLPAQVRIALA-CLNM-GAVHASDIAILGIHRKPPMIDHKRITGVCE-----------LPLAIASCPTGAVKP---------------------
>Marine_aquaculture_filter_clone_DB_dsr93_EU350979
RYSDMPE------KFPGVQ-HFHTIVAQPASKYYSSENLRALMTLWEK-HGSGVTNFHGSTGDIILLGTKTENLEPFFWDLTHE-------LGQDLGSGSNLTPACLGSSREWSCYDTQEVC--YQLTLKYQDEIHRPAFPYFFKFSGPNDCVAAIARSDISVITWRDEIRIDQAAVKEYVAGN--YPPNGGAHSG-RDWGKFDLQKEVIDLPTECMWL--------------------EGDELKI--DDKETRCMHINVM-------------PRALRPGADQGASILIGA-KAPILEGAQMSTLIIPFMKVSKDDEYE-------DLIE-LIEKVWDWWMEVGKNRERVGETMQRVGLPTFI-KV--MEIDPIPQMIKEPRSNPYVFWNEEEVTDLGPPHYEQFMPQVIKDNKGKWLWHEIVQPGVLMHKSETGDEVYTVRVGSARLVT--CQFIREVCEIADKHCEGKLRFTRNNIEFMVDAKDKVQPLLDDLASR------GNRFPVGT------GAGVTNIVHTQGWIH-HTPAT-ASGPVKAVMDELFEYF-TSMMLPAQVRIALA-CLNM-GAVHASDIAILGIHRKPPMIDHKRITGVCE-----------LPLAIASCPTGAVKP---------------------
>Petroleum-contaminated_sediment_clone_EBext-38_FM212315
RYSDLPE------KFPGVE-HFHTLVAQPASKYYSTANLRQMMDLWEK-HGSGMTNFHGLTGDIILLGTKTANLEPFFWDLTHD-------MGQDLGSGSNLTPANVRQSREWSCYDTEECC--HHLTIHYQDEIHRPAFPYFFKFSGPNDCVAAIARSDVAVITWRDQIRIDQAAVKEYVAGN--YPANGGAHSG-RDWGPFDINAEVIDLPTECMWM--------------------EGDELKI--DDTETRCMHINVM-------------PRALRPGVDQGASILVGA-KAPILDGAQFSTLIVPFMKISKDNDFE-------ELIE-FIETIWDWWMEVGKNRERVGETMQRVGLPTFI-KV--MGVDPIPQMVKEPRSNPYVFWDEEEVTDLGPPHYEQFFPPVIKANKGKWLWHEITQPGVLMHKSETGDEVYSIRVGTARLVS--VEYIREVCDIADAHCDGFVRWTRNNIEFMVDSKDKVQPLLDDLASR------GNKFPVGT------GAGVTNIVHTQGWVH-HTPAT-ASGPVKAVMDDLFDYF-TSMTLPAQVRIALA-CLNM-GAVHASDIAILGIHRKPPMIDHKRITGVCE-----------LPLAIASCPLGAVKP---------------------
>Desulfopila_aestuarii_DSM_18488_NZ_FRFE01000005.1
RYADVPE------LFPGVE-HFHTVVAQPSSKYYSSANLRQLCDLWEK-HGSGVTNMHGSTGDIILLGTRTENLEPFFWDLTHD-------MNQDLGSGSNLTPANIGESREWSCYDTEEAC--YKLTMQYQDEIHRPAFPYFFKFSGPNDCVAAIARSDISVITWKDDIRIDQAAVKEYIAGN--YPSNGGAHSG-RDWGKFDITKEVIDLPTNCMWM--------------------EGGELKI--DNSETRCMHINVM-------------PRALRPGAEKGASVLVGA-KAPILDGAQFSTLVLPFIPMSADNDFE-------ELVE-FIEKVWDWWMEVGKNRERVGETMQRVGLPTFI-KV--MELEPIPQMVKEPRSNPYVFWAEEEVSDLGPPHYEQFFPPVIKANKGKWLWHEILQPGVLMHKSETGDEVYTVRCGTARLIT--VNFIREICDIADKHCDGFMRWTRNNVEFMVDSKDKVQPLLDDLKSR------GNKFPVGT------GAGVTNIVHTQGWVH-HTPAT-ASGVVKAVMDELFDYF-TSMTLPAQVRIALA-CLNM-GAVHASDIAILGIHRKPPMIDHKRITGVCE-----------LPLAIASCPLGAVKP---------------------
>Freshwater_microbial_community_metagenome_lcl_2199352002_26389_4288-5565_3116-4234
RYSDVPA------RFPGVE-HFHTVVAQPSSKYYSTKNLRDLMKLWEK-YGSGMTNFHGSTGDIILLGTRTENLEPFFWDLTHD-------MGQDLGSGSNLTPANIGQSREWSCYDTEECC--YFLTQKYQDEIHRPAFPYFFKFSGANDCVAAIARSDIAVITWRDNIRIDQAAVKEYIAGN--YPANGGAHSG-KDWGKFSIQKEVIGLPTGCMWM--------------------EGDTLKI--DDKETRCMHINVM-------------PRALRPGVDTGASICVGA-KAPILDGAQFATLIVPFMKVSKDDEFE-------DLVN-FIEGVWDWWMEVGKNRERVGETMQRIGLPTFI-KV--MGIEAIPQHVKEPRSNPYVFWQDEEVSDLGPPHYEQFFPAVIKENKGKWMWHEITQPGVLMHKSETGAEVYTVRCGGLRLMS--IEFIREICDIADKHCDGFLRFTRNNIEFMVDSKAKVQPLLDDLKSR------GNRFPVGT------GAGVTNIVHTQGWVH-HTPAT-ASGVVKAVMDELFDYF-TSMTLPAQCRIALA-CLNM-GAVHASDIAILGIHRKPPMIDHSRISGVCE-----------LPLAIASCPLGAVKP---------------------
>Desulfobulbus_sp._Tol-SR_JROS01000089.1
RYSDVPK------QFPGVE-HFHTVVAQPASKYYSTKHLRQMMDLWEK-HGSGMTNFHGSTGDIILLGTRTEHLEPLFWDLTHD-------MGQDLGSGSNLTPANLGQSREWSCYDTEECC--HQLTMRYQDEIHRPAFPYFFKFSGPNDCVAAIARSDVAVITWRDNIRIDQAAVKEYIAGN--YPSNAGAHSG-RDWGKFDIEKEVVALPTQCMWM--------------------EGGELKI--DDKETRCMHINVM-------------PRALRPGVDTGATVCVGA-KAPILDGAQFATMILPFIKVSADDEFA-------ELTE-FIEKIWDWWMEVGKNRERVGETMQRVGLPTFL-SV--MGIEPIPQHVKEPRSNPYVFWRDEEVSDLGPPYYEQFHPPVIKENKGKWAWHEILKPGVLMHKSETGAEVYTVRCGTARLVS--VEYIREVCDIADKHCDGYLRFTRNNVEFMVDDKAKVQPLLDDLASR------GNKFPVGT------GAGVTNIVHTQGWVH-HTPAT-ASGVVKAVMDELFDYF-TSMALPAQCRIALA-CLNM-GAVHASDIAILGVHRKPPMIDHSRITGVCE-----------LPLAIASCPLGAVKP---------------------
>Desulfotalea_psychrophila_LSv54_NC_006138
RYADVPE------RFPGVE-HFHTIVAQPSSKYYTSKNLRQLMNLWEK-HGSGMTNFHGSTGDVILLGTRTENLEPFFWDLTHE-------MGQDLGSGSNLTPACLGTSREWACYDTQEAC--HSLTMHYQDEIHRPAFPYFFKFSGPNDCVAAIARSDVAVITWKDDIRIDQAAVKGYMANE--FPANGGAFIG-REWDAFDIQKEVIDLPTNCMWM--------------------EDGELKI--DDAETRCMHINVM-------------PRALRPGAQGGASICVGA-KAPILDGAQFATLILPFIPVTKDNDFE-------ELIE-FIESIWDWWMEIGKNRERVGETMQRVGLPTFL-RA--VGVEALPQHVKYPRENPYVFWNEEEVSDLGPPHYEQFFPQVIRENKGKWLWHEILQAGVLMHKSETGAEVYTVRVGSARLIS--IEHVRELCDIADAHCDGHLRFTRNNVEFMVDAKEKVQPLLDDLASR------GNKFPVGT------GAGVTNIVHTQGWAH-HTPAT-ASGVVKAVMDELFEYF-TSQVLPAQCRIALA-CLNM-GAVHASDIAILGVHRKPPMIDHTRISGVCE-----------LPLAISSCPLGAVKP---------------------
>Desulfotalea_arctica_DSM_12342_AY626032
RYADCPE------QFPGVE-HFHTVVAQPSSKYYTSKNLRQLTDLWEK-HGSGMXNFHGSTGDVILLGCRTEALEPFFWDLTHD-------MGQDLGSGSNLTPACLGQSREWANYDTQEAC--HSLTMTYQDEIHRPAFPYFFKFSGANDCVAAIARSDVAVITWKDNIRIDQVAVTGYMNDE--FPANGGAFLG-RDWGKFDIQAEVLDLPTQCMWM--------------------EDGELKI--DDAEVRCMHINVM-------------PRALRPGAQGGATVCVGA-KAPILDGAQFATXILPFIPVTKDNDFE-------ELIE-FIESIWDWWMEVGKNRERVGETMQRVGLPTFL-RAX-XGVDPIPQHVKYPRENPYVFWKEEEVSDLGPPHYEQFFPPVIKANKGKWLWHEXLQAGVLMHKSETGDEVYTIRVASARLIS--IEHVREICDIADAHCDGHLRFTRNXIEFMVDSKEKVQPLLDDLASR------GNKFPVGT------GAGITNIVHTQGWVH-HTPAT-ASGVVKAVMDELFDYF-TSQTLPAQCRIALA-CLNM-GAVHASDIAILGVHRKPPMIDHTRITGVCX-----------XPXXIASCPLGAVKP---------------------
>Marine_aquaculture_filter_clone_DB_dsr8_EU350968
RYADVPE------QFPGVE-HFHTVVAQPSSKYYTSANLRQLMDLWEK-HGSGMTNFHGSTGDIILLGCRTEALEPFFWDLTHD-------MGQDLGSGSNLTPACLGQSREWACYDTQETC--HHLTLHYQDEIHRPAFPYFFKFSGPNDCVASIARSDISVITWKDEIRIDQAAVKECVAGN--YPANGGAHSG-KDWGAFDINAEVIDLPTQCMWM--------------------EGDELKI--DDKEVRCMHINVM-------------PRALRPGVEQGASICVGA-KAPILDGAQFATLVVPFMPVSKENDFE-------ELIE-FIEGVWDWWMEVGKNRERVGETMQRIGLPTFI-KV--MGLDPLPQHIKYPRENPYVFWQEDEVSDLGPPHYEQFMPPVIVENKGKWLYHEILQPGVLVHVSETGAEVYTVRCGAARLVS--IEYIREVCDIADAHCDGHLRFTRNNIEFMVDSKDKVQPLLDDLASR------GNKFPVGT------GAGVTNIVHTQGWVH-HTPAT-ASGVVKAVMDELFDYF-TSMTLPAQCRIALA-CLNM-GAVHASDIAILGIHRKPPMIDNKRISGVCE-----------LPLAIASCPLGAVKP---------------------
>Desulfopila_inferna_JS_SRB250Lac_FJ548990
RYADVPE------QFPGVE-HFHTVVAQPASKYYSTENLRGLMNLWEK-HGSGMTNFHGSTGDIILLGTRTENLEPFFWDLTHE-------MGQDLGSGSNLTPANLGESREWSCYDTEEVC--HHLTMHYQDEIHRPAFPYFFKFSGPNDRVASIARSDISVITWRDEIRIDQAAVKEYVAGN--YPANGGAHSD-RDWGAFDLQKEVVDLPTECMWI--------------------EGDELKI--DDKETRCMHINVL-------------PRALRPGLDKGATILVGA-KAPILDGAQFATLMVPFMKIEKENEFE-------ELID-FIEKVWDYWMEEGKNRERVGETMQRVGLPTFV-KV--MELEPIPQMIKEPRSNPYVFWNEEEVSDLGPPHYAQFQPAVIKENKGKWLYHEIVKPGVLMHKSETGAEVCSVRVGCARLVS--VEYIREVCDIADKHCDGYLRFTRNNIEFMVDSKDKVQPLLDTLATY------GTKYPVGT------GAGVTNIVHTQGWVH-HTPAT-ASGVVKAVMDELFEYF-GSHKLPAQVRIALA-CLNM-GAVHASDIAILGVHRKPPMIDHKRITGVCE-----------LPLAISSCPLGAVKP---------------------
>Desulfobulbaceae_bacterium_UBA2213_GCA_002327225.1
RYSDMPK------RFPGVE-HFHTVLAQPASKYYSTKHLRDICDLWEK-YGSGMTNMHGSTGDIVMLGCRTEALEPFFYDLTHN-------LQQDLGSGSNLTPANLGQSREWACYDTEECC--HHLTMHYQDEIHRPAFPYFFKFSGPNDCVAAIARSDVAVITWRDNIRIDQAAVKEYIAGN--VPPNGGAHAG-RDWGKFDIQKEVIALPTECMWM--------------------EGGELKI--DDAETRCMHLNVM-------------PRALRPGAEQGASVCVGA-KAPILDGAQFATLIVPFMKVSADNEFE-------ELIE-FIEKIWDWWMEDGKNRERVGETMQRVGLPTFI-KV--MGLEPIPQHVKEPRSNPYVFWQEEEVSDIGPRYYSEFHPPVVKANKGKWLWHEITQPGVLVHKSETGDECWTVRVGAARLIS--IELIREMCDIADKHCDGFFRFTRNNVEFMVDAKAKVQPLLDDLAGR------GNKFPVGT------GAGVTNIVHTQGWVH-HTPAT-ASGVVKAVMDELFDYF-TSMTLPAQVRIALA-CLNM-GAVHASDIAILGVHRKPPMIDHARITGVCE-----------LPLAISSCPLGAVKP---------------------
>Desulfobulbaceae_bacterium_UBA2276_GCA_002347085.1
RYSDLPK------RFPGVE-HFHTVLAQPASKYYSTKHLRDICDLWEK-YGSGMTNMHGSTGDIIMLGCRTEALEPFFYELTHN-------IQQDLGSGSNLTPANLGQSREWSCYDTEEAC--HHLTMHYQDEIHRPAFPYFFKFSGPNDCVASIARSDVAVITWRDNIRIDQAAVKEYAAGN--IPGNGGAHAG-RDWGKFDIQKEVINLPTECMWM--------------------EGGELKI--DDSETRCMHINVM-------------PRALRPGADQGATICVGA-KAPILDGAQFATLIVPFMKVSADNEFE-------ELIE-FIEKIWDWWMEEGKNRERCGETMQRLGLPTFI-KV--MGLEPLPQHVKEPRSNPYVFWQEEEVSDIGPRYYSEFHPPVIKANKGKWLWHEITQPGVLVHKSETGDECWTVRVGAARLIS--IELIREMCDIADKHCDGFFRFTRNNVEFMVDAKAKVQPLLDDLKGR------GNRFPVGT------GAGVTNIVHTQGWVH-HTPAT-ASGVVKAVMDELFDYF-TSMTLPAQVRIALA-CLNM-GAVHASDIAILGVHRKPPMIDHKRITGVCE-----------LPLAISACPLGAVKP---------------------
>Desulfobulbaceae_bacterium_UBA2270_GCA_002347745.1
RYSDVPK------RFPGVE-HFHTILAQPASKYYSTKHLRDICGLWEK-YGSGMTNMHGSTGDIIMLGCRTEALEPFFYELTHN-------FQQDLGSGSNLTPANLGQSREWACYDTEEAC--HHLTMHYQDEIHRPAFPYFFKFSGPNDCVAAIARSDVAVITWRDNIRIDQAAVKEYIAGN--IPSNGGAHAG-RDWGKFDIQKEVIDLPTECMWM--------------------EGGELKI--DDSETRCMHLNVM-------------PRALRPGADQGATICCGA-KAPILDGAQFATLIVPFMKVSADNEFE-------ELIE-FIEKVWDWWMEVGKNRERVGETMQRIGLPTFI-KV--MDLEPIPQHVKEPRSNPYVFWSEDEVSDIGPRYYSEFHPPVIKANKGKWLWHEITKPGVLVHKSETGDECWTVRVGAARLIS--IELIREMCDIADKHCDGFFRFTRNNVEFMVDAKAKVQPLLDDLASR------GNKFPVGT------GAGVTNIVHTQGWVH-HTPAT-ASGVVKAVMDELFDYF-TSMTLPAQVRIALA-CLNM-GAVHASDIAILGVHRKPPMIDHKRITGVCE-----------LPLAIASCPLGAVKP---------------------
>Desulfocapsa_sulfexigens_DSM_10523_CP003985
RYSDVPA------QFPGVE-HFHTVVNQPASKYYSTENLRALMALWDK-HGSGMTNMHGSTGDIILLGCRTEALEPFFYDLTHE-------MGQDLGSGSNLTPANLGQSREWACYDTEEAC--HHLTMHYQDEIHRPAFPYFFKFSGANDCVAALARSDFAVITWRDNIRIDQAAVKEYIAGN--IASNGGAHSG-KDWGAFDIQKEVINLPTECMWM--------------------EGDELKI--DDSETRCMHINVM-------------PRALRPGAEQGASICMGA-KAPILDGAQFATLIIPFIKVSADNEFE-------NVIE-IIENVWDWWMEVGKNRERVGETMQRVGLPTFI-KV--MGLDPIPQHVKEPRSNPYVFWDEEEVTDIGPPHYSKFHPPVVAKNKGKWLWHEITQPGVLVHKAESGDECWTVRVGAARLIS--TELIYEMCDIADAHCDGFLRFTRNNVEFMVDDKAKVQPLLDDLASR------GNKFPVGT------GAGVTNIVHTQGWVH-HTPAT-ASGVVKAVMDELFDYF-TSMKLPAQVRIALA-CLNM-GAVHASDIAILGVHRKPPMIDHSRITGVCE-----------LPLAISACPLGAVKP---------------------
>Saltmarsh_clone_PIMO3D11_AY741574
RYSDVPK------QFPGVE-HFHTVVAQPSSKYYSTEHLRKLMDIWER-HGSGVTNFHGSTGDIIFIGTRTEHLEPLFWDLTHE-------MNQDLGSGSNLTPACLGQSREWACYDTQETC--HSLTLHYQDEIHRPAFPYFFKFSGPNDCVAAIARSDISVITWKDNIRIDQAAVKEYIAGN--YPANGGSHSG-RDWGTFDIEKEVIDLPTECMWM--------------------EGGELKI--DDNETRCMHINVM-------------PRALRPGAEQGASILVGA-RRPILDGAQF-TLMVPFMRISKDNDFE-------ELIE-FIERVWDWWMEVRQKPERVGETCSVLGYPLLS-RL--WALEPIPQMIKEPRSNPYVFWAVEEVTDIGPPYYEQFLPPIIKDNKGKWLWHEIIQPGVLMHKSETGDEVYTIRVGSPRLVT--AVRIREICDISDKHCDGYLRFTRNNIEYMVDSKDKVQPLLDDLASR------GSKFPVGT------GAGLTNIVHTQGWVH-HTPAT-ASGPVKAVMDELFDYF-TSMTLPAQVRIALA-CLNM-GAVHASDIAILGIHRKPPMIDHKRITGVCE-----------LPLAVASCPLGAVKP---------------------
>Saltmarsh_clone_WSMO13_GU288600
RYSDVPD------RFPGVE-HFHTVVAQPSSKYYSTDHLRRLMDIWEK-HGSGVTNFHGSTGDIIFIGTRTEHLEPLFWDLTHE-------MGQDLGSGSNLTPACLGQSREWACYDTQETC--HSLTLHYQDEIHRPA-PYFFKFSGPNDCVAAIARSDVSVITWRDNIRIDQAAVKEYVDGN--YPSNGGAHSG-RDWGAFDIKKEVIDLPTECMWM--------------------EGGELKI--DDKETRCMHINVM-------------PRALRPGAEQ-ATILVGA-KAPILDGAQFATLMVPFMKITKENDFE-------ELID-FIEKIWDWWMEVGKNRERVGETMQR-VYDL-I-KV-MGLDPIPPDRSRKRDQILTFFWAEEEVTDLGPPYYEQFLPPVIKDNKGKWLWHEILQPGVLMHKSETGDEVYTVRVGSPRLVT--AVRIREICDISDKHCDGYLRFTRNNIEFMVDSKDKVQPLLDDLASR------GSKFPVGT------GAGLTNIVHTQGWVH-HTPAT-ASGPVKAVMDELFDYF-TSMKLPAQVRIALA-CLNM-GAVHASDIAILGIHRKPPMIDHQRITGVCE-----------LPLAVASCPLGAVKP---------------------
>Deltaproteobacteria_bacterium_RIFOXYD12_FULL_56_24_GCA_001799285.1
RYSDVPD------RFPGVA-HFHTVLNQPSSMFYNSAKLRDICNLWEK-YGSGMTNMHGSTGDLVLLGTTTPNLEPLFYDLTHD-------LNQDLGSGSNLTPSCLGRAREWGCFDTQDLC--HTLTMHYQDEIHRPAFPYFFKFSGPNDCVAAIARSDFAVITWRDDIRIDQAAVKGYISGE--FAANAGAHSG-KDWGKFDIKAEVLDLPTGCMWM--------------------EGDTLKI--DNSETRCMHLNVM-------------PRALRPGLQQGATICVGA-KAPILDGAQFATMTVPFVEVNEDGEFA-------EIVE-VIEKIWDWWMEVGKNRERVGETIQRIGLPTFL-KV--MEITPAPQHIKEPRSNPYVFWQEDEVTDIGPPHYEQFFPPVVKKNYGKWLYHEILQPGVLMHKGESGDECYTVRVGAARLIS--IEHIREVCDIADKHCDGYMRWTRNNIEFMVDNKAKVQPLLDDLKSR------GNKFPVGT------GASVSNCVHTQGWVH-HTPAT-ASGVVKAVMDELFDYF-TSHKLPAQVRVALA-CLNM-GAVHASDIAILGVHRKPPMIDHDAITGLCE-----------LPLAISACPLGAVKP---------------------
>Deltaproteobacteria_bacterium_RIFOXYD12_FULL_53_23_GCA_001798725.1
RYSDVPD------QFPGVA-HFHTVLNQPSSMFYSSAKLRDICNLWEK-YGSGMTNMHGSTGDLVLLGTTTPNLEPLFYDLTHD-------LNQDLGSGSNLTPSCLGRAREWGCYDTQNLC--HSLTMHYQDEIHRPAFPYFMKFSGPNDCVAAIARSDFAVITWRDDIRIDQAAVKGYLSGE--FAPNAGAHSD-KDWGKFDIKAEVLDLPTGCMWM--------------------EGDSLKI--DNSETRCMHLNVM-------------PRALRPGLKQGATICVGA-KAPILDGAQFATMTVPFIEVNPDTEFA-------EIIE-VIEKIWDWWMEVGKNRERVGETIQRIGLPTFL-KV--MEITPTPQHVKEPRSNPYVFWQEDEVTDIGPPHYEQFFPPVVKNNYGKWLYHEILQPGVLMHKAENGDECYTVRIGAARLIS--IELIREMCDVADKHCDGYLRWTRNNVEFMVDSKAKVQPLLDELKSR------GNRMPVGT------GASVSNCVHTQGWVH-HTPAT-ASGVVKAVMDELFDYF-TSHKLPAQVRLALA-CLNM-GAVHASDIAILGVHRKPPMIDHDAITGLCE-----------LPLAISACPLGAVKP---------------------
>Deltaproteobacteria_bacterium_RIFOXYD12_FULL_55_16_GCA_001799255.1
RYSDVPT------QFPGVA-HFHTVLNQPSSMFYSSAKLRDICNLWEK-YGSGMTNMHGSTGDLVLLGTTTPNLEPLFYDLTHD-------LNQDLGSGSNLTPSCLGRAREWGCYDTQNLC--HSLTMHYQDEIHRPAFPYFMKFSGPNDCVAAIARSDFAVITWRDDIRIDQAAVKGYLSGE--FIPNAGAHSD-KDWGKFDIKAEVLDLPTGCMWM--------------------EGDTLKI--DNSETRCMHLNVM-------------PRALRPGLQQGATICVGA-KAPILDGAQFATMTVPFIEVNPDTEFA-------EIIE-VIEKIWDWWMEVGKNRERVGETIMRIGLPTFL-KV--MEITPTPQHVKEPRSNPYVFWQEDEVTDIGPPHYEQFFPPVVKNNYGKWLYHEILQPGVLMHKAENGDECYTVRIGAARLIS--IELIREMCDVADIHCDGYLRWTRNNVEFMVDSKAKVQPLLDDLKSR------GNRMPVGT------GASVSNCVHTQGWVH-HTPAT-ASGVVKAVMDELFDYF-TSHKLPAQVRLALA-CLNM-GAVHASDIAILGVHRKPPMIDHDAITGLCE-----------LPLAISACPLGAVKP---------------------
>Desulfobulbaceae_bacterium_UBA2273_GCA_002347095.1
RYSDVPD------RFPGVA-HFHTVLNQPSSKFYSSAKLRDICNLWEK-YGSGMTNMHGSTGDLVLLGTTTPNLEPLFYELTHD-------LNQDLGSGSNLTPECLGRAREWGCYDTQDLC--HTLTMHYQDEIHRPAFPYFFKFSGPNDCVAAIARSDFAVITWRDDIRIDQAAVKGYIKGD--FIPNAGAHSG-KDWGKFDIKKEVLDLPTECMWM--------------------EGDTLKI--DNSETRCMHINVM-------------PRALRPGLKQGATICVGA-KAPILDGAQFATMTIPFLEVNEDGEYA-------EVVE-VIEKIWDWWMEVGKNRERVGETIMRVGLPTFL-KV--MEVTPLPQHIKEPRSNPYVFWQEDEVTDIGPPHYEQFFPPVVKKNYGKWLYHELIQPGVLMHKGESGDECYTVRVGAARLIS--IELIREICDVADKHCDGYVRWTRNNVEFMVDSKAKVQPLLDDLKGR------GNRFPVGT------GASVSNCVHTQGWIH-HTPAT-ASGVVKAVMDELFDYF-VSHKLPAQVRVALA-CLNM-GAVHASDIAILGVHRKPPMIDHDAITGLCE-----------LPLAISACPLGAVKP---------------------
>Polluted_aquifer_clone_LGWK08_EF065078
RYSDVPT------QFPGVA-HFHTVLNQPSSKFYSSAKLRAICDLWEK-YGSGMTNMHGSTGDLVLLGTNTDSLEPLFYELTHD-------LNQDLGSGSNLTPECLGRAREWGCYDTQNLC--HTLTMRYQDEIHRPAFPYFFKFSGPNDCVAAIARSDFAVITWKDDIRIDQAAVKGYLSGE--FAPNAGAHAG-KDWGKFDIKAEVLDLPTGCMWM--------------------EGDALKI--DNSETRCMHINVM-------------PRALRPGAQQGATICVGA-KAPILDGAQFATMTIPFIEVNPDSEFE-------EVVD-VIEKIWDWWMEAGKNRERVGETIMRIGLPTFL-KV--MEVTPLPQHVKEPRSNPYVFWQEDEVTDIGPPHYEEFFPPVVKTNYGKWLYHEILQPGVLMHKAESGDECYTVRVGAARLIS--IELIREICDVADKHCDGYVRWTRNNVEFMVDSKAKVQPLLDDLKGR------GNRFPVGT------GASVSNCVHTQGWIH-HTPAT-ASGVVKAVMDELFDYF-TSMKLPAQVRVALA-CLNM-GAVHASDIAILGVHRKPPMIDHDAITGLCE-----------LPLAISACPLGAVKP---------------------
>Polluted_aquifer_clone_LGWN07_EF065094
RYSDVPT------QFPGVA-HFHTVLNQPSSKFYSSAKLRAICDLWEK-YGSGMTNMHGSTGDLVLLGTTTDALEPLFYELTHD-------LNQDLGSGSNLTPECLGRAREWGCYDTQNLC--HTLTMRYQDEIHRPAFPYFFKFSGPNDCVAAIARSDFAVITWKDDIRIDQAAVKGYLSGE--FAPNAGAHAG-KDWGKFDIKAEVLDLPTGCMWM--------------------EGDTLKI--DNSETRCMHINVM-------------PRALRPGVQQGATICVGA-KAPILDGAQFATMTIPFIEINPDSEFE-------EVVD-VIEKIWDWWMEAGKNRERVGETIMRIGLPTFL-KV--MEVTPLPQHVKEPRSNPYVFWQEDEVTDIGPPHYEEFFPPVVKKNYGKWLYHEILQPGVLMHKAESGDECYTVRIGAARLIS--IELIREMCDVADKHCEGYLRWTRNNVEFMVDSKDKVQPLLDDLKGR------GNRFPVGT------GASVSNCVHTQGWIH-HTPAT-ASGVVKAVMDELFDYF-TSMKLPAQVRVALA-CLNM-GAVHASDIAILGVHRKPPMIDHDAITGLCE-----------LPLAISACPLGAVKP---------------------
>Polluted_aquifer_clone_LGWG21_EF065035
RYSDCPD------KLPGVA-HFHTVLNQPSSKFYSSAKLRDICNLWEK-YGSGMTNMHGSTGDLVLLGTRTENLEPLFYELTHD-------LNQDLGSGSNLTPSCLGRAREWGCYDTQALC--HHLTMHYQDEIHRPAFPYFFKFSGPNDCVAAIARSDFAVITWKDDIRIDQAAVKGYIKGD--FPANGGAHSG-RDWGKFDIQKEVVDLPTGCMWM--------------------EGDTLKI--DNAETRCMHINVM-------------PRALRPGKEQGATICVGA-KAPILDGAQFATMTIPFIEINPDTEFE-------EVIE-VIEKIWDWWMEVGKNRERVGETIMRVGLPTFL-KV--MEVTPAPQHVKEPRSNPYVFWQEDEVTDIGPPHFEQFFPPVVKKNYGKWLWHEILQPGVLMHKAESGDECYTIRVGAARLIS--VEYIREVCDIADKHCDGFVRWTRNNIEFMVDSKAKVQPLLDDLKGR------GNKFPVGT------GAGVTNIVHTQGWIH-HTPAT-ASGVVKAVMDELFDYF-TSMTLPAQVRVALA-CLNM-GAVHASDIAILGIHRKPPMIDHDAITGLCE-----------LPLAIAACPLGAVKP---------------------
>Desulfobulbaceae_bacterium_DB1_MQUF01000003.1
RYSDVPK------QFPGVA-HFHTVIAQPSGMYYSTEKLRAICDLWQK-YGSGMTNMHGSTGDMVLLGTTTPNLEPLFYELTHD-------LNQDLGSGSNLTPACLGKSREWACYDTQALC--HFLTNHYQDEIHRPAFPYFFKFSGPNDCVAAIARSDFAVITWRDDIRIDQAAVKGYIKGE--YPSNGGAHAG-RDWGKFDIQKEVIDLPTGCMWM--------------------EGDTLKI--DNKETRCMHINVM-------------PRALRPGLEQGATICIGA-KAPILDGAQFATMTFPFVNIDAESEYE-------EVVE-KIEKIWDWWMEVGKNRERVGETMQRVGLPTFL-KV--MEVEPIPQHVREPRSNPYIFWEESEVTDIGPPHYEQFLPPVIKKNFGKWLYHEIAQPGVLMHKAESGDECWTVRVGAARLIS--IEHIREICEIADKHCNGCVRWTRNNVEFMVDSKAKVQPLLDDLKSR------GNKFPVAT------GASVSNIVHTQGWVH-HTPAT-ASGVVKAVMDELFDYF-TSMTLPAQVRVALA-CLNM-GAVHASDIAILGIHRKPPMIDHDAISGLCE-----------LPLAIAACPLGAVKP---------------------
>Deep_sea_sediment_clone_NTd-VII01_AB263181
RYSDMPK------EFPGVA-HFHTVINQPSSKFYGTKKLREICDLWEK-YGSGMTNMHGSTGDMVLLGTTTPNLEPLFYELTHD-------LNMDLGSGSNLTPACLGKAREWSCFDTQALC--HHLTMHYQDEIHRPAFPYFFKMSGPNDCVAAIARSDFAVITWRDDIRMDQEAVKGYINGD--FPANGGAHSG-RDWGKFNIKKEVIDLPTNCMWM--------------------EGDELKI--DNAETRCMHINVM-------------PRALRPGADQGATICVGA-KAPILDGAQFATMTIPFLKIDPENDFE-------EVIE-QIEKIWDWWMEVGKNRERVGETIQRVGLPTFL-KI--MEVEPIPQHVKEPRSNPYVFWQSEEVTDIGPPHYEQFFPPVVKNNYGKWLYHEITQPGVLMHKSETGDECWTVRVGAARLIS--IELIRELCDIADAHCEGYLRWTRNNVEFMVDSKDKVQPLLDDLASR------GNKFPVGT------GAGVTNIVHTQGWVH-HTPAT-ASGVVKAVMDEIFDHF-TGMTLPAQVRVALA-CLNM-GAVHASDIAILGIHRKPPMIDHDAISGLCE-----------LPLAIASCPLGAVKP---------------------
>Aarhus_bay_sediment_clone_DSRI-4_AM408822
RYSDSPK------EFPGVA-HFHTVLNQPSSKFYGTEKLRQICDLWEK-YGSGMTNMHGSTGDLVLLGTTTPNLEPLFYDLTHD-------LNMDLGSGSNLTPACLGKAREWSCIDTQALC--HHLTMHYQDEIHRPAFPYFFKFSGPNDCVAAIARSDFAVITWRDDIRMDQEAVKGYINGD--FPANGGAHSG-RDWGKFNIKKEVIDLPTNCMWM--------------------EGDELKI--DNAETRCMHINVM-------------PRALRPGVDQGTTICVGA-KAPILDGAQLTTMTIPFQKIDPETEFE-------EVIE-AIEKIWDWWMEVGKNRERVGEAIMRVGLPTFL-KV--MEVDIILQHVKEPRSNPYVFWQDEEVTDIGPPHFEQFFPPVVKENYGKWLYHEITQPGVLMHKSETGDECWTVRVGAARLIS--IELIRELCDIADAHCDGYLRWTRNNVEFMVDSKAKVQPLIDDLASR------GNKFPVGT------GAGVTNIVHTQGWVH-HTPAT-ASGVVKAIMDEIFDYF-TSMTLPAQVRVALA-CLNM-GAVHASDIAILGIHRKPPMIDHDAITGLCE-----------LPLAIASCPLGAVKP---------------------
>Polluted_aquifer_clone_LGWK14_EF065075
RYCDQPE------KFPGVA-HFHTVVNQPSGKFYTTEYLRALCDIWDK-HGSGLTNMHGSTGDLVLLGTTTPKLEPMFWELTHD-------LKPDLGSGSNLTPACLGRTREWGCYDTQALC--LHMTMEYQDEMHRPAFPYFFKFSGPNDCVAAIARSDFAVITWRDDIRIDQAAVKGYLKGD--YVANGGAHSG-RDWGKFDIQKEVIGLPTGCMWM--------------------EGDTLKI--DNAETRCMHINVM-------------PRALRPGKDQGATICVGA-KAPILDGAQFATMTIPFLKIDAENEFE-------EVIE-VIEKIWDWWMEVGKNRERVGETIQRVGLPTFL-TV--MGVDPLPQHVKEPRSNPYVFWKEEEVTDIGPPHYEQFFPPVVKKNYGKWLYHEILQPGVLVHVSETGDECYTVRVGAARLIS--IELIRELCDIADAHCDGFLRWTRNNVEFMVDSKAKVQPLLDDLKSR------GNKFPVGT------GAGITNIVHTQGWIH-HTPAT-ASGVVKAVMDELFDYF-TSMKLPAQVRVALA-CLNM-GAVHASDIAILGIHRKPPMIDHDAITGLCE-----------LPLAVASCPLGAIKP---------------------
>Desulfobacterales_bacterium_CG2_30_60_27_GCA_001873115.1
RYSDVPK------KFPGVA-HFHTVMNQPSSKYYSTAKLRAICDLWQK-YGSGMTNMHGSTGDLVLLGTTTDALEPMFYELTHD-------LHQDLGSGSNLTPSCLGKSREWACYDTQALC--HFLTMHYQDEIHRPAFPYFFKFSGPNDCVSAIARSDMAVITWKDDIRIDQAAVQGYIKGD--FKPNAGAHGS-RDWGKFNIQTEVIDLPTGCMWM--------------------EGNTLKI--DNANTRCMHLNVM-------------PRALRPGVVTGATICVGA-KAPILDGAQFATMIIPFLKIDAANEFA-------EVVE-VIEKIWDWWMEVGKNRERTGEAIQRIGLPTFL-SV--MGVDILPQHIREPRSNPYVFWKEEEVTDIGPPHYEQFFPPVVKKNFGKWLYHDIPQTGVLMHKAESGDECYTVRVGAARLIS--IEHIRELCDIADKHCDGFLRWTRNNVEFMVDSKAKVEPLLKDLASR------GNKFPVGT------GAGITSIVHTQGWVH-HTPAT-ASGVVKAVMDVLFEHF-ISMKLPAQVRVALA-CLNM-GAVHASDISILGIHRKPPMVDNDAISGLCE-----------LPLAISACPLGAIKP---------------------
>Polluted_aquifer_clone_LGWI04_EF065055
RYSDVPE------QFPGVA-HFHTVLNQPSGMYYSTKKLRAICDLWQK-YGSGMTNMHGSTGDLVLLGTTTPNLEPLFYELTHD-------LNQDLGSGSNLTPSCLGKSREWSCYDTQALC--YSLTMKYQDEIHRPAFPYFFKFSGPNDCVASIARSDLSVITWRDDIRIDQKAVKGYIDGT--YKPNAGAHAG-KDWGEFNINKEVINLPTKCMWM--------------------EGDTLKI--DNAETRCMHINVM-------------PRALRPGVQQGATVLVGA-KAPILDGAQFATMVVPFMEINAENEFE-------EIGE-FIESLWDWWMEQGKNRERIGESIQRVGLPTFL-KV--MNIEPLPHHIREPRSNPYVFWESKEVTDIGPPHYDELMPPVCKANFGKWLYHEIVQPGVLLHVSETGAECYTVRCASARLIS--IDLIREMCDIADAHCGGHLRFTRNNVEFMADSKAKLQPLLDDLASAKR----GGRFPVGT------GASITNIVHTQGWVH-HTPAT-ASGVVKAIMDEVFDYF-TSMTLPAQVRIALA-CLNM-GAVHASDIAVLGVHRKPPMIDHDAITGLCE-----------LPLAISACPLGAIKP---------------------
>Polluted_aquifer_clone_LGWI12_EF065058
RYSDVPD------RFPGVA-HFHTVLNQPSGMYYSTAKLRAICDLWQK-YGSGMTNMHGSTGDLVLLGTTTPNLEPLFYELTHD-------LNQDLGSGSNLTPSCLGKSREWSCIDTQALC--HSLTMRYQDEIHRPAFPYFFKFSGPNDCVASIARSDLSVITWRDDIRIDQAAVQKYISGD--YKANAGAHAG-KDWGKFDISKEVLNLPTKCMWM--------------------EGSTLKI--DNAETRCMHINVM-------------PRALRPGLDQGATILVGA-KAPILDGAQFATMIVPFVKVDPENDFE-------EVVN-FIESVWDWWMEHGKNRERVGESIQRVGLPTFL-KV--LNIEPLPQHIREPRSNPYVFWESEEVTDIGPPHYEELLPPVVRANFGKWLYHEIVQPGVLVHVSESGAECYTVRCASARLIS--IDLIREMCDVADAHCDGHLRFTRNNVEFMVDSKAKLQPLLDDLASR------GGRFPVGT------GASITNIVHTQGWVH-HTPAT-ASGVVKAVMDEVFDYF-TSMTLPAQVRIALA-CLNM-GAVHASDIAILGVHRKPPMIDHDAITGLCE-----------LPLAIAACPLGAIKP---------------------
>Marine_sediment_metagenome_lcl_2084038012_14985_830-2104_2179-3306
RYSDMPD------KFPGVA-HFHTVLNQPSSKFYSTEKLRALCDLWEK-YGSGMTNMHGSTGDMVLLGTTTDNLEPLFYDLTHE-------MKQDLGSGSNLTPSCLGKAREWSCYDTQAIC--HSLTMHYQDEIHRPAFPYFFKFSGPNDCVASIARSDLSVITWRDDIQIDQAGVQSYIKGE--YKSNAGSHAG-RDWGAFDIDKEVLALPTHCMRM--------------------KGDELQI--NNAETRCMHINVM-------------PRALKPGKEQGATLLVGA-KAPILDGAQFATMIVPFIKVDQSDDFQ-------AIID-FIENIWDWWMENGKNRERTGEAIQRIGLPTFL-QV--MNIEPVPQHIKEPRSNPYVFWKEEEVTDIGPPHYEQFFPPVIKANYGKWSYHEILAPGIMVHVAESGDECYTVRCASARLIS--IELIREFCDVADAHCDGFLRFTRNNVEFMTDSKERCDALVADLKGR------SARMPIGT------GASVSNMVHTQGWVH-HTPAT-ASGVVKAVMDELFDYF-TSMKLPAQVRVALA-CLNM-GAVHASDIAVLGIHRKPPMIDHDAISGLCE-----------LPLAISACPLGAVKP---------------------
>Seine_estuary_intertidal_zone_clone_VN6_AY953398
RYSDSPK------KFPGVA-HFHTVLNQPSSKFYSTELLRKICDMWEK-RGSGMTNMHGSTGDLVLLGTTTDQLEPIFWDATHE-------LGMDLGSGGNLTPSCLGKAREWSCYDTQAAC--HDITMTYQDEVHRPAFPYFIKFSGPNDCVAAIARSDMSVINWRDDIRIDQAAVQAYVNGE--YPPNGGSYIG-RDWGAFSIKKEVIDLPTECMWM--------------------EGSELKI--DNSETRCMHINVM-------------PRALRPGLDTGATICMGA-KAPILDGAQIGTMVVPFIKMTPAADGEVAGGFE-ELTE-YIEKAWDWWMEEGKNRERIGESMQRVGLPTFL-KV--MEIEPIPQHIKEPRSNPYVFWRSEEVTDIGPPHYEQFFPPVIKENYGKWLYHEITQAGVLKHVSESGAECYTIRVGCARLIS--VPLIRDYCDIADKHADGVMRWTRNNVEFMVDSAAKVQPLLDDLAAH-------GQMPVGT------GAGITNIVHTQGWIH-HTPAT-ASGVVKAVMDDLFEHF-TSMQMPAQVRVALA-CLNM-GAVHCSDIAILGVHRKPPMVDHDAISGLCE-----------LPLAIAACPLGAVKP---------------------
>Arctic_sediment_clone_AH3_25_KF896983
RYSDVAK------QFPGVA-HFHTVVNQPSSKFYSSKILRQIMEIWDR-RGSGMTNMHGSTGDMVLLGTFTHELEEIFYELTHD-------VGVDLGSGGNLTPSCLGKAREWSCYDTQAAC--HDITMTYQDEVHRPAFPYFIKFSGPNDCVAAIARSDMAVINWKDDIRMDQAAVKGYLNNE--FPANGGSYSG-RDWGAFDIQTEVIDLPTGCMWM--------------------EGDELKI--DNAETRCMHINVM-------------PRALRPGVVQGATILIGA-KAPILDGAQIATMIYPFIEMDPENDFE-------SAQD-VIEKCWDWWMEEGKNRERIGESIQLSGLPTFL-QV--MEVEPIPQHVKEPRSNPYVFWKAEEVTDIGPPHYEQFFPQVIKEDYGKWLYHEITAPGVLKHVSETGAECYTVRIACARLIS--TSLIYDYCDMADKHCDGIMRFTRNNVEFMVDSADKVQALVDDCNNH-------GMMPVGT------GAGITNVVHTQGWVH-HTPAT-ASGVVKAVMDELFGYF-ISMTMPAQVRVALA-CLNM-GAVHCSDVAILGVHRKPPLIDHDTITSVCE-----------LPLAIAACPLGAIKP---------------------
>Arctic_sediment_clone_AH5_11_KF896970
RYSDVAK------QFPGVA-HFHTVVNQPSSKFYSSKILRQIMEIWDR-RGSGMTNMHGSTGDMVLLGTFTHELEEIFYELTHD-------VGVDLGSGGNLTPSCLGKAREWSCYDTQAAC--HDITMTYQDEVHRPAFPYFIKFSGPNDCVAAIARSDMAVINWKDDIRMDQAAVKGYLNNE--FPANGGSYSG-RDWGAFDIQTEVIVLPTGCMWM--------------------EGDELKI--DNAETRCMHINVM-------------PRALRPGVVQGATILIGA-KAPILDGAQIATMIYPFIEMDPENDFE-------ALKD-VIEKCWDWWMEEAK-RERIV-IISVSVCLPFL-AG--NGSEPIPLHVKEPRSNPYVFWKAEEVTDIGPPHYEQFFPQVIKENYGKWLYHEITAPGVLKHVSETGAECYTVRIACARLIS--TSLIYDYCDMADKHCDGILRFTRNNVEFMVDSADKVQALVDDCNNH-------GMMPVGT------GAGITNVVHTQGWVH-HTPAT-ASGVVKAVMDELFGYF-TSMTLPAQVRVALA-CLNM-GAVHCSDVAILGVHRKPPLIDHDTITSVCE-----------LPLAIAACPLGAIKP---------------------
>Seine_estuary_intertidal_zone_clone_VN8_AY953400
RYSDVAK------QFPGVA-HFHTVVNQPSSKFYSSEILRKIMGIWDR-RGSGMTNMHGSTGDLVLLGTFAEQLEEIFYELTHD-------VGVDLGSGGNLTPSCLGKAREWSCYDTQAAC--HDITMTYQDELHRPAFPYFIKFSGPNDCVAAIARSDMAVINWKDDIRMDQAAVKGYLNNE--FPANGGSYSG-RDWGAFDIQAEVIDLPTGCMWM--------------------EGDELKI--DNAETRCMHINVM-------------PRALRPGKVQGATILIGA-KAPILDGAQIATMIYPFIEMDPENDFE-------ALKD-VIEKCWDWWMEEGKNRERIGESIQRVGLPTFL-QV--MEVEALPQHVKEPRSNPYVFWKAEEVTDIGPPHYQQFLXQVL-ENYGKWLYHEITAPGVXKHXXETGAECYTVRIACARLIS--TSLIYDYCDMADKHCDGILRFTRNNVEFMVDSADKVQALVDDCNAH-------GMMPVGT------GAGITNVVHTQGWVH-HTPAT-ASGVVKAVMDELFDYF-TSMTLPAQVRVALA-CLNM-GAVHCSDVAILGVHRKPPLIDHDTITSVCE-----------LPLAIAACPLGAVKP---------------------
>Arctic_sediment_clone_AH2_7_KF896985
RYSDVAA------KFPGVA-HFHTVVNQPSSKFYSSKILRQIMEIWDR-RGSGMTNMHGSTGDLVLLGTFTHELEEIFYELTHD-------VGVDLGSGGNLTPSCLGKAREWSCYDTQAAC--HDITMTYQDELHRPAFPYFIKFSGPNDCVAASPGSDLAVINWRDDIRMDQAAVKGYINGE--FPANGGSHSG-RDWGAFDIKAEVIDLPTGCMWM--------------------EGDELKI--DNAETRCMHINVM-------------PRALRPGAEQGATILIGA-KAPILDGAQIATMVYPFIKMDPENDFE-------ELKD-VIEKCWDWWMEEGKNRERIGESVQRVGLPTFL-QV--MEVEPLPQHVKEPRSNPYVFWKAEEVTDIGPPHYEQFFPQVIKENYGKWPYHEIPQPGVLKHVSETGAECYTVRIACARLIS--TSLIYDYCDMADKHCDGILRFTRNNVEFMVDSADKVQALVDDCNAH-------GMMPVGT------GAGITNVVHTQGWVH-HTPAT-ASGVVKAVMDELFDYF-TSMTLPAQVRVALA-CLNM-GAVHCSDVAILGVHRKPPLIDHDTITQVCE-----------LPLAIASCPLGAIKP---------------------
>Arctic_sediment_clone_AH2_24_KF896988
RYSDVAK------QFPGVA-HFHTVVNQPSSKFYSSKILRQIMEIWDR-RGSGMTNMHGSTGDMVLLGTFTHELEEIFYELTHD-------VGVDLGSGGNLTPSCLGKAREWSCYDTQAAC--HDITMTYQDELHRPAFPYFIKFSGPNDCVAAIARSDLAVINWRDDIRMDQAAVKGYINNE--FPANGGSYSG-RDWGAFDIQAEVIDLPTGCMWM--------------------EGDELKI--DNAETRCMHINVM-------------PRALRPGAEQGATLLVGA-KAPILDGAQIATMIVPFIKMDPENDFE-------ELKD-VIEKCWDWWMEVGKNRERIGESVQRIGLPTFL-QV--MEVEPIPQHVKEPRSNPYVFWKEEEVTDIGPPHYEQFFPXVIKENYGKWPYHEITAPGVLKHVSETGAECYTVRIACARLIS--TSLIYDYCDMADKHCDGILRFTRNNVEFMVDSADKVQALVDDCNAH-------GMMPVGT------GAGVTNIVHTQGWVH-HTPAT-ASGVVKAVMDELFDYF-TSMTLPAQVRVALA-CLNM-GAVHCSDIAILGVHRKPPLIDHDTITSVCE-----------LPLAIAACPLGAVKP---------------------
>Desulfobacterales_bacterium_SG8_35_2_LJTL01000048.1
RYSDVAK------KFPGVA-HFHTVVNQPSSKFYNSEILRKICDIWER-RGSGMTNMHGSTGDLVLLGTFTEQLEEIFYELTHD-------VGVDLGSGGNLTPSCLGKAREWSCYDTQAAC--HDITMTYQDELHRPAFPYFIKFSGPNDCVAAIARSDLAVINWKDDIRIDQAAVKGYINGE--FPANGGSYSG-RDWGPFDIKAEVLDLPTSCMWM--------------------EGDELKI--DDSETRCMHINVM-------------PRALRPGVEQGATILIGA-KAPILDGAQIATMIVPFIKMDPENDFE-------ELKD-IIEKCWDWWMEEGKNRERIGESIQRIGLPTFL-QV--MEVEPLPQHVKEPRSNPYVFWKEEEVTDIGPPHFEQFFPPVIKENYGKWVYHEILEPGVLKHVSETGAECYTVRIGSARLIS--TSLILDYCDMADKHCDGYLRFTRNNVEFMVDSADKVQALVDDCNAH-------GMMPVGT------GAGVTNIVHTQGWVH-HTPAT-ASGPVKAVMDALFDHF-TSMTLPAQVRVALA-CLNM-GAVHCSDIAILGVHRKPPLIDHDTITSVCE-----------LPLAIAACPLGAIKP---------------------
>Desulfobacterales_bacterium_SG8_35_LJTJ01000114.1
RYSDVAK------KFPGVA-HFHTVVNQPSSKFYSSKILRQICDIWER-RGSGMTNMHGSTGDLVLLGTFTEQLEEIFYELTHD-------VGVDLGSGGNLTPSCLGKAREWSCYDTQAAC--HDITMTYQDELHRPAFPYFIKFSGPNDCVAAIARSDLAVINWKDDIRIDQAAVKGYINGE--FPANGGSYSG-RDWGAFDIKAEVLDLPTGCMWM--------------------EGDTLKI--DDAETRCMHINVM-------------PRALRPGVEQGATILIGA-KAPILDGAQIATMIVPFIKMDPENDFE-------ELKD-IIEKCWDWWMEEGKNRERIGESIQRIGLPTFL-KV--MEVEPLPQHVKEPRSNPYVFWKEEEVTDIGPPHYEQFFPPVIKENYGKWLYHEILEPGVLKHVSETGAECYTVRIGSARLIS--TSLINDYCDMADKHCDGYLRFTRNNVEFMVDSADKVQALVDDCNAH-------GMMPVGT------GAGVTNIVHTQGWVH-HTPAT-ASGVVKAVMDELFDYF-TSMTLPAQVRVALA-CLNM-GAVHCSDIAILGVHRKPPLIDNDTITSVCE-----------LPLAIAACPLGAIKP---------------------
>Seine_estuary_intertidal_zone_clone_VN5_AY953397
RYSDVAQ------QFPGVA-HFHTVVNQPSSKFYSSDILRKIMGIWDR-RGSGMTNMHGSTGDLVLLGTFTEQLEEIFYELTHD-------VGVDLGSGGNLTPSCLGKAREWSCYDTQAAC--HDITMTYQDELRRPAFPYFIKFSGPNDCVAAIARSDLAVINWKDDIRMDQEAVKGYINGD--FPANGGSYSG-RDWGAFDIKTEVLDLPRXCMWM--------------------EGDEXKI--DNAETRCMHINVM-------------PRALRPGVEQGATLLVGA-KAPILDGAQIATMIVPFIKMDPENDFE-------ELKD-VIEKCWDWWMEEGKNRERIGESIQRVGLPTFL-QV--MEVEPLPQHVKEPRSNPYVFWKAEEVTDIGPPHYEQFFPTVIKENYGKWLYHEITQPGVLKHVSETGAECWTVRIGCARLIS--TSLIYDYCDMADKHCDGIMRFTRNNVEFMVDSADKVQALIDDCNAH-------GMMPVGT------GAGVTNIVHTQGWVH-HTPAT-ASGVVKAVMDELFPYF-TSMALPAQVRVALA-CLNM-GAVHCSDIAILGVHRKPPLIDHDTITSVCE-----------LPLAIAACPLGAIKP---------------------
>Victoria_Harbour_sediment_clone_VHS033_DQ112203
RYSDVPE------KFPGVA-HFHTVLNQPSSKFYSTENLRKVMDIWER-RGSGMTNMHGSTGDLVLLGTFTDQLEEIFYEMTHD-------VGMDLGSGGNLTPSCLGKAREWSCFDTQEIC--HDITMTYQDELHRPAFPYFIKFSGPNDCVAAIARSDFAVINWKDDIRIDQAAVQSYINGE--FPANGGSHSG-RDWGPFDIKAEVLDLPTQCMWM--------------------EGGELKI--DNAETRCMHINVM-------------PRALRPGVEQGATILIGA-KAPILDGAQIATMIVPFIEVDPENEFE-------ELKE-IIEKMWDWWMEEGKNRERIGESMQRIGLPTFL-QV--MEVEPMPQHVKEPRSNPYVFWKEEEVTDIGPPHYEQFFPPVIKENYGKWLYHEIMEPGVLKHVSETGAECYTVRIGSARLIS--TSLINDYCDIADAHCDGYLRFTRNNVEFMWTVVDKVQPLVDACNAH-------GMMPIGT------GAGVTNIVHTQGWVH-HTPAT-ASGPVKAVMDELFDHF-TSMTLPAQVRVALA-CLNM-GAVHCSDIAILGVHRKPPLIDHDTITSVCE-----------LPLAIAACPLGAIKP---------------------
>Victoria_Harbour_sediment_clone_VHS057_DQ112190
RYSDVAQ------KFPGVA-HFHTVVNQPSSKFYSTEILRKVCDLWER-RGSGMTNMHGSTGDLVLLGTFTDQLEEIFWEMTHD-------VGMDLGSGGNLTPSCLGKAREWSCFDTQAAC--HDITMTYQDELHRPAFPYFIKFSGPNDCVAAIARSDLAVINWKDDIRIDQAAVQSYINGE--FPANGGSHSG-RDWGPFDIKAEVLDLPTQCMWM--------------------EGGELKI--DNAETRCMHINVM-------------PRALRPGLEQGATILIGA-KAPILDGAQIATMIVPFIKMDPENEFE-------NVKE-IIEKCWDWWMEEGKNRERIGESMQRIGLPTFL-QV--MEVEPMPQHVKEPRSNPYVFWKEEKFTDIGPPHFAQFFPQVIKENKGKWLYHEITQPGVLKHVSETGAECYTVRVASARLIS--TSLILDYCDIADAHCDGVLRFTRNNVEFMVDSADKVQPLVDACNAH-------GMMPVGT------GAGVSNPVHTQGWVH-HTPAT-ASGVVKAVMDELFDYF-TSMTLPAKVRVALA-CLNM-GAVHCSDIAILGVHRKPPLIDNDTITSVCE-----------LPLAIAACPLGAIKP---------------------
>Polluted_aquifer_clone_LGWK03_EF065067
RYSDVPK------KFPGVA-HFHTVLNQPSSKFYSTELLRKICDMWEK-RGSGMTNMHGSTGDLVLLGTTTDQLEPIFFDATHD-------LGMDLGSGGNLTPSCLGKAREWSCYDTQAAC--HDITMTYQDELHRPAFPYFAKFSGPNDCVAAIARSDFAVINWKDDIRIDQAAVKGYIEGK--FPANAGAHSG-RDWGKFDIKAEVLDLPTGCMWM--------------------EGGELKI--DNNETRCMHINVM-------------PRALRPGAQGGATILIGA-KAPILDGAQLATMIVPFVEMTPPEDGEVSGGFG-EIKE-YIEKCWDWWMEEGKNRERIGESIQRIGLPKFL-KI--MEVEATPQHVKEPRSNPYVFWSSEEVTDIGPPHYSRFFPPVIAKNYGKWLYHEITQPGVLKHVSETGDECYTVRVGCARLIS--VSLIRDYCDIADKHCQGYMRWTRNNVEFMVDSAAKVQPLLNDLKAH-------GQMPVGT------GAGVTNIVHTQGWVH-HTPAT-ASGVVKAVMDELFDYF-TSMTLPAQVRIALA-CLNM-GAVHCSDIAILGVHRKPPMVDHDAISGLCE-----------LPLAIAACPLGAVKP---------------------
>Polluted_aquifer_clone_LGWK06_EF065082
RYSDVPK------KFPGVA-HFHTVLNQPSSKFYSTELLRKICDMWEK-RGSGMTNMHGSTGDLVLLGTTTDQLEPIFFDATHD-------LGMDLGSGGNLTPSCLGKAREWSCYDTQAAC--HDITMTYQDELHRPAFPYFAKFSGPNDCVAAIARSDFAVINWKDDIRIDQAAVKGYIEGK--FPANAGAHSG-RDWGKFDIKAEVLDLPTGCMWM--------------------EGGELKI--DNNETRCMHINVM-------------PRALRPGAQGGATILIGA-KAPILDGAQLATMIVPFVEMTPPEDGEVSGGFG-EIKE-YIEKCWDWWMEEGKNRERIGESIQRIGLPKFL-KI--MEVEATPQHVKEPRSNPYVFWSSEEVTDIGPPHYSRFFPPVIAKNYGKWLYHEITQPGVLKHVSETGDECYTVRVGCARLIS--VSLIRDYCDIADKHCQGYMRWTRNNVEFMVDSAAKVQPLLNDLKAH-------GQMPVGT------GAGVTNIVHTQGWVH-HTPAT-ASGVVKAVMDELFDYF-TSMTLPAQVRIALA-CLNM-GAVHCSDIAILGVHRKPPMVDHDAISGLCE-----------LPLAIAACPLGAVKP---------------------
>Deltaproteobacteria_bacterium_RIFOXYD12_FULL_57_12_GCA_001799275.1
RYSDVPK------QFPGVA-HFHTVVNQPSSKFYNTKVLRQICEIWER-RGSGMTNMHGSTGDMVLLGTFTEQLEEIFYELTHD-------VGVDLGSGGNLTPSCLGKAREWACYDTAAAC--HHITNAYQDELHRPAFPYFTKFSGPNDCVAAIARSDLSVINWRDNIRINQAEVKGYLKGD--YAPSGGAFSG-RDWGKFDIQKEVIALPTGCMWM--------------------EGDVLKI--DDAETHCMHINVM-------------PRALRPGVVTGATILMGA-KAPILDGAQMSTLVVPFIKMDMENEFA-------EYKA-IIEKAWDWWMEEGKNRERIGETAQRVGLPAFL-KV--MEVEPIPQHVKEPRSNPYVFWKDEEVTDIGPPHYAQFYPQVIKDNHGKWLYHEILKPGVLKHVSESGAECYTVRCASARLIS--ISLIRDMCDIADKHCDGVLRFTRNNVEFMVDSAAKLQPLVDACNAH-------GMLPIGT------GASVSNPVHTQGWVH-HTPAT-ASGVVKAVMDELFEYF-TSMKLPAKVRVALA-CLNM-GAVHCSDIAILGVHRKPPLIDNDTISAVCE-----------LPLAVAACPLGAIKP---------------------
>Polluted_aquifer_clone_LGWN08_EF065088
RYSDVPE------QFPGVA-HFHTVLNQPSSKFYNTEMLRKVCDLWEK-RGSGMTNMHGSTGDLVLLGTRTDQLEPLFYELTHD-------LNWDLGSGSNLTPACLGKAREFACIDTQAVC--HGLTMRYQDEIHRPAFPYFFKFSGPNDCVAAIARSDFSLITWRDKIRINQAEVKKYVAGE--YKNNAGGIS--ESFGKFDIKKDVINLPTRCMWM--------------------EGDELKI--DDAETRCMHINAM-------------PRALRPGVVQGASVMCGA-KAPILDGAQMGTMIVPFVKVDPSTEFE-------EVVF-YIEKIWDWWMEVGRNRERVGETMQRVGLPTFL-KV--MEIEPIPQHVKRPRENPYVFWAEEEVTDIGPPHYEQFFPPVIKNNYGKWLYHEILQPGVLMHKSETGDEVYTVRVGSARLIS--IEHIRELCDIADKHCGGYLRFTRNNVEFMLDSQAKVQPLLDDLKSR------GNKFPVGT------GASVSNVVHTQGWIH-HTPAT-ASGVVKAVMDELFDYF-TSMKLPAKCKMALA-CLNM-GAVHASDIAILGVHRKPPMIDDDTISAVCE-----------IPLAISACPLGAVKP---------------------
>Polluted_aquifer_clone_LGWN02_EF065083
RYSDVPE------QFPGVA-HFHTVLNQPSSKFYNTEMLRKVCDLWEK-RGSGMTNMHGSTGDLVLLGTRTDQLEPLFYELTHD-------LNWDLGSGSNLTPACLGKAREFACIDTQAVC--HGLTMRYQDEIHRPAFPYFFKFSGPNDCVAAIARSDFSLITWRDKIRINQAEVKKYVAGE--YKNNAGGIS--ESFGKFDIKKDVINLPTRCMWM--------------------EGDELKI--DDAETRCMHINAM-------------PRALRPGVVQGASVMCGA-KAPILDGAQMGTMIVPFVKVDPSTEFE-------EVVF-YIEKIWDWWMEVGRNRERVGETMQRVGLPTFL-KV--MEIEPIPQHVKRPRENPYVFWAEEEVTDIGPPHYERFFPPVIKNNYGKWLYHEILQPGVLMHKSETGDEVYTVRVGSARLIS--VEQIRELCDIADKHCDGYLRFTRNNVEFMMDSKAKVQPLLDDLKAR------GNRFPVGT------GACVSNVVHTQGWIH-HTPAT-ASGVVKAVMDELFDYF-TSMKLPAKCKMALA-CLNM-GAVHASDIAILGVHRKPPMIDDETIGAVCE-----------IPLAISACPLGAVKP---------------------
>Polluted_aquifer_clone_LGWK17_EF065076
RYSDVAD------RFPGVA-HFHTVLNQPSSKFYNTTMLRKVCDLWEK-HGSGMTNMHGSTGDLVLLGTRTEELEPLFYELTHD-------LNWDLGSGSNLTPACLGKAREFACIDTQAVC--HGLTMHYQDEIHRPAFPYFFKFSGPNDCVAAIARSDFSLITWRDNIRINQAEVKKYVAGE--YKNNAGGIS--ESFGKFNIKKDVINLPTRCMWM--------------------EGDELKI--DDAETRCMHINAM-------------PRALRVGAEQGATVMCGA-KAPILDGAQMGTMIIPFIQVNPENDFE-------EVVE-VIEKIWDWWMEVGKNRERVGETMQRVGLPTFL-KV--MEIEPIPQHVKRPRENPYVFWAEEEVTDIGPPHYEQFFPPVIKNNYGKWLYHEILQPGVLMHKSETGDEVYTVRVGSARLIS--IEHIRELCDIADKHCGGYLRFTRNNVEFMLDSQAKVQPLLDDLKSR------GNKFPVGT------GASVSNVVHTQGWIH-HTPAT-ASGVVKAVMDELFDYF-TSMKLPAKCKMALA-CLNM-GAVHASDIAILGVHRKPPMIDDDTISAVCE-----------IPLAISACPLGAVKP---------------------
>Polluted_aquifer_clone_LGWN01_EF065089
RYSDVAD------RFPGVA-HFHTVLNQPSSKFYNTTMLRKVCDLWEK-HGSGMTNMHGSTGDLVLLGTRTEELEPLFYELTHD-------LNWDLGSGSNLTPACLGKAREFACIDTQAVC--HGLTMHYQDEIHRPAFPYFFKFSGPNDCVAAIARSDFSLITWRDNIRINQAEVKKYVAGE--YKNNAGGIS--ESFGKFNIKKDVINLPTRCMWM--------------------EGDELKI--DDAETRCMHINAM-------------PRALRVGAEQGATVMCGT-KAPILDGAQMGTMIIPFIQVNPENDFE-------EVVE-VIEKIWDWWMEVGKNRERVGETMQRVGLPTFL-KV--MEIEPIPQHVKRPRENPYVFWAEEEVTDIGPPHYEQFFPPVIKNNYGKWLYHEILQPGVLMHKSETGDEVYTVRVGSARLIS--IEHIRELCDIADKHCGGYLRFTRNNVEFMLDSQAKVQPLLDDLKSR------GNKFPVGT------GASVSNVVHTQGWIH-HTPAT-ASGVVKAVMDELFDYF-TSMKLPAKCKMALA-CLNM-GAVHASDIAILGVHRKPPMIDDDTISAVCE-----------IPLAISACPLGAVKP---------------------
>Polluted_aquifer_clone_LGWK01_EF065081
RYSDVAD------RFPGVA-HFHTVLNQPSSKFYNTTMLRKVCDLWEK-HGSGMTNMHGSTGDLVLLGTRTEELEPLFYELTHD-------LNWDLGSGSNLTPACLGKAREFACIDTQAVC--HGLTMHYQDEIHRPAFPYFFKFSGPNDCVAAIARSDFSLITWRDNIRINQAEVKKYVAGE--YKNNAGGIS--ESFGKFNIKKDVINLPTRCMWM--------------------EGDELKI--DDAETRCMHINAM-------------PRALRVGAEQGATVMCGA-KAPILDGAQMGTMIIPFIQVNPENDFE-------EVVE-VIEKIWDWWMEVGKNRERVGETMQRVGLPTFL-KV--MEIEPIPQHVKRPRENPYVFWAEEEVTDIGPPHYEQFFPPVIKNNYGKWLYHEILQPGVLMHKSETGDEVYTVRVGSARLIS--IEHIRELCDIADKHCGGYLRFTRNNVEFMLDSQAKVQPLLDDLKSR------GNKFPVGT------GASVSNVVHTQGWIH-HTPAT-ASGVVKAVMDELFDYF-TSMKLPAKCKMALA-CLNM-GAVHASDIAILGVHRKPPMIDDDTISAVCE-----------IPLAISACPLGAVKP---------------------
>Polluted_aquifer_clone_LGWK07_EF065072
RYSDVAD------RFPGVA-HFHTVLNQPSSKFYNTTMLRKVCDLWEK-HGSGMTNMHGSTGDLVLLGTRTEELEPLFYELTHD-------LNWDLGSGSNLTPACLGKAREFACIDTQAVC--HGLTMHYQDEIHRPAFPYFFKFSGPNDCVAAIARSDFSLITWRDNIRINQAEVKKYVAGE--YKNNAGGIS--ESFGKFNIKKDVINLPTRCMWM--------------------EGDELKI--DDAETRCMHINAM-------------PRALRVGAEQGATVMCGA-KAPILDGAQMGTMIIPFIQVNPENDFE-------EVVE-VIEKIWDWWMEVGKNRERVGETMQRVGLPTFL-KV--MEIEPIPQHVKRPRENPYVFWAEEEVTDIGPPHYEQFFPPVIKNNYGKWLYHEILQPGVLMHKSETGDEVYTVRVGSARLIS--IEHIRELCDIADKHCGGYLRFTRNNVEFMLDSQAKVQPLLDDLKSR------GNKFPVGT------GASVSNVVHTQGWIH-HTPAT-ASGVVKAVMDELFDYF-TSMKLPAKCKMALA-CLNM-GAVHASDIAILGVHRKPPMIDDDTISAVCE-----------IPLAISACPLGAVKP---------------------
>Seine_estuary_intertidal_zone_clone_VN7_AY953399
RYSDVPE------RFPGVE-HFHTIVAQPASKYYSTENLRNLWISGRN-MVQRYSNFHGSTGDIILLGTRTENLEPFFWDLTHE-------MGQDLGSGSNLTPACLGQSREWSCYDTQETC--YHLTLHYQDEIHRPAFPYFFKFSGPNDCVAAIARSDISVITWRDEIRIDQAAVKEYVAGN--YPANGGSHSGRDWGPFDVNRKRWFDLPTGCMWM--------------------EGDELKI--DNAETRCMHINVM-------------PRALRPGLDQGASILMGA-KAPILDGAQIATLIVPFIKMDPENDFA-------EYKE-IIERAWDWWMEEGKNRERIGESMQRIGLPTFL-KI--MEIQPAPQHVKEPRSNPYVFWREEEVTDIGPPHYERFFPPVIKENYGKWLYHEIPQPGVLKHVSETGAECYTVRIGCARLIS--VSLVRDYCKVADDHCDGFLRFTRNNVEFMVDSADKVQPLIDACNAH-------GMMPVGT------GAGVTNIVHTQGWVH-HTPAT-ASGVVKAVMDELFEYF-TSMKLPAQVRVALA-CLNM-GAVHCSDIAILGVHRKPPLIDNDTISQVCE-----------LPLAIAACPLGAIKP---------------------
>Deltaproteobacteria_bacterium_RIFOXYD12_FULL_50_9_GCA_001799225.1
RYSDVPD------RFPGVA-HFHTVVNQPSSKFYSSKILRQICDLWEK-RGSGMTNFHGSTGDLVLLGTTTPQLEPIFYDLTHD-------IGVDLGSGGNLTPSCVGRAREWGCYDTQAAC--HNITMTYQDELHRPAFPYFIKFSGPNDCVASIARSDCSVITWKDDIRIDQKAVAGYIKGD--FAPNAGAHSG-RDWGKFDIQKEVIALPTGCMKM--------------------AGDTLKI--DNANTRCMHINVM-------------PRALRPGKVQGASILIGA-KAPILDGAQFATLIFPFIEMSTENEFP-------ELKA-IIEKCWDWWMTEGKNRERIGESIQRVGLPTFL-SV--MGVEPIPQHVREPRSNPYVFWKDEEVTDIGPPHFERFFPALVKKNYGKWLYHEILKPGVLKHVSETGDELYTVRIACARLIS--IELIRDYCDIADKHADGIMRWTRNNVEFMVDSAAKVEPLLADLKKH-------GSMPVGT------GAGISNMVHTQGWIH-HTPAT-ASGVVKAIMDELFDYF-TSMTMPAQVRVALA-CLNM-GAVHCSDIAVLGVHRKPPMIDQDLISNVCE-----------LPLAIAACPLGAVKP---------------------
>Desulforhopalus_vacuolatus_DSM_9700_AF334594
RYVDLPK------RFPGVE-HFHTMANQPSSKYYTTKFLRHVSDLWEK-HGSGMTNMHGSTGDIILLGCRTEELEPMFWDMTHE-------MNQDLGSGSNLTPANLGQSREWSCYDTEEVC--YNLTMHYQDELHRPAFPYFFKFSGPNDCVSAIARSDVAVITWRDDIQIDQAAVKEYIAGN--YPGNGGAHSG-RDWGKFDIQKEVIDLPTECMWM--------------------EDGELKI--DNSETRCMHINVM-------------PRALRPGKDKGATICVGA-KAPILDGAQFATMIVPFMKIEKENDYQ-------ELID-LIEKIWDWWMVEGKNRERCGEVMQRFVFLNIL-RI--MGLEPCPQHIKEPRSNPYVFWKEEEVSDIGPRYYEEFHPPVIKANKGKWLWHEIYQPGVLMHKSETGDEVYTVRVGCARLIS--IEYIREVCDIADKHCDGYLRFTRNNIEFMVDSKDKVQPLLDTLASY------GNSYPVGT------GAGVTNIVHTQGWVH-HTPAT-ASGVVKAVMDELFEYF-VTMSLPAQVRIALA-CLNM-GAVHASDTAILGIHRKPPMIDHSRITGVCE-----------IPLLIAACLSEQXKP---------------------
>Seine_river_floodplain_clone_VO9_AY953412
RYSDRPD------LFPGVE-HFHTMVNHPTGWFYDTAALRKVCDIWDQ-YGSGLTNMHGSTGDIILLGTKTEFLQPCFDALSD--------AGFDLGSGSALTPSAVGPAREWACIDSLDIC--YNLTMHFQDQLHRPMFPYFIKTSAANDCVASIARSDFSIITWKGKIEINQKEVQAYAASG------------------INIREEVVDLPTHCMAW------------------DEAKKELKI--DDKETRCMHINVM-------------PRALRPGADTGATICVGA-KAPILDGAQFATLIVPFMKMSADNEFE-------ELTD-FIEKVWDWWMEVGKNRERVGETMQRVGLPTFL-SV--MEIEPIPQHVKEPRSNPYVSWKEEEVSDLGPPHYAQFHPPVIKENKGKWMWHEIIQPGVLMHKSETGAEVYTVRAGCARLVS--VEFIREVCEIADKHCDGYLRFTRNNIEFMVDSKAKVQPLLDELASR------GNKFPVGT------GAGVTNIVHTQGWVH-HTPAT-ASGVVKAVMDELFDYF-TSMTLPAQCRIALA-CLNM-GAVHASDIAILGIHRKPPMIDHLRITGVCE-----------LPLAIASCPLGAVKP---------------------
>Polluted_aquifer_clone_LGWK09_EF065070
RYSDLPE------EFPAIA-EFHTFVNMPSGWFYTTEKLRQLCDVWDK-HGSGLTNMHGATGDIILLGAPSDELQPCFDDLAE--------IGFDLGSGSDMTPSCVGPGREYACIDTLELL--YSVTQEFQDELHRPMFPYSIKISGANDCVAAVARSDISVITWRDNIQVDAAEVANYVDSI-------------------DIQAEVIDLPTGCMTW------------------DAQNKTLTI--DNGENRCMHINIL-------------PKALRPGKERGATILVGG-KAPIVHGALLSWVVVPFMKM--EPPFD-------EFKE-LVRNIWEWWDENGKMRERLGELINRLGMRSFL-KA--VGLPPTPQMIRAPRANPYYFWDPEEVTDFGPPYFRDMLPPVIQKNYGQWKYHERVKPGVLKHVAESGEAIYSVRVGSGRLVS--TDWIRDVCQIADQFCDGHLRFSRHNLEFLVSDETKVEPLIAHLKEN--------GFAVGT------GHAISNPVHTQGWIH-HTPAT-ASGIVKAVMDDLFEYF-TDWKLPAYCRISLA-CLNM-GAVHCSDVAILGIHRKPPHIDHDTVRAKCE-----------IPNVIAACPTGAIRP---------------------
>Polluted_aquifer_clone_LGWG10_EF065027
RYSDLPE------EFPGVA-EFHTFVNMPSGWFYTTDKLRALCNVWDK-HGSGLTNLHGATGDIILLGAPTEALQPCFDDLAE--------IGFDLGSGSDMTPSCVGPGREYACIDTLELL--YQITQEFQDELHRPMFPYSIKISGPNDCVAAIPRSDIAIITWRDNIQVDPLEAAAYAGSL-------------------DIKAEVVDLPTQCISW------------------DPEAKTLSI--DDSENRCMHINLM-------------PKALRVGKERGATILVGG-KAPIVHGALLSWVVVPFIEL--EPPFN-------ELKD-LIRRIWEWWDENGKMRERLGELINRMGMRAFL-KA--MDLPASPAMIRAPRANPYYFWDPEEVTDFGPPYFKDMLPAVMQKNYGQWKYHERLKPGVLRHVAESGEEIYTVRVGSCRLVS--TDWIRDVCAIADQYCEGHLRFSRHNLEFLVSDLEKVEPLLGYLKEH--------NYPVGT------GHAISNPVHTQGWIH-HTPAT-ASGIVKAVMDDLYEYF-VDSKLPAYCRISLA-CLNM-GAVHCSDVAILGIHRKPPRIDHDTVRAKCE-----------IPNVIAACPTGAIRP---------------------
>Pearl_river_estuary_clone_MidDsr67_FJ748841
RYSDLPE------EFPAVA-EFHTFVNMPAGWFYTTEKLRQLCDVWDK-HGSGLTNMHGATGDIILLGAPTEALQATFDDLAE--------VDFDLGSGSDMTPSCVGPAREYACIDTLDML--REITLEFQDELHRPMFPYSIKIAGPNDCVASVARSDFSIITWKDNIRIDPVEVTNYANDG------------------IDIETEVVDLPTHSMKW------------------DANTKQLAI--DDAENRCMHINLM-------------PKALRPGKEKGATILVGG-KAPIVHGALMSWVVVPFMKM--EAPYD-------ELKD-FIRRAWEWWDENGKMRERLGELIHRLGMRAFL-KA--MDLPPVPQMIRVPRANPYYFWDPEEVTDFGPPSYKDMLPPVIQKNYGQWKYHERVKPGVLKHVAESGDELYTVRVGSGRLVS--TDWIRDVSEIADKFCGGYLRFSRHNLEFLVSDKEQVEPLIAHLQEQ--------GYAVGT------GHAISNPVHTQGWIH-HTPAT-ASGIVKAVMDDLYEYF-TDSKLPAYCRISPA-CLNM-GAVHCSDIAILGIHRKPPAVNHELVRAKCE-----------IPNVIAACPTGAIRP---------------------
>Saline-alkaline_soil_clone_5.23_JX985634
RYSDLPA------EFPGVA-EFHTFVNQPSGWFYTTDKLRQLCDVWDQ-HGSGLTNLHGATGDIILLGAPSSELQPCFDDLAE--------AGFDLGSGSDMTPSCVGPGREYACIDTLDIL--YDITMEFQDELHRPMFPYSIKISGPNDCVAAIPRSDIAIVTWRDSIQIDPAGVSYYANDG------------------IDIQCEVADLPIICIRW------------------NPAAQTLSI--DHAENRCMHINPM-------------PRALRPGKERGATILVGA-KAPIVRGALLSCVIVTFMKM--EPPYH-------ESEG-LLRKAWEWWYWDGKMRERLGELINRLGMRAFL-KA--MDLPPAPQMIRAPRANPYYFWDPEEVTDFGPPFYKEMLPPVVQKNYGQWRYHDRIKPGVLRHVAESGDELYTVRVGSARLVS--TDWIREICAIADEFCAGYMRFSRHNLEFLVTDKEKVEPLVAHLQAQ--------GYPVGT------GHTISNPVHTQGWIH-HTPAT-ASGIVKSVVDDLFEYF-VDWKLPAYCRISLA-CLDM-GAVHCSDIAILGIHRKPPHIDHDLVRAKCE-----------IPNVLAACPTGAIRP---------------------
>Saline-alkaline_soil_clone_5.27_JX985642
RYSDLPA------EFPGVA-EFHTFVNQPSGWFYTTDKLRQLCDVWDR-HGSGLTNLHGATGDIILLGAPSSELQPCFDDLAE--------AGFDLGSGSDMTPSCVGPGREYACIDTLDIL--YDITMEFQDELHRPMFPYSIKISGPNDCVAAIPRSDIAIVTWRDSIQIDPAGVSYYANDG------------------IDIQCEVADLPTKCIRW------------------NPATQTLAI--DHAENRCMHINLM-------------PRALRPGKERGATILVGG-KAPIVRGALLSWVIVPFMKM--EPPYD-------EFKD-LVRRIWEWWDENGKMRERLGELINRLGMRAFL-KA--MDLPPTPQMIRAPRANPYYFWDPEEVTDFGPPFYKEMLPPVVQKNYGQWRYHDRIKPGVLRHVAESGDELYTVRVGSARLVS--TDWIREICAIADEFCAGYVRFSRHNMEFLVTDKEKVEPLVAHLQAQ--------GYPVGT------GHTISNPVHTQGWIH-HTPAT-ALGIVKSVVDDLFEYF-VDWKLPAYCRISLA-CLDM-GAVHCSDIAILGIHRKPPHIDHGLVRAKCE-----------IPNVVAACPTGAIRP---------------------
>Saline-alkaline_soil_clone_d5.31_JX985645
RYSDLPA------EFPGVA-EFHTFVNQPSGWFYTTDKLRQLCDVWDR-HGSGLTNLHGATGDIILLGAPSSELQPCFDDLAE--------AGFDLGSGSDMTPSCVGPGREYACIDTLDIL--YDITMEFQDELHRPMFPYSIKISGPNDCVAAIPRSDIAIVTWRDSIQIDPAGVSYYANDG------------------IDIQCEVADLPTKCIRW------------------NPATQTLAI--DHAENRCMHINLM-------------PRALRPGKERGATILVGG-KAPIVRGALLSWVIVPFMKM--EPPYD-------EFKD-FVRKAWEWWDENGKMRERLGELINRLGMRAFL-KA--MDLPPTPQMIRAPRANPYYFWDPEEVTDFGPPFYKEMLPPVVQKNYGQWRYHDRIKPGVLRHVAESGDELYTVRVGSARLVS--TDWIREICAIADEFCAGYVRFSRHNLEFLVTDKEKVEPLVAHLQAQ--------GYPVGT------GHTISNPVHTQGWIH-HTPAT-ASGIVKSVVDDLFEYF-VDWKLPAYCRISLA-CLDM-GAVHCSDIAILGIHRKPPHIDHGLVRAKCE-----------IPNVVAACPTGAIRP---------------------
>Saline-alkaline_soil_clone_5.1_JX985638
RYSDLPA------EFPGVA-EFHTFVNQPSGWFYTTDKLRQLCDVWDR-HGSGLTNLHGATGDIILLGAPSSELQPCFDDLAE--------AGFDLGSGSDMTPSCVGPGREYACIDTLDIL--YDITMEFQDELHRPMFPYSVKISGPSDCVAAIPRSDIAIVTWRDSIQIDPAGVSYYANNG------------------IDIQCEVADLPTKCIRW------------------NPATQTLAI--DHAENRCMHINLM-------------PRALRPGKERGATILVGG-KAPIVRGALLSWVIVPFMKM--EPPYD-------EFKD-LVRRIWEWWDENGKMRERLGELINRLGMRAFL-KA--MDLPPTPQMIRAPRANPYYFWDPEEVTDFGPPFYKEMLPPVVQKNYGQWRYHDRIKPGVLRHVAESGDELYTVRVGSARLVS--TDWIREICAIADEFCGGYVRFSRHNLEFLVSDKEKVEPLVAHLQAK--------GYPVGT------GHAISNPVHTQGWIH-HTPAT-ASGIVKAVVDDLFEYF-VDWKLPAYCRISLA-CLDM-GAVHCSDIAILGIHRKPPHIDHDLVRAKCE-----------IPNVVAACPTGAIRP---------------------
>Saline-alkaline_soil_clone_5.8_JX985639
RYSDLPA------EFPGVA-EFHTFVNQPSGWFYTTDKLRQLCDVWDR-HGSGLTNLHGATGDIILLGAPSSELQPCFDDLAE--------AGFDLGSGSDMTPSCVGPGREYACIDTLDIL--YDITMEFQDELHRPMFPYSIKISGPNDCVAAIPRSDIAIVTWRDSIQIDPAGVSYYANDG------------------IDIQCEVADLPTKCIRW------------------NPATQTLAI--DHAENRCMHINLM-------------PRALRPGKERGATILVGG-KAPIVRGALLSWVIVPFMKM--EPPFT-------ELKE-LIEKIWEWWDENGKMRERLGELINRLGMRAFL-KA--MDLPPTPQMIRAPRANPYYFWDPEEVTDFGPPFYKEMLPPVVQKNYGQWRYHDRIKPGVLRHVAESGDELYTVRVGSARLVS--TDWIREICAIADEFCAGYVRFSRHNLEFLVTDKEKVEPLVAHLQAQ--------GYPVGI------GHTISNPVHTQGWIH-HTPAT-ASGIVKSVVDNLFEYF-VDWKLPAYCRISLA-CLDM-GAVHCSDIAILGIHRKPPHIDHDLVRAKCE-----------IPNVVAACPTGAIRP---------------------
>Saline-alkaline_soil_clone_5.29_JX985643
RYSDLPA------EFPGVA-EFHTFVNQPSGWFYTTDKLRQLCDVWDR-HGSGLTNLHGATGDIILLGAPSSELQPCFDDLAE--------AGFDLGSGSDMTPSCVGPGREYACIDTLDIL--YDITMEFQDELHRPMFPYSIKISGPNDCVAAIPRSDIAIVTWRDSIQIDPAGVSYYANDG------------------IDIQCEVADLPTKCIRW------------------NPAAQTLSI--DHAENRCMHINLM-------------PRALRRERARGATILVGA-AAPIVRGASCFLVIVLYEMM--EPPYD-------EFKD-LLRRISECGDGDEKMRERLGELINRLGMRAFL-KA--MDLPPAPQMIRAPRANPYYFWDPEEVTDFGPPFYKEMLPPVIQKNYGQWRYHDRIKPGVLRHVAESGDELYTVRVGSARLVS--TDWIREICAIADEFCAGYVRFSRHNLEFLVTDKEKVEPLVAHLQAQ--------GYPVGT------GHTISNPVHTQGWIH-HTPAT-ASGIVKSVVDDLFEYF-VDWKLPAYCRISLA-CLDM-GAVHCSDIAILGIHRKPPHIDHDLVRAKCE-----------IPNVVAACPTGAIRP---------------------
>Saline-alkaline_soil_clone_d5.30_JX985644
RYSDLPA------EFPGVA-EFHTFVNQPSGWFYTTDKLRQLCDVWNR-HGNGLTNLHGATGDIILLCAPSSELQPCFNDLAE--------AGFDLGSGSDMTPSCVGPGREYACIDTLDIL--YDITMEFQDELHRPMFPYSIKISGPNDCVAAIPRSDIAIVTWRDSIQIDPAGVSYYANDG------------------IDIQCEVADLPTKCIRW------------------NPDTHTLVI--DHAENRCMHINLM-------------PRALRPGKERASTILVRG-KAPIVCVALLSWVIVPLWNR--EPPYE-------EFKD-FVRKAWEWWDENGKMRERLGELINRLGMRAFL-KA--MDLPPTPQMIRAPRANPYYFWDPEEVTDFGPPFYKEMLPPVVQKNYGQWRYHDRIKPGVLRHVAESGDELYTVRVGSARLVS--TDWIREICAIADEFCAGYVRFSRHNLEFLVTDKEKVEPLVAHLQAQ--------GYPVGT------GHTISNLVHTQGWIH-HTPAT-ASGIVKSVVDDLFEYF-VDWKLPAYCRISLA-CLDM-GAVHCSDIAILGIHRKPPHIDHDLVRAKCE-----------IPNVVAACPTGAIRP---------------------
>Saline-alkaline_soil_clone_5.35_JX985646
--SDLPA------EFPGVA-EFHTFVNQPSGWFYTTDKLRQLCDVWDR-HGSGLTNLHGATGDIILLGAPSSELQPCFDDLAE--------AGFDLGSGSDMTPSCVGPGREYACIGTLDIL--YDITMEFQDELHRPMFPYSVKISGPNDCVAAIPRSDIAIVTWRDSIQIDPAGVSYYANNG------------------IDIQCEVADLPTKCIRW------------------NPATQTLAI--DHAENRCMHINLM-------------PRALRPGKERGATILVGG-KAPIVRGALLSWVIVPFMKM--EPPYT-------ELKE-LIENIWEWWDENGKMRERLGELINRLGMRNFL-KA--LDLPPSPQLVFAPRANPYYFWDPEEVTDFGPPFYKEMLPPVITKNYGKWKYHERVKPGLLRHVAESGDEIYTVRVGSSRLVS--TDWIRDICAIADQYCDGYVRFSRHNLEFLVSDKSKVEPLVEHLEAN--------GYPVGT------GHSITNPVHTQGWIH-HTPAT-ASGIVKAVMDELYEYF-VDRKLPAYCRISLA-CLDM-GAVHCSDVAILGIHRKPPKIDHETVRTKCE-----------VPNVVAACPTGAIRP---------------------
>Saline-alkaline_soil_clone_5.9_JX985640
RYSDPPA------EFPGVA-EFHTFVNQPSGWFYTTDKLRQLCDVWDR-HGSGLTNLHGATGDLILLGAPSSELQPCFDDLAE--------AGFDLGSGSDMTPSCVGPGREYACIDTLDIL--YDITMEFQDELHRPMFPYSIKISGPNDCVAAIPRSDIAIVTWRDSIQIDPAGVSYYANDG------------------IDIQCEVADLPTKCIRW------------------NPATQTLAI--DLAENRCMHINLM-------------PRALRPGKERGETILVGG-KAPIVRWVLLSWVIVPFMKM--EPPYD-------ESKD-LVRRIWDWWDENGKMRERLGELINRLGMRAFL-KA--VDLPPVPQMIRAPRANPYYFWDPEEVTDFGPPYFRDMLPPIIQNNYGQWLYHERLKPGVLKHVAESGDELYTVRVGSARLVG--TGWIRDVCAIADQFCGGYLRFSRHNLEFLVSDQAQVEPLVEHLEAN--------GYAVGT------GHAISNPVHTQGWIH-HTPAT-ASGIVKAVMDEMYEYF-VDSKLPAYCRISLA-CLDM-GAVHCSDVAILGIHRKPPHIDHDIVGAKCE-----------IPNVVAACPTGAIRP---------------------
>Pearl_river_estuary_clone_TopDsr22_FJ748829
RYSNLPE------EFPEVA-EFHTFVNMPSGWFYTTEKLRELCDVWDR-HGSGLTNMHGATGDIILLGAPTNALQPCFDDLAE--------IGFDLGSGSDMTPSCVGPGREYACIDTLDLL--YSITMEFQDELHRPMFPYSIKISGPNDCVASVARSDFSVITWRDAIRVDAKEVASYADEG------------------LDIQAEVVELPTECMTW------------------DGGKKTLTI--DDGENRCMHINIM-------------PKALRPGKDRGATILVGG-KAPIVHGALMSWVIVPFMKM--EPPYE-------EFKD-FVRKAWEWWDENGKMRERLGELINRLGMRAFL-KA--MDLPPVPQMIRIPRANPYYFWDPEEVTDFGPPSYKEMLPPVIEKNYGQWKYHERVKPGVLKHVAESGDELYTVRVGSGRLVS--TDWIRDVCQIADKFCGGHLRFSRHNLEFLVSEKEQVEPLIAHLKKE--------GYPIGT------GHAISNPVHTQGWIH-HTPAT-ASGVVKAVMDDLFEYF-TDWKLPAYCRISLA-CLNM-GAVHCSDVAILGIHRLVPKIDHDTVRAKCE-----------LPNVIAACPTGAIRP---------------------
>Saline-alkaline_soil_clone_5.29a_JX985637
RYSNLPE------EFPEVA-EFHTFVNMPSGWFYTTEKLRELCDVWDR-HGSGLTNMHGATGDIILLGAPTNALQPCFDDLAE--------IGFDLGSGSDMTPSCVGPGREYACIDTLDLL--YSITMEFQDELHRPMFPYSIKISGPNDCVASVARSDFSVITWRDAIRVDAKEVASYADEG------------------LDIQAEVVELPTECMTW------------------DGGKKTLTI--DDGENRCMHINIM-------------PKALRPGKDRGATILVGG-KAPIVHGALMSWVIVPFMKM--EPPYE-------EFKD-FVRKAWEWWDETGKMRERLGELINRLGMRAFL-KA--MDLPPAPQMIRAPRANPYYFWDPEEVTDFGPPFYKEMLPPVIQKNYGQWRYHDRIKPGVLRHVAESGDELYTVRVGSARLVS--TDWIREICAIADEFCAGYVRFSRHNLEFLVTDKEKVEPLVAHLQAQ--------GYPVGT------GHTISNPVHTQGWIH-HTPAT-ASGIVKSVVDDLFEYF-VDWKLPAYCRISLA-CLDM-GAVHCSDIAILGIHRKPPHIDHDLVRAKCE-----------IPNVVAACPTGAIRP---------------------
>New_York_peatland_deep_soil_clone_W11_DQ855254
RYSDLPE------EFPGVA-EFHTLVNQPSGWFYTTDKLRELCDVWDR-HGSGLTNLHGATGDIILLGAPSNELQPCFDDLAE--------HGFDLGSGSDMTPSCVGPAREYACIDTLEIL--YSLTMQYQDELHRPMFPYSIKISGANDCVASVARSDISIVTWRDKIQVDPEGVAYHANNG------------------IDIQCEVVDMPTKCMHW------------------NPATQTLNI--EDAENRCMHINLL-------------PRGLHPGKERGATILVGG-KAPIVRGALLSWVIVPFMKM--EPPFT-------ELKE-LIEKIWEWWDENGKMRERLGELINRQGMRAFL-KA--MDLEPVPQMIRAPRANPYYFWDPEEVTDFGPPYYKEMLPPVALENYGQWKYHERVKPGLLRHVAESGAELYTVRVGSCRLVS--TDWIRDVCAIADQYCEGYVRFSRHNLEFLVSKKENVEPLMEHLQAN--------GYAVGT------GPSISNPVHTQGWIH-HTPAT-ASGIVKAVMDELYEYF-TDWKLPAYCRISLA-CLNM-GAVHCSDIAILGIHRKPPHVNHDLVRAKCE-----------IPNVIAACPTGAIRP---------------------
>Saline-alkaline_soil_clone_5.20_JX985633
----LPE------EFPGVA-EFHTLVNQPSGWFYTTDKLRELCDVWDR-HGSGLTNLHGATGDIILLGAPSNELQPCFDDLAE--------HGFDLGSGSDMTPSCVGPAREYACIDTLEIL--YSLTMQYQDELHRPMFPYSIKISGANDCVASVARSDISIVTWRDKIQVDPEGVAYHANNG------------------IDIQCEVVDMPTKCMHW------------------NPATQTLNI--EDAENRCMHINLL-------------PRGLHPGKERGATILVGG-KAPIVRGALLSWVIVPFMKM--EPPFT-------ELKE-LIEKIWEWWDENGKMRERLGELINRLGMRAFL-KA--MDLPPAPQMIRVPRANPYYFWDPEEVTDFGPPFYTEMLPPVVQKNYGQWRYHDRIKPGVLRHVAESGDALYTVRVGSARLVS--TDWIREICAIADEFCAGYVRFSRHGLEFLVTDQEKVEPLVAHLQAQ--------GYPVGT------GHTISNPVHTQGWIH-HTPAT-ASGIVKSVVDDLFEYF-VDWKLPAYCRISLA-CLDM-GAVHCSDIAILGIHRKPPHIDHGLVRAKCE-----------IPNVVAACPTGAIRP---------------------
>Pearl_river_estuary_clone_SMTZDsr15_FJ748856
RYSDLPE------EFPAVA-EFHTFVNMPSGWFYTTDKLRQLCDVWDK-HGSGLTNMHGATGDIILLGAPTSALQSCFDDLAE--------IGFDLGSGSDMTPSAVGPAREYACFDTLELL--HSITLEFQDELHRPMFPYSIKIAGPNDCVASVARSDFSIITWRDAIRVNAGEVAKYAVDG------------------IDIQAEVVDMPTGCMKW------------------DAASKQLSI--DNGKNRCMHINLM-------------PKALRPGIEKGATVLVGG-KAPIVHGALLSWVIVPFMKM--EPPYD-------ELKD-LVRRIWDWWDENGKMRERLGELINRLGMRAFL-KA--VDLPPVPQMIRAPRANPYYFWDPEEVTDFGPPYFRDMLPPIIQNNYGQWLYHERLKPGVLKHVAESGDELYTVRVGSARLVS--TGWIRDVCAIADQFCGGYLRFSRHNLEFLVSDQAQVEPLVEHLKAN--------GYAVGT------GHAISNPVHTQGWIH-HTPAT-ASGIVKAVMDEMYEYF-VDSKLPAYCRISLA-CLNM-GAVHCSDVAILGIHRKPPHIDHDIVSAKCE-----------IPNVIAACPTGAIRP---------------------
>Bioreactor_clone_GranDSR9_AY929608
RYSDLAE------EFPGVA-EFHTLVNQPSGWFYTTDKLRQLCDVWDK-HGSGLTNMHGATGDIILLGTQTAQLQPCFDDLAE--------IGFDLGSGSDMTPSCVGPGREHACIDTLDIL--YNITMEFQDELHRPMFPYSIKIAGPNDCVASVARSDFAIVTWRDQIRIDPVEVANYANSG------------------MDIEAEVTHLPTKCMHY------------------TRELKSLMI--DDKENRCMHINVM-------------PKALRVGKEKGATLLVGG-KAPIVHGALLSWVVVPFIKM--EPPYD-------ELKD-LIRRIWEWWDENGEMRERLGELINRLGMRAFL-KA--VDLPATPQMIRAPRANPYYFWDPEEVTDFGPPNYKEMLPPVILKNYGQWKYHEHVKPGVLKHVAESGDELYTVRVGSSRLVS--TEWIRDICAIADEYCDGHVRFSRHNLEFLVSNPAKVEPLLEYLKMH--------GYPVGT------GHAISNPVHTQGWIH-HTPAT-ASGIVKAVMDDLYEYF-EGQKLPAYCRISLA-CLNM-GAVHCSDIAILGIHRKPPAVNHDLVRAKCE-----------IPNVIAACPTGAIRP---------------------
>Polluted_aquifer_clone_LGWI18_EF065062
RYSDLPE------EFPGVA-EFHTLVNQPSGWFYTTEKLRELCDVWDK-HGSGLTNLHGATGDIILLGTKTAELQPCFDDLAE--------IGFDLGSGSDMTPSCVGPGREHACIDTLDIL--YNITMEFQDELHRPMFPYSIKIAGPNDCVASVARSDFAIVTWRDQIRLDPVEVTNYANSN------------------MDIQAEVVNLPTKCMHY------------------NADLKTLTI--DDGENRCMHINVM-------------PKALRVGKEKGATLLVGG-KAPIVHGALLSWVVVPFIKM--DPPYD-------EIKD-LIRRIWEWWDENGKMRERLGELINRLGMRAFL-KA--VDLPATPQMIRAPRANPYYFWDPEEVTDFGPPNYKEMLPPVVLKNYGQWKYHERVKPGLLKHVAESGDELYTVRVGSSRLVS--TDWIRDICAIADEFCDGHVRFSRHNLEFLVSDPAKVEPLLEHLQVH--------GYPVGT------GHSISNPVHTQGWIH-HTPAT-ASGIVKAVMDDLFEYF-TDWKLPAYCRISLA-CLNM-GAVHCSDIAILGIHRKPPAVNHDLVRAKCE-----------IPNVIAACPTGAIRP---------------------
>Solid_waste_digester_clone_MSNA01_MSNA01_AB114346
RYSDLPE------EFPAVA-EFHTLVNQPSGWFYNTKKLRELCDVWDK-HGSGLTNMHGATGDIILLGAPTDALQPCFDDLAE--------INFDLGSGSDMTPSCVGPAREYACIDTLDLL--YDITMEYQDELHRPMFPYSIKISGPNDCVAAVPRSDIAIITWRDEIQIDPEGVEYYAATG------------------FDIQCEVVDLPTEAIHW------------------NPETRTLTI--NNKENRCMHINQM-------------PRALRPGKERGATILVGG-KAPIVHGALLSHVIVPFMKM--EPPYT-------ELKE-LIENIWEWWDENGKMRERLGELINRLGMRNFL-KA--LDLPPSPQLVFAPRANPYYFWDPEEVTDFGPPDYREMLPPVITKNYGKWKYHERVKPGLLRHVAESGDEIYTVRVGSSRLVS--TDWIRDICAIADQYCDGYVRFSRHNLEFLVSDKSKVEPLIEHLKAN--------GYPVGT------GHSITNPVHTQGWIH-HTPAT-ASGIVKAVMDELYEYF-VDMKLPAYCRISLA-CLNM-GAVHCSDVAILGIHRKPPKIDHETVRTKCE-----------VPNVIAACPTGAIRP---------------------
>Solid_waste_digester_clone_MSA01_MSA01_AB114345
RYSDLPE------EFPAVA-EFHTLVNQPSGWFYNTKKLRELCDVWDK-HGSGLTNMHGATGDIILLGAPTDALQPCFDDLAE--------INFDLGSGSDMTPSCVGPAREYACIDTLDLL--YDITMEYQDELHRPMFPYSIKISGPNDCVAAVPRSDIAIITWRDEIQIDPEGVEYYAATG------------------FDIQCEVVDLPTEAIHW------------------NPETRTLTI--NNKENRCMHINQM-------------PRALRPGKERGATILVGG-KAPIVHGALLSHVIVPFMKM--EPPYT-------ELKE-LIENIWEWWDENGKMRERLGELINRLGMRNFL-KA--LDLPPSPQLVFAPRANPYYFWDPEEVTDFGPPDYREMLPPVITKNYGKWKYHERVKPGLLRHVAESGDEIYTVRVGSSRLVS--TDWIRDICAIADQYCDGYVRFSRHNLEFLVSDKSKVEPLIEHLKAN--------GYPVGT------GHSITNPVHTQGWIH-HTPAT-ASGIVKAVMDELYEYF-VDMKLPAYCRISLA-CLNM-GAVHCSDVAILGIHRKPPKIDHETVRTKCE-----------VPNVIAACPTGAIRP---------------------
>Rice_field_soil_clone_Bu-26_JN615151
RYSDLPE------EFPAVA-EFHTLVNQSSGWFYTAEKLRELCDVWDK-HGSGLTNLHGATGDIILLGAPTAELQPCFDDLAE--------INFDLGSGSDMTPSCVGPAREYACIDTLDLL--YSLTMEFQTELHRPMFPYSIKISGANDCVAAVPRSDIAIVTWRDAIQLDPTEIAAYAEGG------------------LDIQREVVNLPTRCIDW------------------DPATKTMTI--DNGENRCMHINIL-------------PRALRPGKERGATILVGG-KAPIVRGALLSWVLVPFMKM--EPPYD-------EIKE-LIQKIWEWWDENGKMRERLGELINRMGMRAFL-KA--MELPPVPQMVQAPRANPYYFWDPEEVTDFGPPNYKDMLPPVVAKNYGQWKYHDRIKPGLLRHVAESGDELFTVRVGSSRLVS--TDWIRDVCAIAEEFCDGYLRFSRHNLEFLVSDAEKVEPLLTYLAEH--------NYPVGT------GHTITNPVHTQGWIH-HTPAT-ASGIVKSMMDDLYEYF-TESKLPAYCRISIA-CLNM-GAVHCSDIAILGIHRKPPKVNHDLVRAKCE-----------IPNVVVACPTGAIRP---------------------
>Rice_field_soil_clone_Bu-9_JN615157
RYSDLPE------EFPAVA-EFHTLVNQPSGWFYTAEKLRELCDVWDK-HGSGLTNLHGATGDIILLGAPTAELQPCFDDLAE--------INFDLGSGSDMTPSCVGPAREYACIDTLDLL--YSLTMEFQTELHRPMFPYSIKISGANDCVAAVPRSDIAIVTWRDAIQLDPTEIAAYAEGG------------------LDIQREVVNLPTRCIDW------------------DPATKTMTI--DNGENRCMHINIL-------------PRALRPGKERGATILVGG-KAPIVRGALLSWVLVPFMKM--EPPYD-------EIKE-LIQKIWEWWDENGKMRERLGELINRMGMRAFL-KA--MELPPVPQMVQAPRANPYYFWDPEEVTDFGPPNYKDMLPPVVAKNYGQWKYHDRIKPGLLRHVAESGDELFTVRVGSSRLVS--TDWIRDVCAITEEFCDGYLRFSRHNLEFLVSDAEKVEPLLTCLAEH--------NYPVGT------GHTITNPVHTQGWIH-HTPAT-ASGIVKSMMDDLYEYF-TESKLPAYCRISIA-CLNM-GAVYCSDIAILGIHRKPPKVNHDLVRAKCE-----------IPNVVVACPTGAIRP---------------------
>Bioreactor_clone_GranDSR7_AY929606
RYSDLPE------EFPAIA-EFHTFVAMPAGWFYTTDKLRALCDVWDK-HGSGLTNMHGATGDIILLGAPSKELQPCFDDLSE--------AGFDLGSGSDMSPSAVGPAREYACIDTLDLL--HEVTLEFQDELHRPMFPYTIKISGANDCVAAVARADISVITWRDHIRVDDAEVAAYADAG------------------LDIRTEVLDLPTGCMKW------------------DAAGKKLGI--DDAENRCMHINVM-------------PKALRPGKEKGATILVGG-KAPIVRGAMLSWVLVPFMKM--EPPYD-------EFKD-LVRRIWDWWDENAKMRERLGELINRLGMRTFL-DA--VGLPPVPQMVKMPRANPYYFWDPEEVTDFGPPNYKEMLPPLILKNYGQWLYHENVKPGVLKHVAESGDELYTVRVGSGRLVS--TDWIRDVCQIADRFCGGHLRFSRHNLEFLVSDKEQLEPLIAYLKEH--------DFPIGT------GHAISNPVHTQGWIH-HTPAT-ASGIVKAVMDDLYEYF-VDSKLPAYCRISLA-CLNM-GAVHCSDIAILSIHRKPPRVNHEIVRTKCE-----------IPNVIAACPTGAIRP---------------------
>Rice_field_soil_clone_Bu-22_JN615147
RCSDLPE------EFPGVA-EFHTLVNQPSGWFYTTEKLRQLCDVWDK-HGSGLTNLHGATGDIILLGAPTSELQSCFDDLST--------IDFDLGSGSDMTPSCVGPGREYACIDTLDLL--HNITMEFQDELHRPMFPYSIKISGPNDCVASVARSDIAIVTWRDAIRANPDEVANYALNG------------------LNIQAEVVDLPTKCMSW------------------NNTLNTLTI--NSAENRCMHINVM-------------PEALRVGTERGATVLVGG-KAPIVHGALLAWVLVPFISA--EPPYD-------ELKD-LIRKIWEWWDENGKXRERLGDLINRVGMRAFL-KA--MDLPPSPQMIRAPRANPYYFWDPEEVTDFGPPDYKQMLPPAVQRNYGQWLYHERVKPGVLKHMAESGEALYTVRVGSSRLVS--TDWIREVCEIADAFCDGYVRFSRHNLEFLVSDETKVETLVDYLKVH--------GYPVGT------GHAISNPVHTQGWIH-HTPAT-ASGIVKAVMDDLYEYF-VDEKLPAYCRISLA-CLNM-GAVHCSDIAILGIHRKPPHVNHDIVRAKCE-----------IPNVIAACPTGAIRP---------------------
>Rice_field_soil_clone_Bu-16_JN615145
--TDLPE------EFPGVA-EFHTLVNQPSGWFYTTDKLRQLCDVWDK-HGSGLTNLHGATGDIILLGAPASELQSCFDDLST--------IDFDLGSGSDMTPSCVGPGREYACIDTLDLL--HNITMEFQDELHRPMFPYSIKISGPNDCVASVARSDIAIVTWRDAIRVNPDEVANYALNG------------------LNIQAEVVDLPTKCMSW------------------NNTLNTLTI--NHAENRCMHINVM-------------PKALRVGTERGATVLVGG-KAPIVHGALLAWVLVPFISA--EPPYE-------ELKD-LIRKIWEWWDENGKMRERLGELINRLGMRAFL-KA--MDLPPSPQMIRAPRANPYYFWEPEEVTDFGPPDYKQMLPPVVQRNYGQRLYHERVKPGVLKHVAESGEALYTVRVGSSRLVS--TDWIREVCEIAGAFCDGYVRFSRHNLEFLVSDETKVETLVDYLRVH--------GYPVGT------GHAISNPVHTQGWIH-HTPAT-ASGIVKAVMDDLYEYF-VDEKLPAYCRISLA-CLNM-GAVHCSDIAILGIHRKPPHINHDIVRAKCE-----------IPNVIAACPTGAIRP---------------------
>Pearl_river_estuary_clone_TopDsr4_FJ748828
RYSNLSD------EFPAVA-EFHTFVNQPSGWFYTTQKLRELCDVWDK-HGSGLTNMHGATGDIILLGAPTAELQPCFDDLAE--------IGFDLGSGSDMTPSCVGPGREYACIDTLDLL--YSITMEYQDELHRPMFPYSIKISGPNDCVASVPRSDISIITWRDKIRVDPDAVAEYATNG------------------IDVQAEVVDLPTSCMSW------------------DPGTTTLAI--KDAENRCMHINLM-------------SKALRPGVEQGATILVGG-KAPIVQGALLSWVIVPFMKM--EPPYT-------EFKE-LLEKIWDWWDEHGKMRERLGELINRLGMRAFL-KA--VDLPPAPQMIKMPRANPYYFWDPEEVTDFGPPYYRDMLPPVVEKNYGRWKYHERLRPGLLKHVAESGDELYTVRVGSARLVS--TDWIRDVCQIADEFCGGYLRFSRHNLEFLVSDKDRVEPLIQHLKAN--------GYAVGT------GHTITNPVHTQGWIH-HTPAT-ASGVVKAVMDELFEYF-VDWKLPAYCRVALA-CLNM-GAVHCSDVAILGIHRLVPAIDHDQVRAKCE-----------IPNVIAACPTGAIRP---------------------
>Aarhus_bay_sediment_clone_DSRIV-9_FM179978
RYSELGE------DFPAVA-EFHTFVNMPSGWFYTTDKLRELCDVWDK-HGSGLTSMHGATGDIILLGAPTDALQPCFDDLAE--------IGFDLGSGSDMTPSCVGPGREYACIDTLDIL--YNITIEFQSELHRPMFPYSIKIAGPNDCVAAVARSDISVVTWRDNIRVDSEAVAEYATNG------------------IDIQAEVIDLPTGCMTW------------------DAETKTLTV--EDAENRCMHINIM-------------PKALRPGVERGATILVGG-KAPIVQGALLSWVIVPFIKM--EPPYE-------EFKD-LVAKIWEWWDENGKMRERLGELIDRLGMRSFL-KA--VDLPPVPQMIRAPRANPYYFWDPEEVTDFGPPYYRDMLPPVIEKNYGQWKYHERIKPGLLKHVAESGDVLYTVRVGSSRLVS--TDWIRDVCEIADEFADGYLRFSRHNLEFLVSDKDKVEPLIEHLAAN--------GYVGGT------GYTITNPVHTQGWIH-HTPAT-ASGVVKAVMDDLFEYF-VNWKLPGYCRVALA-CLNM-GAVHCSDVAILGIHRLPPRLLHDDIRTKCE-----------IPHVVAACPTGAIRP---------------------
>Aarhus_bay_sediment_clone_DSRI-1_AM408829
RYSELGE------DFPAVA-EFHTFVNMPSGWFYTTDKLRELCDVWDK-HGSGLTNMHGATGDIILLGTDTLQPCFDDLALTHE-------IDFDLGSGSDMTPSCVGPGREYACIDTLDIL--YNITIEFQSELHRPMFPYSIKIAGPNDCVAAVARSDISVVTWRDNIRVDSEAVAEYATNG------------------IDIQSEVIDLPTGCMTW------------------DAGTKTRTI--DDAENRCMHINIM-------------PKALRPGVERGATILVGG-KAPIVQGALLSWVIVPFIKM--EPPYE-------EFKD-LVAKIWEWWDENGKMRERLGELIDRLGMRSFL-KA--VDLPPVPQMIRAPRANPYYFWDPEEVTDFGPPYYRDMLPPVIEKNYGQWKYHERIKPGLLKHVAESGDVLYTVRVGSSRLVS--TDWIRDVCEIADEFCDGYLRFSRHNLEFLVSDKDKVEPLIEHLAAN--------GYVVGT------GYTITNPVHTQGWIH-HTPAT-ASGVVKAVMDDLFEYF-VNWKLPGYCRVALA-CLNM-GAVHCSDVAILGIHRLPPRLLHDDIRTKCE-----------IPHVVAACPTGAIRP---------------------
>Aarhus_bay_sediment_clone_DSRIII-4_FM179965
RYSELGE------DFPAVA-EFHTFVNMPSGWFYTTDKLRELCDVWDK-HGSGLTNMHGATGDIILLGAPTDALQPCFDDLAE--------IGFDLGSGSDMTPSCVGPGREYACIDTLDIL--YNITIEFQSELHRPMFPYSIKIAGPNDCVAAVARSDISVVTWRDNIRVDSEAVAEYATNG------------------IDIQAEVIDLPTGCMTW------------------DAETKTLTV--EDAENRCMHINIM-------------PKALRPGVERGATILVGG-NAPIVQGALLSWVIVPFIKM--EPPYE-------EFKD-LVPKIWSDWWDEGKMRERLGELIDRLGMRSFL-KA--VDLPPVPQMIRAPRANPYYFWDPEEVTDFGPPYYRDMLPPVIEKNYGQWKYHERIKPGLLKHVAESGDVLYTVRVGSSRLVS--TDWIRDVCEIADEFCDGYLRFSRHNLEFLVSDKDKVEPLIEHLAAN--------GYVVGT------GYTITNPVHTQGWIH-HTPAT-ASGVVKAVMDDLFEYF-VNWKLPGYCRVALA-CLNM-GAVHCSDVAILSIHRLPPRLLHHNIRTKCE-----------IPHFVAACPTVAIRP---------------------
>New_York_peatland_deep_soil_clone_W38_DQ855258
RYSDLPE------EFPGVA-EFHTLVNMPAGWFYTAEQLRKLCDVWDN-HGSGLTNMHGATGDIILLGAPTSELQSCFDDLAE--------IGFDLGSGSDMTPSCVGPAREFACIDTLNLL--QSITTEFQDELHRPMFPYSIKISGANDCVAAVARSDISVITWRDTIRIDAAEVANYADEG------------------MDIQTEVVGLPTGCMQW------------------DAENKKLGI--QDSENRCMHINLM-------------PKALRPDKEKGATILVGG-KAPIVRGALLSWVIVPFMKM--DPPYD-------EFKD-LVRRIWEWWDENGKMRERLGELINRLGMRAFL-TA--VGLPALPQMIRAPRANPYYFWDPEEVTDFGPPDYKLMLPPVIQKNYGLWKYHERVKPGVLKHVAESGDELYTVRVGSGRLVS--TDWIRDVCAIAENFCDGHLRFSRHNLEFLVSDKEKVEPLIEHLKAN--------GYAVGT------GHAISNPVHTQGWIH-HTPAT-ASGIVKAVMDDLYEYF-ADSKLPAYCRLSLA-CLNM-GAVHCSDIAILGIHRKPPAVNHDIVRAKCE-----------IPNVIAACPTGAIRP---------------------
>Bioreactor_clone_GranDSR6_AY929594
RYSDLPE------QFPAVA-EFHTLVNQPSGWFYTTESLRQLCDVWDK-HGSGLTNMHGATGDIILLGAPTSALQPCFDDLAE--------IGYDLGSGSDMTPSCVGPGREYACIDTLDFL--YDITMEYQNELHRPMFPYSIKVSGPNDCVAAIPRSDIAIVTWRDNIQVDQTAVARYAEEG------------------FDISGEVVALPTRCMVY------------------DAATRTLH---SMIAHRCMHLNLM-------------SKALRIGKERGATILVGG-KAPIVHGAMLSHVIVPFMKL--EPPYT-------EFKE-LLEKIWDWWDENGKMRERLGELIVRQGMRNFL-KA--VDLEPAPQMIKVPRANPYYFWDPEEVTDFGPPNFREMLPPVIEKNYGQWKFHERLQPGLLRHVADSGDEIYTVRVGSPRLVS--TDWIKDMCDIADQYCGGYLRFSRHNLEFLVSDQSKVEPLIAHLKAM--------GLPVGT------GHAISNPVHTQGWIH-HTPAT-ASGIVKAVMDDLYEYF-VDMKLPAYCRISLA-CLNM-GAVHCSDIAILGIHRKPPKINHEIVQAKCE-----------VPNVIAACPTGAIRP---------------------
>Saltmarsh_clone_PIMO1F10_AY741560
RYSDLPE------EFPEVA-EFHTLVNMPAGWFYTTEKLRQLCDVWDK-HGSGLTNMHGATGDIILLGAPTSALQPCFDDLAE--------VDFDLGSGSDMTPSCVGPGREYACIDTLDLL--QNITLEYQDELHRPMFPYSIKISGANDCVASVARSDIAIITWRDNIRVDADVVTEYANEG------------------LDIQGEVINLPTKCMAW------------------DADNETLSI--NDKENRCMHINIM-------------PKALRVGKEQGATIMVGG-KAPIVHGALLAWVIVPFMKM--EPPYD-------DFKE-LLENIWEWWDENGKVRERLGELINRLGMRAFL-KA--VNLPPVPQMISAPRANPYYFWDREEVTDFGPPSYKDMIPPVIANNYGQWKYHERIKPGLLKHVAESGDALYTVRVGSARLVS--TDWIRDISDIADKFCDGYVRFSRHNLEFLVSDPQKVEPLIALLKAE--------GYAVGT------GHTISNPVHTQGWTH-HTPAT-ASGIVKAVMDDLFEYF-TEWKLPATCRVALA-CLNM-GAVHCSDIAILGIHRLPPVLDHDQIRAKCE-----------LPNVIASCPTGAIRP---------------------
>Rice_field_soil_clone_Bu-27_JN615152
RYSDKPE------EFPNVA-EFHTFVNQPSGWFYTAKELRALCDVWDK-HGSGLTNFHGATGDIILLGAPTSELQATFNDLSE--------IGFDLGSGSDMTPSAVGPAREYACIDTLDIC--NDITQTFQEQLHRPQFPYFIKIAGPNDCVASIXRSDLAIITWKGNIRIDADAVRAYANDS------------------LDIQTEVIGLPTGAMKY------------------DAAAKTLSI--EDAENRCMHINLM-------------PKALRPGVEHGATLMVGG-KAPIVQGALLGWVAVPFMQM--EPPYT-------ELKE-LIEKIFAWWDENAKMRERLGELIKRQGMAEFL-RA--IGLKPTPQMIMRPRANPYFFWREGEVTDFGPPNFHTMLPPVIQKNYGQWKYHERIQPGWLKHVAESGDALYTVRVGSERLLS--TTHVREICDLAEKYCGGYLRFSRHNIEFLVSDAAMVEPLIADLKAR--------GYPVGT------GHSITNIVHTQGWIH-HTPAT-ASGIVKAVMDELFEYF-GSWKLPAYCRISLA-CLNM-GAVHCSDISILGIHRKPPRPNHDLIRAKCE-----------IPNVVAACPTGAIPP---------------------
>Deep_soil_clone_D25_DQ855246
RYSDRGE------EFPEIA-EFHTFVNHPTGWFYTTKALRQLCDVWDK-HGSGLTNFHGATGDIILLGAPTKELQPTFDDLSE--------IGFDLGSGSDLTPSAVGPAREYACIDSLDIC--NDITHTYQEQLHRPQFPYFVKVSGANDCVAAIARSDLSVITWRDKIQVDAAAVKEYAQDS------------------LDIQTEVVDLPTHCIKW------------------DAKSKDLTI--DDGESRCMHINLM-------------PKALRPGKERGATLLVGG-KSPIVQGALLSWVAVPFMKM--EPPYT------XEFQGXLLEKIFDWWDEDAKMRERLGELIKRRRHARIFXRA--TDLAPVPQMIRRPARQSVLLLDRRGGTDFGPPDFHTMLPPVIQQNYGKWKYHERVKPGVLKHVGESGDELFTVRVGSGRLLS--TDHVREVCDLADQYCEGYVRFSRHNLEFLVSDKAKVEPLIATLKTK--------GYPVGT------GHSITNIVHTQGWIH-HTPAT-ASGIVKAVMDELFEYF-GSSKLPAYCRISLA-CLNM-GAVHCSDIAILGMHRLPPKPNHDVIRAKCE-----------IPNVIAACPTGAIRP---------------------
>Deep_soil_clone_D7_DQ855243
RYSDRGE------EFPEIA-EFHTFVNHPTGWFYTTKALRQLCDVWDK-HGSGLTNFHGATGDIILLGAPTKELQPTFDDLSE--------IGFDLGSGSDLTPSAVGPAREYACIDSLDIC--NDITHTYQEQLHRPQFPYFVKVSGANDCVAAIARSDLSVITWRDKIQVDAAAVKEYAQDS------------------LDIQTEVVDLPTHCIKW------------------DAKSKDLTI--DDGESRCMHINLM-------------PKALRPGKERGATLLVGG-KSPIVQGALLSWVAVPFMKMX-EPPYT-------EFKA-LLEKIFDWWDENAKMRERLGELIKRQGMREFL-RA--TDLPPVPADDTAAARQSVLLLDX---TDFGPPDFHTMLPPVIQQNYGKWKYHERVKPGVLKHVGESGDELFTVRVGSGRLLS--TDHVREVCDLADQYCEGYVRFSRHNLEFLISDKAKVEPLISALKTK--------GYPVGT------GHSITNIVHTQGWIH-HTPAT-ASGIVKAVMGELFEYF-GSTKLPAYCRISLA-CLNM-GAVHCSDIAILGMHRLPPKPNHDVIRAKCE-----------IPNVIAACPTGAIRP---------------------
>New_York_peatland_deep_soil_clone_D70_DQ855248
RYSDRGE------EFPEIA-EFHTFVNHPTGWFYTTKALRQLCDVWDK-HGSGLTNFHGATGDIILLGAPTKELQPTFDDLSE--------IGFDLGSGSDLTPSAVGPAREYACIDSLDIC--NDITHTYQEQLHRPQFPYFVKVSGANDCVAAIARSDLSVITWRDKIQVDAAAVKEYAQDS------------------LDIQTEVVDLPTHCIKW------------------DAKSKDLTI--DDGESRCMHINLM-------------PKALRPGKERGATLLVGG-KSPIAQGALLSWVAVPFMKM--EPPYT-------EFKA-LLEKIFDWWDENAKMRERLGELIKRQGMREFL-RAX-TDLPPVPQMIRRPRANPYYFWTEEEVTDFGPPDFHTVLPPVIQQNYGKWKYHERVKPGVLKHVGESGDELFTVRVGSGRLLS--TDHVREVCDLADQYCEGYVRFSRHNLEFLVSDKAKVEPLIATLKTK--------GYPVGT------GHSITNIVHTQGWIH-HTPAT-ASGIVKAVMDELFEYF-GSTKLPAYCRISLA-CLNM-GAVHCSDIAILGIHRKPPKVNEATIANQCE-----------IPTTIAPCPTGAIAP---------------------
>Hot_spring_clone_BSP-102_AY237257
RYSDRPD------LFPAVE-AFHTFVNQPTGWFYTTEALRALCDVWDK-HGSGLTNFHGSTGDIILLGAPTEHLQACFDDLAE--------IGFDLGSGSDLTPSAVGPAREYACIDTLDLC--REITLTYQDEIHRPMWPYFIKIAGPNDCVASIARSDLSIIVWRDNIQVDADAVREYARXR------------------LDIQAEVVDLPTECMSW------------------DAQTQTLRI--NDRENHCMHINLM-------------PKALRPGKDRGAAVLIGG-KAPIVHGAQMGWVIVPFMKV--EPPYT-------ELKE-LMEKIWDWWDENARMRERVGELIRRLGCGNFL-KA--VGLKPVPQMVFRPRANPYYFWDPEEVTDFGPPDYREMIPPIIARNYGKWRYHERLRPGVLKHVSETGEASTRVRVGSPRLLS--TDTVREICDLADRYCEGHLRFSRHNIEFLLSDEKKVQPLLDELKAK--------GWPVGT------GHSVSNIVHTQGWIH-HTPAT-ASGIFKALMDELLPYF-ESMGLPALCRISLA-CLNM-GAVHCSDTAITGIHRKPPRIDHDRLKNICE-----------IPNVIAACPTGAIRP---------------------
>Aarhus_bay_sediment_clone_DSRIV-5_FM179974
RYSDLPD------EFPNVQ-HFHTLVNHPSGWFYTTEALRKLCDVWDK-HGSGMTNFHGSTGDIILLGTTTEHLQPCFDDLSE--------AGFDLGSGSALTPSCVGPGREWSCIDTLDIC--NDLTHTFQNELHRPMWPYFFKISGPNDCVASVARADVSIITWKDNIRIDPKAVKEYAKGG------------------LDIQADICNQPTECMEW------------------DSKTQTLKI--HDEDNHCMHIDEM-------------PKALRPGKDRGATILIGG-KAPILQGAQLSSVIIPYMKM--ESPYT-------EIKD-LAAKIWDWWDENAKMRERVGELINRLGMRTFL-KE--MGLPPVPQMIKTPRANPYYFWEPEDITDIGPPDYRNVLHPVIKKNYGQWKYHEILEPGVLVHVSESGDKIYTVRAGSGRLVS--TDFIREVCEIADKFSDGHLRFSRHNLEFFVTDASKLAPLKADLKSK--------GFPVGT------GRGITSIVHTQGWIH-HTPAT-ASGPVKAVMDELYDYF-TSMTLPAHLRIALA-CLNM-GAVHCSDIAILGIHRLPPKVEHERVRNVCE-----------IPTTIASCPTGAIRA---------------------
>Polluted_aquifer_clone_LGWG20_EF065039
RYSDSPE------KFPAVR-EFHTFVNQPSGWFYTTDALRKLCDVWDK-YGSRLTNFHGSTGDIILLGAPTENLQLCFDALSE--------IGFDLGSGSVLTPSCVGPAREWACIDTLNLC--NDVTHSYQDELHRPMWPYFIKISGPNDCVAAIARADLSILTWRDDIRIDQDAVAEYAEAG------------------MDIMEDVIFNPTKCMRY------------------DSKKRRITI--DNSNNRCMHINVM-------------PKALRPGTEKGATLLMGS-KAPIVQGAMMSWVIVPFMKM--EPPYQ-------EVKD-LLARVWDWRDENAKMRERVGELINRLGMRAFL-KA--AELPAVPQMVKHPRENPFYFWDPEEVTDIGPPDFNNFLPPVIKKNYGQWKYHEILEPGVLMHVAESGDVLYTLRAGSGRLVS--TDYIRDVCEIADKYCDGHLRFSRHNLEFLVSKKENVEPLKKELQEK--------GWPVGT------GHSITSIVHTQGWIH-HTPAT-ASGIVKAVMDELFDHF-GNMTLPNHLRIALA-CLNM-GAVHCSDIAILGIHRLPPKVDNERVGKVCE-----------VPSTVAACPTGAIRG---------------------
>Polluted_aquifer_clone_LGWK16_EF065069
RYSDSPE------KFPAVR-EFHTFVNQPSGWFYTTDALRKLCDVWDK-YGSRLTNFHGSTGDIILLGAPTENLQPCFDALSE--------IGFDLGSGSVLTPSCVGPAREWACIDTLNLC--NDVTHSYQDELHRPMWPYFIKISGPNDCVAAIARADLSILTWRDDIRIDQDAVAEYAEAG------------------MDIMEDVIFNPTKCMRY------------------DSKKRRITI--DNSNNRCMHINVM-------------PKALRPGTEKGATLLMGS-KAPIVQGAMMSWVIVPFMKM--EPPYQ-------EVKD-LLARVWDWWDENAKMRERVGELINRLGMRAFL-KA--AELPAVPQMVKHPRENPFYFWDPEDVTDIGPPDFNNFLPPVIKKNYGQWKYHEILEPGVLMHVAESGDVLYTVRAGSGRLVS--TDYIRDVCEIADKYCDGHLRFSRHNLEFLVSKKENVEPLKKELQEK--------GWPVGT------GHSITSIVHTQGWIH-HTPAT-ASGIVKAVMDELFDHF-GNMTLPNHLRIALA-CLNM-GAVHCSDIAILGIHRLPPKVDNERVGKVCE-----------VPSTVAACPTGAIRG---------------------
>Black_Sea_sediment_clone_BSI-12_AM236165
RYSDSPE------QFPNVR-EFHTFVNHPSGWFYTTEALRKLCDVWDK-HGSRLTNFHGSTGDIILLGAPTDALQPRFDDLSE--------IGFDLGSGSVLTPSCVGPGREWACIDTLNMC--NDLTHAFQDELHRPMWPYFIKISGPNDCVAAIARADLSILTWRDDIRIDQEAVAEYADSG------------------MDIMEDVIFNPTKCMRY------------------DGGKKEISI--DNSDNRCMHINVM-------------PKALRPGTDTGATLLMGS-KAPIVQGAMMSWVIIPFMKL--EPPYE-------ELKD-LLRKIWDWWGYTSKMRERVGELINRLGMKEFL-KA--AELPAVAQMVKHPRENPFYFWDPEDVTDIGPPDFTDFLPPIIKANLRKWKYHEILEPGVLLHVAESGDELYTVRAGSGRLVS--TDYIRDVCEIADKYCDGYLRFSRHNIEFSLTDKEKVAPLKKELKEK--------GWPVGT------GNSITSIIHTQGWIH-HTPAT-ASGIVKAVMDELFDYF-GSMTLPNQLRIALA-CLNM-GAVHCSDIAILGIHRLPPKVDNERVGKICE-----------VPSTVAACPTGAIRG---------------------
>uncultured_bacterium_YS16dsrAB23_AB451526
RYSDSPE------EFPEVT-AFHTLVNMPTGWFYTTEALRKVCDVWDE-YGSGLTNFHGSTGDIILLGTTTENLQPCFDALSE--------VGFDLGSGSALTPSAVGPAREWACIDSLDII--NDLTQTYQDELHRPMWPYFFKCSGANDCVAAIARADMSIITWRDEIRIDQDAVAEYADAG------------------LDIQREVCDLPTDCMEY------------------DPGQKALDI--CNEDTRCMHINLM-------------PKALRPGKDRGATLLIGG-KAPILEGALLSWVLVPFMEM--EPPYT-------EFKE-LVEKIWDWWDENAKMRERVGELINRLGMRVFL-KE--MGLEPVPQMIREPRTNPYYFWWPEEVTDIGPPDYKTMLPPIIQRNYGQWLYHEIVQPGVLKHVSESGEELYSVRMASQRLIC--TDTIRDICEIADQYCDGHLRFSRYNVEFLVSDKEKLQPLLDDLKAR--------GRIVGT------GHGITGMVHTQGWIH-HTPAT-ASGPVKAIMDELSDYFTGEKVLPAHVRISLA-CLNM-GAVHCSDISVLGMHRLVPVVDHGRI-RTCE-----------IPTTIAACPTGAIRP---------------------
>Hydrothermal_field_microbial_mats_clone_YS16dsrAB14_AB451525
RYSDSPE------EFPEVT-AFHTLVNMPTGWFYTTEALRKVCDVWDE-YGSGLTNFHGSTGDIILLGTTTENLQPCFDALSE--------VGFDLGSGSALTPSAVGPAREWACIDSLDII--NDLTQTYQDELHRPMWPYFFKCSGANDCVAAIARADMSIITWRDEIRIDQDAVAEYADAG------------------LDIQREVCDLPTDCMEY------------------DPGQKALDI--CNEDTRCMHINLM-------------PKALRPGKDRGATLLIGG-KAPILEGALLSWVLVPFMEM--EPPYT-------EFKE-LVEKIWDWWDENAKMRERVGELINRLGMRVFL-KE--MGLEPVPQMIREPRTNPYYFWWPEEVTDIGPPDYKTMLPPIIQRNYGQWLYHEIVQPGVLKHVSESGEELYSVRMASQRLIC--TDTIRDICEIADQYCDGHLRFSRYNVEFLVSDKEKLQPLLDDLKAR--------GRIVGT------GHGITGMVHTQGWIH-HTPAT-ASGPVKAIMDELSDYFTGEKVLPAHVRISLA-CLNM-GAVHCSDISVLGMHRLVPVVDHGRI-RTCE-----------IPTTIAACPTGAIRP---------------------
>Hot_spring_microbial_mat_clone_MS3.043_EF429276
RYSDRPD------LFPNVA-HFHTMINHPSGWFYTTKALRTICDIWDK-YGSGLTNFHGSTGDIILLGTFTENLQPCFDELSE--------AGFDLGSGSALTPSAVGPAREWACYDTLDAC--NDITHEFQDYLHRPMWPYFIKFSGPNDCVASIARADLAVITWRDKIRIDQKAVQAYVNGE--IPPNGGA--G-AKRDKLDIQKDVIDLPTKCMEW--------------------NGKKLTI--YNEDTRCMHINVM-------------PEALRPGKDTGVTILVGG-KAPILEGALMSWVLIPFMKF--ESPYQ-------EFKD-LAEKIWEWWDENGKMRERLGELIERLSMRKFL-EA--MGLPAVPQMVKTPRYNPYIFYXMARLTDIGPPDFRNFLPPIIKKNYGKWKYHRILEPGVLVHVSERGDELYTVRMGSGRLVT--VDFIREVCEVADKYCDGYLRFSRHNVEFLLTDKKKIAPLKKELAAR--------GWPIGT------GHSVTSIVHTQGWVH-HTPAT-ASGVVKSVMDELFEYF-GSHKLPAQVRIALA-CLNM-GAVHCSDIAILGVHTKLPKIDRDNLRNVCE-----------IPTTMAACPTGAIRP---------------------
>hot_spring_clone_OP-A2.28_AY237263
RYSDRPD------LFPNVA-HFHTMVNHPSGWFYTTKALRTICDIWDK-YGSGLTNFHGSTGDIILLGTFTENLQPCFDELSE--------AGFDLGSGSALTPSAVGPAREWACYDTLDAC--NDITHEFQDYLHRPMWPYFFKFSGPNDCVASIARADLAVITWRDKIRIDQKAVQAYVNGE--IPPAAGG--G-RKGEKFDIQKDVIDLPTKCMEW--------------------NGKKLTI--YNEDTRCMHINVM-------------PEALRPGKDTGVTILVGG-KAPILEGALMSWVLIPFMKF--ESPYQ-------EFKD-LAEKIWEWWDENGKMRERLGELIERLSMRKFL-EA--MGLPAVPQMVKTPRYNPYIFFXMARLTDIGPPDFRNFLPPIIKKNYGKWKYHRILEPGVLVHVSERGDELYTVRMGSGRLVT--VDFIREVCEIADKYCDGYLRFSRHNVEFLLTDKKKIAPLKKELAAR--------GWPIGT------GHSVTSIVHTQGWVH-HTPAT-ASGVVKSVMDELFEYF-GSHKLPAQVRIALA-CLNM-GAVHCSDIAILGVHRKVPRIDHENLRNVCE-----------IPTTIAACPTGAIRP---------------------
>Deltaproteobacteria_bacterium_RBG_13_61_14_GCA_001797815.1
RYSDRPD------LFPGVE-HCHTMINMPTGWFYTTKALRTICDIWDK-YGSGMTNFHGSTGDIILLGTTTNNLQPCFDELSE--------KGFDMGSGSALTPSAVGPAREWACYDSLDAI--NDITHTFQMQLHRPMWPYFIKCSAPNDCVAAIARADLSIITWRDNIQMDPGAVKEYA-GK------------------LDIQEEVVELPTRCMSW------------------DEKKKELKI--NNKESRCMHINLM-------------PKALAPGKDKGATILIGG-KAPILKGAMISWVLIPFLKM--EKPYQ-------PIKD-LALKIWDWWDENGKMRERVGELIERVGMRVFL-KE--MGIKPIPQMIRTPRANPYFFWWPEEVTDIGPPDYHTMLPPIIARNYGKWKYHEILQPGVLMHVAQGGDKLYSVRVGGARLVC--TDRIREYCDIAEKFCDGYLRFSRHNVEFLLDKKDNLEPLLQDLKQR--------GYPVGT------GHSITSIVHTQGWVH-HTPAT-ASGPVKAVMDELYDHF-IAMKLPGKLRIALA-CLNM-GAVHFSDISILGIHRLPPSLDNERVPKICE-----------VPTTIAACPTLAIRP---------------------
>Hot_spring_clone_BLV-6_AY237259
RYSDIXD------KFPGVE-HFHTLVNMPAGWFYTTKALRPXCDVWGK-HGSGLTNFHGATGDIILLGTSTDHLQPCFDDLAE--------IGFDLGSGSAMTPSAVGPAREWACFDSLDVL--QTVTRTFQSQLHRPMFPYFIQNQRPNDCVAAIARSDLAVITWKGDIEIDQKEVQQYAKTM-------------------NIQAEVVDLPTKCMSM--------------------DGKTLKI--DNRENRCMHIILM-------------PKALRQGKERGAAILVGG-RRHCALRVVGFGSSFPFMKL--EPPYT-------ELIE-FINKTFEWWDENCKMRERLGELINRLGMGKYL-RA--MGLKPLPQMIKRPRANPYYFWRKGVQTDFGPPDYREMLPPIITKNYGKWKYHERVKPGVLKHVAESGDELYTVRVGSERLLS--TDKVREICEVADKYCDGYVRFSRHNIEFLVSDKSKVEPLIADVKKR--------GWPVGT------GHSITNIVHTQGWVH-HTPAT-ASGIVKAVMDELYDYF-GRMDLPAYCRISLA-CLNM-GAVHCSDIAILGIHRMVPKINHEIVRTKCE-----------IPNVIAACPTGAIRP---------------------
>Aarhus_bay_sediment_clone_DSRII-4_FM179958
RYSQRPE------EYPGVR-DFHTLINHPSGWFYTSKALRTICDIWDK-RGSGLTNMHGSTGDIILLGTTTDELQPTFNDLSD--------EGFDLGSGSALTPSCCGQAREWACFDTTGMC--HDMTMEFQMELHRPPWPYFFKFSGPNDCVAAIARADMSFITWRDDIQIDADAVKEYADGG------------------LDIEAEVTGMPTSCMKY------------------DADAKTITI--DNANTRCMHINVM-------------PKALAPGKDRGATILIGG-KAPILEGAMMSSVIIPFIEL--EPPYD-------DMNE-LARNIHDWWDENARFRERVGELIKRVGMRVFL-KE--MGIAPVPQMIREPRANPYVFWWPDEVTDIGPPDFRKHLPPVIQRNYGKWKYHEIPRPGVLVHTAESGEKLYSIRMGSGRLVS--TDYIRELADLADTYCEGYLRFSRHNVEFLTEDESQVAPLIKDLNSR--------GYPVGT------GASVTSIVHTQGWVH-HTPAT-ASGVVRAVMDEVFEHF-GKSDLPAQVRIALA-CLNM-GAVHCSDIAILGIHRLPPIAMHDTLGKICE-----------VPSTVASCPTGEIRP---------------------
>Black_Sea_sediment_clone_BSIII-8_AM236178
RNSQRPE------EYPGVR-DFHTLINHPSGWFYTSKALRTICDIWDK-HGSGLTNMHGSTGDIILLGATTDELQPTFNDLSD--------AGFDLGSGSALTPSCCGQAREWACFDTTGMC--HDMTMEFQMELHRPPWPYFFKFSGPNDCVAAIARADMSFITWRDDIQIDADAVKEYADGG------------------LDIRAEVTRMPTSCMKY------------------DADAKTIAI--DNANTRCMHINVM-------------PKALGAGKDRGATILIGG-KAPILEGAMMSSVIIPFIKL--EPPYD-------DIKE-LARHIHDWVDENARFRERIGER-SSVWHARFL-R---RWYSPGTADDSRATANPYVFWRPDEVTDIGPPDFRK---HLIQRNYGKWKYHEIPRPGVLVHTSESGEKLYSIRMGSGRLVS--TDYIRELADLADTYCEGYLRFSRHNVEFLTEDESQVAPLIKDLNSR--------GYPVGT------GASVTSIVHTQGWVH-HTPAT-ASGVVKAVMDEVFEHF-GKSDLPAQVRIALA-CLNM-GAVHCSDIAILGIHRLPPIVEHDTLGKICE-----------VPSTVASCPTGAIRP---------------------
>Polluted_aquifer_clone_LGWI13_EF065056
RYTMFPE------EFPEIA-HFHTMVNMPSGWFYTSDALRKICDIWDE-HGSGLTNMHGSTGDIILLGTTTDELQPTFDALSE--------SGFDLGSGSALTPSAVGPAREWACYDTLEAC--HRLTMEFQDELHRPPWPYFFKFSGPNDCVAAIARSDLSVITWRDAIEVDAGAVKEYAASG------------------LDIEKEVASLPTGAIEY------------------DAEGKRVKI--DNAEVRCMHINVM-------------PKALHPGKERGATLLLGG-KAPILEGAMLSTVIVPFMKL--EPPYE-------ELIE-LARKIHDWWDENAKFRERCGELVKRVGMRTFL-KD--MGLPPVPQMVKAPRANPYYFWWPEEVTDIGPPYFRDMLPPVIKENYGKWRYHEIQKPGVLRHVGKGGGELYTVRVGSPRLVS--TDYIRDLAGLADKYCDGYLRFSRHNVEFLLTDGGKVDALIEAAAAL--------GLTPGT------GNSITSIVHTQGWVH-HTPAT-ASGIVKSVMDDLFDYF-KTMTLPAQVRIALA-CLNM-GAVHCSDIAILGIHRMPPKVDHERLGKICE-----------VPSTVSSCPTGAIRV---------------------
>Deep_sea_sediment_clone_NTd-VI02_AB263180
RYSMFPD------DYPEIA-HFHTIVNMPSGWFYTSEALRKVCDIWDK-RGSGLTNMHGSTGDIILLGTTTPELQPTFDDLSD--------AGFDLGSGSALTPSAVGPAREWACYDTLNAC--HSITMDYQDELHRPPWPYFFKFSGPNDCVAAIARSDLAVITWRDEIQVDADAITEYADAG------------------LDITKEVATMPTSAIEY------------------DPGAKQINI--INKDVRCMHINVM-------------PKALRPGKDRGVTLLLGG-KAPILEGAMLASVIVPFTKF--EPPYE-------EFIE-FARNIQDWWDENAKFRERIGELVKRVGIRTFL-KE--MNMDPLPQMVQEPRANPYFFWWPEEVTDIGPPLYRDMLPPIIKDNYGTWKYHEILEPGVLLHVGESGDELYTVRVGGCRLVS--TDYIRDMADLAEKYCDGFLRFSRHNVEFLLSDKSKIDGLKADLKEM--------ELPIGT------GNSITSIVHTQGWIH-HTPAT-ASGIVKAVMDDLFEYF-GSMTLPAQVRIALA-CLNM-GAVHCSDIAILGMHRLAPKVDHEKLGKVCE-----------IPSTVSSCPTGAIRV---------------------
>Deep_sea_sediment_clone_NTd-VI01_AB263179
RYSMFPD------EYPEIA-HFHTIVNMPSGWFYTSEALRKVCDIWDK-HGSGLTNMHGSTGDIILLGTTTSELQPTFDDLSD--------AGFDLGSGSALTPSAVGPAREWACYDTLDAC--HSITMEFQDELHRPPWPYFFKFSGPNDCVASIARSDLSVITWRDDIQVDSGAVKEYAEAG------------------LDIMKEVAMLPTRAVDY------------------DPGTKQIDI--DNADVRCMHINVM-------------PKALRPGKDRGATLLLGG-KAPILEGAMLSSVIVPFTKM--EAPFE-------GLIE-LGRKIHDWWDENAKFRERTGELVKRVGMRTFL-KE--MGIEPVPQMVNAPRANPYYFWWPEEVTDIGPPLYKDMLPPVILKNYGSWKYHEILEPGVLVHVAESGDKLYTVRVGGCRLVS--TDYIRDMADLAEKYCGGHLRFSRHNVEFLLTDKGKIDPLKEELQKM--------GHPVGT------GNSITSIVHTQGWVH-HTPAT-ASGIVKAVMDDLFEYF-GSMKLPAQLRIALA-CLNM-GAVHCSDIAILGIHRLPPKVDHEKLGKVCE-----------IPSTVSSCPTGAIRL---------------------
>Pearl_river_estuary_clone_TopDSR14_FJ748826
RYTMFPD------DYPDIA-HFHTIVNMPSGWFYTSEALRTVCDIWDR-HGSGLTNMHGSTGDIILLGTTTPELQPTFDDLSD--------HGFDLGSGSALTPSAVGPAREWSCYDTLNAC--HSITMEFQDELHRPPWPYFIKFSGANDCVAAIARSDLSVITWRDDIQVDGDAVREYADSG------------------LDIQKEVASLPTRAVDY------------------DSGTKQLRI--INEDVRCMHINVM-------------PKALRPGKDRGATLLVGG-KAPILEGAMLSSVLVPFTKL--EAPYE-------DLID-LARRIHDWWDENAKFRERSGELIKRVGMRTFL-KE--MGLPPVPQMVNAPRANPYYFWWPEEVTDIGPPNYKEMLPPIIKQNYGKWKYHEILKPGVLVHVGESGDELYTVRVGSPRLVS--TDYIRDLAELADKYCDGYLRFSRHNVEFLLTDKKKIDPLIKDAKGF--------GLTPGT------GHSITSIVHTQGWVH-HTPAT-ASGIVKAVMDDLFEYF-NSHKLPAQVRIALA-CLNM-GAVHCSDIAILGIHRMPPRVDHERLGKICE-----------VPSTVASCPTGAIRL---------------------
>Pearl_River_estuary_clone_TopDsr40_FJ748827
RYSMFPD------DYPGIE-HFHTIVNQPSGWFYTSDALRTICDIWDK-HGSGLTNMHGSTGDIILLGTTTEELQPTFDALSD--------AGFDLGSGSALTPSAVGPAREWACYDTLNAC--HSIAMEFQDELHRPPWPYFIKFSGPNDCVASIARSDLSVITWRDAIQVDEAAVKAYADGG------------------LDIQKEVASLPTRAIDY------------------DAGTKQLRV--VNEDVRCMHINVM-------------PKALRPGKDRGVTLLLGG-KAPILEGAMLSSVVVPFMKL--EAPYE-------ELIE-LARQIHDWWDENAKFRERIGELVKRVGMRVFL-KE--MGLPAIPQMVNAPRANPYYFWWPDEVTDIGPPLYKDMLPPVIEKNYGSWKYHEKLKPGVLKHVAESGDELYTVRAGGCRLVS--TDFIRDVASLADKYSDGYVRFSRHNVEFLLADKGKIDPLIAELGSF--------GMPVGT------GHSITSIVHTQGWIH-HTPAT-ASGIVKAVMDDLFEYF-GSHKLPAQVRIALA-CLNM-GAVHCSDIAILGIHRMPPKVDHEKLGKICE-----------VPSTVSSCPTGAIRV---------------------
>Pearl_river_estuary_clone_SMTZDsr13_FJ748855
RYSMFPE------DYPDIA-HFHTIVNMPSGWFYTSKALRTVCDIWDK-RGSGLTNMHGSTGDIILLGTTTPELQPTFDDLSD--------AGFDLGSGSALTPSAVGPAREWACYDTLDAC--HTITNEFQDELHRPPWPYFIKFSGANDCVAAIARSDLSVITWRDAIQVDGSAVKEYADAG------------------LDIQKEVASLPTQAVEY------------------DLGTKQLKI--VNEDVRCMHINVM-------------PKALRPGKERGVTLLLGG-KAPILEGAMLSSVIIPFMKF--EHPYE-------EFIE-LARNIHDWWDENAKFRERCGELVERVGIRTFL-KE--MGLPAIPQMVNAPRANPYFFWWPDEVTDIGPPLYRDMLPPVIEKNYGKWKYHEIVEPGVLVHVAESGDKLYTVRVGGCRLVS--TDYIRDMADLAEKHCGGYLRFSRHNVEFLVSDKGKLEPLKADLKKL--------NLPIGT------GHSITSIVHTQGWIH-HTPAT-ASGIVKAVMDDLFEYF-GSHKLPAQVRIALA-CLNM-GAVHCSDIAILGVHRLPPKVDHEKLGKICE-----------VPSTVGSCPTGAIRF---------------------
>New_York_peatland_soil_clone_W20_DQ855256
RYSDVPE------QFPNAA-EFHTMVNMPSGWSYTTESLRKLCDVWEK-HGSGLTNMHGSTGDIILLGTQTSHLQDAFNDLSD--------AGFDLGSGSDLTPSAVGPAREYACIDSLGIC--HDVTTTFQNELHRPMWPYFIKVAGANDCVAAIARSDCAIITWKGPLQINQAAVKAYIAAD------------------FDVKGEVVDMPTKALSL-------------------GQDGTLAL--EAEDKRCMHLNKM-------------PKAIRPGTEKGATILIGG-KAPIVRGAYLSSVVVPFMKM--EPPYD-------EFKE-LLGKIWEWWDENGKTRERVGGVIDRMGMGTFL-RA-XWALDPSPAMVFAPRSNPLLLLAA---TDFGPPYFKEMMPSVMAENYGKWLFHETLQPGVLKHVSETGAAIYTVRVGSPRLMA--IDTIREICDIADKFCDGHLRFSRHNIEFLLDDPNKVQPLIAEVRKR--------GWPVGT------GNSISNIVHTQGWIH-HSAAT-ASALVKSIMDEVQPYF-ESMTLPAKLRISVA-CLNM-GAVHCSDLAIVGIHRKPPKVDAERLAKTCE-----------VPNIIAACPTAAIRP---------------------
>Chloroflexi_bacterium_UBA6077_GCA_002436065.1
RYTDMPE------QFPNVA-EFHTMVAMPSGWFYDTKSLRKIADIWEK-YGSGLTNVHGATGDMILLGTQTDKLQECFNELSA--------NGFDLGSGSDLTPSAVGPAREWACIDTLGLL--HDLTTSYQNELHRPMWPYFIKIAGANDCIASIARADFSVITWKGPLQINQDAVKAYLASD------------------LDVKHAVVNKPTRALEL--------------------QGDKLLL--NAGESRCMHLNVM-------------PKAIRPGTEKGATILLGG-KAPIVRGAYMSSVLVPFMKV--EAPFQ-------EIKD-LLGKIWEYWDENGKTRERVAELVERVGKGNFL-RE-M-GLEPEASMVFEPRSNPYYFWKP-EETDFGPPYFKDLMPPMMVENYGKWAFHENVQPGVLKHVSETGAAVWSVRVGSPRLLA--IDTIREMCDLADKYCGGHLRFSRHNIEFLVTAESNIKPLIADLKAK--------GWPVGT------NNAISNIVHTQGWIH-HSAAT-ASALVKSIMDEMIPYF-ESEKLPAKLRIAVA-CLNM-GAIHCSDIALVGIHRTPPQVDHDRLSKTCE-----------IPNIVAACPTAAIRP---------------------
>Peptococcus_niger_FNAF01000003.1
RYTLEPE------KYPAVK-EFHTMINQPSGFFYTSDDIRTLCDIWEK-HGSGLTNMHGTTGDAVFLGTTTDHLQPCFNDLSD--------AGWDLGSGSNLTPSCVGPGREYACIDTLDLT--YNITMEYQMELHRPMWPYSIKISGPNDCVSSTARSDIAIITWRDAIQVDQAEVAKYADNG------------------MPMEAAIVKPPTQCIKY------------------DADKKELNI--DNANNRCMHINLM-------------PKALKVGKEKGASILLGG-KATIVQSAFIGWVVVPFMKLDKEDDYA-------NLKE-FLENLWDWWDENAKTRERLGELIYRLGMNSML-KS--IGMKPVPQMVKHPRENPYIYWYGDDFTDIGPPHYFERMPQICQDNYFKWEYHEKIKPGVYMHHGPAG-DVYTVRVGSPRLLS--IESLRWFAGLADKYCDGHFRFTRSSIEFLTPNKENVDKIIEEVEEY--------GFPVGT------GNSLKTLLHTQGWVH-HSAAT-ASGTTKVVMDELYDYF-KRDDLPAQLKISMA-CLNM-GAVHCSDISFVGIHRTLPRVLDEEVANSCE-----------IPNLVASCPVGAIRP---------------------
>Desulfitibacter_sp._BRH_c19_LOER01000012.1
RYSDLGD------KYPSVA-EFHTMVNQPSGWFYSSETLRNLCDIWEK-HGSGLTNMHGATGDAILLGTTTPHLQPCFNELSN--------SGFDLGSGSNLSPSCAGMARENACIDTMDLC--HDLTNEFQDYLHRPMWPYSIKISGANDCVSSIARADLSLITWRDNIRIDQEQITEYGKSG------------------YDILNLVVKKPSKCISF------------------NQETFEFKV--DDENVRCMHINKM-------------PKGLRIGKDTGVTILIGG-KATLVQSAFLSWVLVPFMKVNKEDGYA-------ELKD-LFERIWDWWDENAKVRERVGELIYRKGMRTFL-KE--VGLEPKPQMVKHPRANPYFFWWPEELTDIGPPHYEDQLPQIIKDNYGKWKYHENVRPGVLKHVSETGEALYSVRIGSPRLLS--IVTLREFADIADKYCDGHLRFSRHNVEFLLSDESKVQPLIEEVEGM--------GWPVGT------GNSLNNIIHTQGWIH-HSAAT-ASGTVKSVMDELYDYF-KYDKLPAKLKISMA-CLNM-GAVHCSDIAFVGIHRTIPKINDEGVAKGCE-----------IPNVIASCPTGAIRP---------------------
>Desulfitibacter_alkalitolerans_sk.kt5_AY751285
RYSDLGH------KYPNVA-EFHTMVNQPSGWFYSSETLRKLCDIWEK-HGSGLTNFHGATGDVILLGTTTPHLQPCFNELSN--------NGFDLGSGSNLTPSAAGMARQNACIDTLHLC--HDLTNEFQDYLHRPMWPYMIKISGANDCVAAVARADLSIVTWRDAIRIDQEKVNEYGKSG------------------YDILNLVVKKPSHCISF------------------NQETFEFKV--DDENVRCMHINKM-------------PKALRIGKDTGITLLIGG-KATIVQSAFLSWVIVPFMKLNKEDGYA-------ELKD-LFERIWDWWDENAKVRERVGELIYRKGMRTFL-KE--VGLEAKPQMVKHPRANPYFFXXPEEITDIGPPHYEDQLPQIIKDNYGKWKYHEYVKPGVLKHVSETGDALYTVRIGSPRLLA--ITTIREFADLADKYCDGHLRFSRHNVEFLLSDESKVEPLIEEVEGM--------GWPVGT------GNCLNNIIHTQGWIH-HSAAT-ASGTVKAVMDRLYDYF-KYDKLPAKLKISMA-CLNM-GAVHCSDIAFVGIHRTIPKINDEGVSKGCE-----------IPNVIASCPTGAIKP---------------------
>Gold_mine_borehole_clone_SAW6-30_AY101581
RYSDLGH------KYPNVA-EFHTMVNQPSGWFYSSETLRKLCDIWER-HGSGLTNFHGATGDVILLGTTTPHLQPCFNDLSN--------NGFDLGSGSNLTPSAAGMARQNACIDTLHLC--HDITNEFQNYLHRPMWPYMIKISGANDCVAAVARADLSIVTWRDAIRIDQEQVNEYGQXV------------------AMIFNLVVKKPSHCISF------------------NQETFEFKV--DDENVRCMHINKM-------------PKALRRGKDTGITLLIGG-KATIVQSAFLSWVIVPFMKLNKGDGYA-------ELKD-LFERIWDWWDENAKVRERVGELIYRKGMRTFL-KE--VGLEAKPQMVKHPRANPYFFWWPEEITDIGPPHYEEQLPQIINYNYGKWKYHEYIKPGVLKHVSETGDALYTVRIGSPRLLA--ITTIREFADLADKYCDGHLRFSRHNVEFLLSDENKVEPLIEEVEAK--------GWPVGT------GNCLNNIIHTQGWIH-HSAAT-ASGTVKAVMDRLYDYF-KYDKLPAKLKISMA-CLNM-GAVHCSDIAFVGIHRTIPKINDEGVAKGCE-----------IPNVIASCPTGAIKP---------------------
>Anaerobic_bacterium_EtOH8_AY751284
RYTDLPE------EFPMVK-EFHTMVNQPSGWYYTSDALRTLCDIWEK-HGSGLTNMHGATGDAILLGTTTEHLQACFNDLSE--------AGWDLGSGSNLTPSCAGPARQNACIDSLDLC--HNLTNTFQDQLHRPSFPYFIKISGANDCVASIARADLSIITWRDAIRIDAEAVKEYAAKG------------------YDIQGLVVEKPSQACSY------------------DAEAQEXCV--DNPNVRCMHINKM-------------PKALRIGKETGATILIGG-KATIVQSAFLSWVIVPFMKLEKEDDYA-------ELKD-LIERIWEWWDENAKVRERVGELIYRKGMRTFL-KA--VDLDPVPQMVKHPRANPYFFWWPDEITDIGPPYYMEMLPEIIKENYGQWKYHEKIKPGVLKHVAESGAELYTVRAGSPRLIS--IVTIREYADLADKYCDGHLRFSRHNVEFLLADAAKVEPLIAELEEK--------GHPVGT------GNSLNNIIHTQGWIH-HSAAT-ASGPVKAVMDDLFSYF-KTDELPAKLKISMA-CLNM-GAVHCSDIAFVGIHRTLPVIDDVGVSKGCE-----------IPNVIASCPTGAIRP---------------------
>Anaerobic_bacterium_sk.prop8_AY751286
RYTDLPE------EFPEVR-EFHTMVNQPSGWYYTSDALRTLCDIWEK-HGSGLTNMHGATGDAILLGTTTEHLQPCFNDLSE--------AGFDLGSGSNMTPSCAGPARQNACIDTLDLC--HNLTNTFQDYLHRPSFPYFIKISGANDCVASIARADLSIITWRDAIRIDQEAVKEYAAQG------------------YDIQGLVVDKPSQACTY------------------NAETQEFTV--DNPNVRCMHINKT-------------PKALRIGKETGATILIGG-KATIVQSAFLSWVIVPFMKLEKEDDYA-------ELKD-LIERIWEWWDENGKVRERVGELIYRKGMREFL-KA--VGLPPVPQMVKHPRANPYFFWWPDEITDIGPPYYYDMLPEIIKENYGKWKYHEKIKPGVLKHVSENGAELYTVRAGSPRLLS--IVTIREYADLADKYCGGHLRFSRHNVEFLLSDPANIEPLIAXLEAK--------GYPVGT------GDCLNNIIHTQGWIH-HSAAT-ASGPVKAVMDDLFEYF-KKDDLPAKLKISMA-CLNM-GAVHCSDIAFVGIHRTVPTIDDAGVAKGCE-----------IPNVIASCPTGAIRP---------------------
>Peptococcaceae_bacterium_BICA1-8_JUEF01000044.1
RYCDLPE------EYPEVA-EFHTIVNQPSGWFYDSKAIRSLCDVWEK-HGSGLTNMHGATGDAILLGTTTPHLQDCFNDLSD--------AGFDLGSGSNLTPSACGPAREYACFDTLDLC--HHVTNKYQNELHRPMWPYFIKISGPNDCTSSIARADLSIITWRDRIRVNQKAVAEYVDGG------------------LPIKSAVLDYPTKCISF------------------DKEKKEINI--DNENTRCMHISVM-------------PKALRVGKEKGATLLLGG-KATIVQSAFLGWVIKPFIKLDKEDGYQ-------ELHD-LLEKIWEWWDENAKVRERIGELIYRKGMGEFL-KA--TDLEPVPQMVHHPRANPYFFWYPEDFTDIGPPNFWNMLPQVIKDNYGNWLYHEKVKPGVLKHVGETGDELYTVRVGSPRLLS--IETLRWFADIADKYCDGHLRFSRHNVEFLLADGTKVDALVDELEAA--------GWPVGT------GRSLKNLIHTQGWIH-HSAAT-ASGTVKAVMDDLYDYF-KKDDLPAKLKISMA-CLNM-GAVHCSDIAFVGVHRKIPKVDDYGVANGCE-----------IPNVVASCPTGAIRP---------------------
>Clostridiaceae_bacterium_BRH_c20a_LADT01000009.1
RYCDLPE------EYPEIA-EFHTIVNQPSGWFYDSKAIRTLCDVWEK-HGSGLTNMHGATGDAILLGTTTPHLQDCFNDLSD--------AGFDLGSGSNLTPSACGPAREYACFDTLDLC--HNITNSYQDELHRPMWPYFIKISGPNDCTSSIARADLSIITWRDSIRVNQEAVAEYVDNG------------------LPIKSAVLDYPTKCISF------------------DKEKKEMNI--DNENTRCMHISVM-------------PKALRVGKEKGATLLLGG-KATIVQSAFLSWVIKPFIKLDKEDNYA-------ELKE-IMEKIWEWWDENAKVRERVGELIYRKGMGEFL-KA--TDLEPVPQMVHHPRTNPYFFWYPEDFTDIGPPNFWNMLPQVIKDNYGNWLYHEKVKPGVLKHVGETGDELFTVRVGSPRLLS--IETLRWFADIADKYCDGHLRFSRHNVEFLLADGTKVDALVDELEAA--------GWPVGT------GKSLKNLIHTQGWIH-HSAAT-ASGTVKAVMDDLYDYF-KKDDLPAKLKISMA-CLNM-GAVHCSDIAFVGVHRKIPTIDDNGVANGCE-----------IPNVVASCPTGAIRP---------------------
>Carboxydothermus_ferrireducens_DSM_11255_ATYG01000003
RYSDVPE------QFPDAA-EFHTIVNQPAGWFYTTEALRKLCDIWEK-YGSGLTNFHGSTGDAILLGTDTDKLQACFDELAE--------AGFDLGSGSDLTPSCVGPAREFACFDTLDVC--HEITMEFQNELHRPMWPYFIKIAGPNDCVASIARADLSVITWRDEIRVNQEEVKAYAEAG------------------FDIQGMVVEKPKKAVKY------------------NPETRQIVI--DNESTRCMHINEM-------------PRALRVGKEGGATLLIGA-KAPIVKSAFMSWVIIPFMEM--KPPYT-------ELKD-FIRTITDWWDENGKTRERIGETIYRLGMPKFL-RD--TGIKPVPQMVTAPRANPYYFWYPEEVTDFGPPHYSTLIPDIIKENYGKWLYHEQIRPGVLKHVSETGAELYTVRVGSPRLAS--IDFIREICEIADKYSKGHLRFSRHNIEFLLDDKEMVEPLLEELARR--------GLPVGT------GHSVSNIVHTQGWVH-HSAAT-ASGLVKSLMDGLYDYF-VENKLPNMVRIAVA-CLNM-GAVHCSDIAIVGIHRKPPRIDHEKLHKVCE-----------IPSVIQSCPTGAIKP---------------------
>Carboxydothermus_hydrogenoformans_Z-2901_NC_007503
RYSDVPE------QFPDAA-EFHTIVNQPAGWFYTTEALRKLCDIWEK-YGSGLTNFHGSTGDAILLGTDTDKLQACFDELAE--------AGFDLGSGSDLTPSCVGPAREFACFDTLDVC--HEITMEFQNELHRPMWPYFIKIAGPNDCVASIARADLSVITWRDEIRVNQEEVKAYAEAG------------------FDIQGMVVDKPKKAVKY------------------NAETREIVI--DNESTRCMHINEM-------------PRALRVGKEGGATLLIGA-KAPIVKSAFMSWVIIPFMEM--KPPYT-------ELKD-FIRTITDWWDENGKTRERIGETIYRLGMPKFL-RD--TGIKPVPQMVTAPRANPYYFWYPEEVTDFGPPHYSTLIPDIIKENYGKWLYHEQIRPGVLKHVSETGAELYTVRVGSPRLAS--IDFIREICEIADKYSKGHLRFSRHNIEFLLDDKEMVEPLLEELARR--------GLPVGT------GHSVSNIVHTQGWVH-HSAAT-ASGLVKSLMDGLYDYF-VENKLPNMVRIAVA-CLNM-GAVHCSDIAIVGIHRKPPRIDHEKLHKVCE-----------IPSVIQSCPTGAIKP---------------------
>Arctic_sediment_clone_AH5_16_KF896971
RYSDMPK------EFPGVE-HFHTIVNQPSGWFYSTEMLRKICDIWDK-HGSGLTNMHGSTGDIILLGARTEHLQPCFDELSE--------AGFDLGSGSALTPSAVGKAREWACYDSLDLC--NDVTQSYQDELHRPMWPYFIKCSAPNDCVASIARADMSIITWKGDIRQDDAAVAEYADGG------------------MDIEKDVCMRPTQCMEF------------------DAATKKLSI--DNGESRCMHINVM-------------PKALRPGEEQGATLLIGG-KAPILEGAMMSWVLVPFMKM--ESPYQ-------ELKD-LLAVIWDWWDEHANMRERLGELIKRVGMRVFL-RA--IGLPPVPQMVKEPRANPYVFWWPEEVTDIGPPDFRTMLHPVIEKNYGKWLYHENPKAGVLIHTSETGDKLYTVRVGSPRLVS--TTYIRELCDVADRFSESRFRFSRHNVEFFVGDESQVEPLIEACNAK--------GWPVGT------GNAITSIVHTQGWIH-HTPAT-ASGPVQAVMDALFDHF-TDMKLPGKLRIALA-CLNM-GAVHCSDIAILGIHRLPPKVIAEQVGKICE-----------VPTTVKSCPTFAIRG---------------------
>Arctic_sediment_clone_AH5_5_KF896972
RYSDMPK------EFPGVE-HFHTIVNQPSGWFYSTEMLRKICDIWDK-HGSGLTNMHGSTGDIILLGARTEHLQPCFDELSE--------AGFDLGSGSALTPSAVGKAREWACYDSLDLC--NDVTQSYQDELHRPMWPYFIKCSAPNDCVASIARADMSIITWKGDIRQDDAAVAEYADGG------------------MDIEKDVCMRPTQCMEF------------------DAATKKLSI--DNGESRCMHINVM-------------PKALRPGEEQGATLLIGG-KAPILEGAMMSWVLVPFMKM--ESPYQ-------ELKD-LLAVIWDWWDEQGNMRERFGEVIKRVGMRVXL-RA--IGLPXVPQMVKEPRANPYVFWWPEEVTDIGPPDFRTMLHPVIEKNYGKWLYHENPKAGVLIHTSETGDKLYTVRVGSPRLVS--TTYIRELCDVADRFSESRFRFSRHNVEFFVGDESQVEPLIEACNAK--------GWPVGT------GNAITSIVHTQGWIH-HTPAT-ASGPVQAVMDALFDHF-TDMKLPGKLRIALA-CLNM-GAVHCSDIAILGIHRLPPKVIAEQVGKICE-----------VPTTVKSCPTFAIRG---------------------
>Aarhus_bay_sediment_clone_DSRII-2_FM179956
RVLCIYL------MVKGVE-FQHTAVNQTSGSELGTKYLEQLCDIWEK-RGSGLTNRHGATGDIPLTGGRTQPLEESFYMLTH---------GGATPLGSRGTISCLGGGYEWACYDTLDLC--NDLTHTYQDELHRPMWPYFIKFSGGNDCVASIARADLSIITWRDDIRIDQEAVARYADDG------------------MDIGVEVVDLPTGCMTY--------------------DEKTLAI--DNAETRCMHINRM-------------KALRPVGPRGDAVDRAAD-KAPIPEGAQMLSWVIVPFVK-IEKPYT-------AIKE-LLAKIWEWWDENAKMRERVGELVKRMGMRVFL-KA--MGLXPLPQMVNXPRANPYVFWWPEEVTDIGPPDFHTMLHPMIEKNYGQWRYHEIVKPGVLMHVAENGDKLYTIRMGAGRLVD--TDYIRRLCDIADKYSEGRFRFSRHNVEFFVTDESKIDPLIEELNAN--------GWPVGT------GNGITSIVRTQGWVH-HTPAT-ASGPVKAIMDALFEHF-VDMKLPAKLRISLA-CLNM-GAVHCSDIAILGTHRLPPHVDNELLPKICE-----------IPTTIAACPTFAIRG---------------------
>peatland_soil_clone_D1_DQ855242
RYCDLPE------EYPGVA-HFHTVINQPAGFYYTSSALRELMDIWDK-YGSGLTNMHGSTGDLVLLGTQTDKLEAIFAETTA--------KGWDLGSGSCLTPSCAGKSREFANIDTMEIC--DTLTHKFQDELHRPAFPYFIKVSGANDCVAAIARADMSIITWRDSIRIDQAEVKNYSKS-------------------MNIAEEVVCMPSKCMSF--------------------DGSTLKI--QSEDVRCMHINLM-------------PKALRPGKEQGATIMLGG-KAPIVTGALMSWVIVPFMKL--EKPYD-------NLEE-LIRKLWEWWDDHRQNRERIGELVDRMGMKSML-DS--TGIKAVPQMVKAPRWNPYVFWSPEDVTDIGAPHFSKFLPPVIAKNYGKWKYHEIINKGAMKHVSETGDELYTVRMASPRLVS--TDFIREVCDLAEKFSGGHLRFTRNNIEFF-PAKAQVDALQAELKKR--------GHLTGI------GYGISNVVHTQGWVH-HTPAT-ASGVVKAVMDELHEYF-TTKTLPARVRIALA-CLNM-GAVHCSDIAILGIHRKPPKVNEATIANQCE-----------IPTPIASCPTGAIAP---------------------
>Peatland_soil_clone_W10_DQ855253
RYCDLPE------EYPGVA-HFHTVINQPAGFYYTSSALRELMDIWDK-YGSGLTNMHGSTGDLVLLGTQTDKLEAIFAETTA--------KGWDLGSGSCLTPSCAGKSREFANIDTMEIC--DTLTHKFQDELHRPAFPYFIKVSGANDCVAAIARADMSIITWRDSIRIDQAEVKNYSKS-------------------MNIAEEVVGMPSKCMSF--------------------DGGTLKI--QGEDVRCMHINLM-------------PKALRPGKEQGATIMLGG-KAPIVTGALMSWVIVPFMKL--EKPYD-------NLEE-LIRKLWEWWDDHGKNRERIGELVDRMGMKSML-DX--TGIKAVPQMVKAPRSNPYVFWSPEDVTDIGAPHFSKFLPPVIAKNYGKWKYHEIINKGAMKHVSETGDELYTVRMASPRLVS--TDFIREVCDLAEKFSGGHLRFTRNNIEFF-PAKAQVDALQAELKKR--------GHLTGI------GYGISNVVHTQGWVH-HTPAT-ASGVVKAVMDELHEYF-TTKTLPARVRIALA-CLNM-GAVHCSDIAILGIHRKPPKVNEATIANQCE-----------IPTTIASCPTGAIAP---------------------
>peatland_soil_clone_D43_DQ855247
RYCDLPE------EYPGVA-HFHTVINQPAGFYYTSSALRELMDIWDK-YGSGLTNMHGSTGDLVLLGTQTDKLEAIFAETTA--------KGWDLGSGSCLTPSCAGKSREFANIDTMEIC--DTLTHKFQDELHRPAFPYFIKVSGANDCVAAIARADMSIITWRDSIRIDQAEVKNYSKS-------------------MNIAEEVVGMPSKCMSF--------------------DGGTLKI--QGEDVRCMHINLM-------------PKALRPGKEQGATTMLGG-KAPIVTGALMSWVIVPFMKL--EKPYD-------NLEE-LIRKLWEWWDDHGKNRERIGELVGRMGMKSML-DS--TGIKAIPQMVKAPRSNPYVFWSPEDVTDIGAPHFSKFLPPVIAKNYGKWKYHEIINKGAMKHVSETGDELYTVRMASPRLVS--TDFIREVCDLAEKFSGGHLRFTRNNIEFF-PAKAQVDALQAELKKR--------GHLTGI------GYGISNVVHTQGWVH-HTPAT-ASGVVKAVMDELHEYF-TTKTLPARVRIALA-CLNM-GAVRCSDIAILGIHRKPPKVNEATIANQCE-----------IPTTIATCPTGAIAP---------------------
>peatland_soil_clone_D15_DQ855244
RYCDLPE------EYPGVA-HFHTVINQPAGFYYTSSALRELMDIWDK-YGSGLTNMHGSTGDLVLLGTQTDKLEAIFAETTA--------KGWDLGSGSCLTPSCAGKSREFANIDTMEIC--DTLTHKFQDEPHRPALPYFIKVSGANDCVAAIARADMSIITWRDSIRIDQAEVKNYSKS-------------------MNIAEEVVGMPSKCMSF--------------------DGGTLKI--QGEDVRCMHINLM-------------PKALRPGKEQGATIMLGG-KAPIVTGALMSWVIVPFMKL--EKPYD-------NLEE-LIRKLWEWWDDHGKNRERIGELVDRMGTKSMX-DS--TGIKAVPQMVKAPRSKPYVFWSPEDVTDIGAPHFSKFLPPVIAKNYGKWKYHEIINKGAMKHVSETGDELYTVRMASPRLVS--TDFIREVCDLAEKFSGGHLRFARNNIEFF-PAKAQVDALQAELKKR--------GHLTGI------GYGISNVVHTQGWVH-HTPAT-ASGVVKAVMDELHEYF-TTKTLPARVRIALA-CLNM-GAVHCSDIAILGIHRKPPKVNEATIANQCE-----------IPTTIASCPTGAIAP---------------------
>New_York_peatland_soil_clone_D23_DQ855245
RYCDLPE------EYPGVA-HFHTVINQPAGFYYTSSALRELMDIWDK-YGSGLTNMHGSTGDLVLLGTQTDKLEVIFAETTA--------KGWDLGSGSCLTPSCAGKSREFANIDTMEIC--DTLTHKFQDELHRPAFPYLIKVSGANDCVAAIARADMSIITWRDSIRIDQAEVKNYSKS-------------------MNIAEEVVGMPSKCMSF--------------------DGGTLKI--QGEDVRCMHINLM-------------PKALRPGKEQGATIMLGG-KAPIVTGALMSWVIVPFMKL--EKPYD-------NLEE-LIRKLWEWWDDHGKNRERIGELVDGMGMKSMX-DS--TGIKAVPQMVKAPRSNPYVFWSPEDVTDIGAPHFSRFLPPVIAKNYGKWKYHEIINKGAMKHVSETRDELYTVRMASPRLVS--TDFIREVCDLAEKFSGGHLRFTRNNIEFF-PAKAQVDALQAELKKR--------GHLTGI------GYGISNVVHTQGWVH-HTPAT-ASGVVKAVMDELHEYF-TTKTLPARVRIALA-CLNM-GAVHCSDIAILGIHRKPPKVNEATIANRCE-----------IPTTIASCPTGAIAP---------------------
>Rice_field_soil_clone_Bu-21_JN615146
--CDLPE------EYPGVA-HFHTVINQPAGFYYTSSALRELMDIWEK-YGSGLTNVHGSTGDLVLLGTQTDKLEPIFAETTA--------KGWDLGSGSCLTPSCAGMSREFANIDTMEIC--DTLTHKFQDELHRPAFPYFIKVSGANNCVGSIARADMSIITWRDSIRIDQAEVKNYSKS-------------------MNIQQEVIDAPTKCMSF--------------------DGGTLKI--TGADNRCMNINRM-------------PKALRSGKEKGATIMLGG-KAPIVTGALMSWVIVPFMKL--EKPYD-------NLEE-LIRKLWEWWDDNGKNRERIGELVDRLGMKSML-DA--TGLKAVPQMVKAPRSNPYVFWSPEDVTDIGAPHFSKFLPPVIAKNYGKWKYHEIINKGAMKHVSEAGDELYTVRMASPRLVS--SEFIRESCEIADKFSGGHLRFTRNNVEFF-PAKDQVAPLQAELKKR--------GHLSGI------GYGISNVVHTQGWIH-HTPAT-ASGVVKAVMDELHEYF-TTKDLPARVRIALA-CLNM-GAVHCSDISILGVHRKPPKVNEATIANQCE-----------VPTTIAACPTGAISP---------------------
>Rice_field_soil_clone_Bu-6_JN615156
---DLPE------EYPGVA-HFHTVINQPAGFYYTSSALRELMDIWEK-YGSGLTNVHGSTGDLVLLGTQTDKLEPIFAETTA--------KGWDLGSGSCLTPSCAGMSREFANIDTMEIC--DTLTHKFQDELHRPAFPYFIKVSGANDCVASIARADMSIITWRDSIRIDQAEVKNYSKS-------------------MNIQQEVIDAPTKCMSF--------------------DGGTLKI--TGADNRCMNINRM-------------PKALRSGKEKGATIMLGG-KAPIVTGALMSWVIVPFMKL--EKPYD-------NLEE-LIRKLWEWWDDNGKNRERIGELVDRLGMKSML-DA--TGLKAVPQMVKAPRSNPYVFWSPEDVTDIGAPHFSKFLPPVIAKNYGKWKYHEIINKGAMKHVSEAGDELYTVRMASPRLVS--SEFIRESCEIADKFSGGHLRFTRNNVEFF-PAKDQVAPLQAELKKR--------GHLSGI------GYGISNVVHTQGWIH-HTPAT-ASGVVKAVMDELHEYF-TTKDLPARVRIALA-CLNM-GAVHCSDISILGVHRKPPKVNEATIANQCE-----------VPTTIAACPTGAISP---------------------
>Schloeppnerbrunnen_II_soil_clone_dsrSbII-39_AY167472
RYCDLPE------EYPGVA-HFHTVINQPAGFYYTASALRELMDIWDK-YGSGLTNMHGSTGDLVLLGTQTDKLEAIFAETTA--------KGWDLGSGSCLTPSCAGMSREFANIDTMEIC--DVLSHKFQDELHRPAFPYFIKVAGANDCVAAIARADMSIITWRDSIRIDQVEVKKYASG-------------------MNIQSEVVDMPTKCMSF--------------------DGGTVKI--NGKDSRCMNINRM-------------PEXLRPGKEKGATIMLGG-KAPIVTGALMSWVIVPFMKL--EKPYD-------NLED-LIRKLWEWWDEHGKNRERIGELVDRLGMRSML-EA--TGLKPVPQMVKAPRSNPYVFWSPEDMTDIGAPHFSKFLPPVIAKNYGKWKYHEIISKGSMKHVSETGDELYTVRMASPRLVS--TDFIREVCDLAEKFSGGHLRFTRNNIEFF-PEKAQVDPLQAELKKR--------GHLVGI------GNGISNIVHTQGWIH-HTPAT-XSGVVKAVMDELHEYF-TTKXLPARVRIALA-CLNM-GAVHCSDIAILGIHRKPPKVNEATLPNQCE-----------IPTTIASCPTGAISP---------------------
>Rasner_Moeser_fen_soil_clone_Rm47_GU127969
RYCDLPE------EYPGVA-HFHTVINQPAGFYYTTSALRDLMDIWDK-YGSGLTNFHGSTGDLVLLGTQTDKLEAIFAETTA--------KGWDLGSGSCLTPSCAGMSREFASIDSMEIC--DTLTHKFQDELHRPAFPYFIKVSGANDCTAAVARADMSIITWRDTIRIDAAEVKNYVSK-------------------MDINTEIVGMPTKCMSF--------------------DGSVLKI--NDKDNRCMHINQM-------------PKALRPGKEKGATIMLGG-KAPIVTGALMSWVIVPFMKL--EAPYD-------NLED-LIRKLWEWWDDHGKNRERIGELVDRLGMRSML-ES--TGLPPVPQMVKAPRSNPYVFWSAEDVTDIGAPHFSKFLPPVIAKNYGKWKYHEQINKCTMKHVSETGDELYTVRMASPRLVS--SDFIREICEIADTFSGGHLRFTRNNIEFF-PDKAQVEPLQAELKKR--------GHLVGI------GYGISNVVHTQGWIH-HTPAT-ASGVVKAVMDELHEYF-TTKTLPARVRIALA-CLNM-GAVHCSDIAILVIHRKPPKVNEATIGNQCE-----------IPTTIASCPTGAIAP---------------------
>Rice_field_soil_clone_Bu-d-16_JN615159
RYCDLPE------EYPGVA-HFHTVINQPAGFYYKASALLEIMDIWDK-YGSGLTNMHGSTGDLVLLGTQTDKLEPIFAEVTK--------KGWDLGSGSCLTPSCVGMSREFASIDAMDIC--DSFTRKFQDELHRPAFPYFIKVSGANDCTAYIARADFSIITWKDNIRIDQAEGXNYAKS-------------------MNIQEEVIAMPTQCMSF--------------------DGSSLKV--NDKDTRCMNINRM-------------PKALRPGKEKGATIMLGG-KAPIVTGALMSWVMVPFMKL--DAPYN-------NLED-LIRKMWEWWDEHGKNRERIGELVDRMGMKNFL-QS--VGLPPVPQMVKAPRTNPYVFWAPEEVTDIGAPDYHKFLPPVVAKNYGKWKYHEVINKGTMKHVSETGDELYTVRIASPRLVS--TDFVRDCCDLAEKFSGGYLRWTRHNVEFF-PEKSKVDALHAELKKR--------GHLAGI------GYGISNVVHTQGWIH-QTPAT-ASGVVKAVMDDLHEYF-SSKTLPARVRIALA-CLNM-GAVHCSDISILGVHRKPPKVNEATLANQCE-----------VPTTIAACPTGAISP---------------------
>Rice_field_soil_clone_Bu-d-13_JN615158
RYCDLPE------EYPGVA-HFHTVINQPAGFFYKASALKEIMDIWDK-YGSGLTNMHGSTGDLVLLGTQTDKLEPIFAEVTA--------KGWDLGSGSCLTPSCVGMAREYPNIDAMDVC--DSFTRKFQDELHRPAFPYFIKVSGANDCTASIARAELSIINWKDNIRIDQAEVKNYSRS-------------------MNFQEEVIAMPTHCMSF--------------------DGSSIKI--NDKDTRCMNINRM-------------PKALRPGKEKGATIMLGG-KAPIVTGALMSWVMVPFMKL--EAPYN-------NLED-LIRKMWEWWDEHGKNRERIGELVDRMGMKNFL-QS--VGLPPVPQMVKAPRTNPYVFWAPEEVTDIAAPDYHKFLPPVIAKNYGKWKYHEIINKGTMKHVSETGDELYTVRIASPRLVS--TDFVREMCDLAESFSGGFLRWTRHNVEFF-PEKGKVDALQAELKKR--------GHLAGI------GYGISNVVHTQGWIH-HTPAT-ASGVVKAVMDDLHEYF-SSKTLPARVRIALA-CLNM-GAVHYSDISILGVHRKPPKVNEATIANQCE-----------IPTTIASCPTGAISP---------------------
>Polluted_aquifer_clone_LGWI21_EF065049
RYCDLPE------EFPGVA-HFHTVVNPPSGFFYTSKAMKELCDIWDK-YGSGLTNLHGSTGDLVWLGTQTDKLEPIFAELTA--------KGWDLGSGSCLTPSSVGMAREFANIDTMSIC--HTMTQKFQDELHRPAFPYFIKVSGANDCTASVARADLSIITWKDAIRIDQAEVKNYAKS-------------------MNIAEEIVGMPTKCMSF--------------------DGSALKI--NDKDNRCMHINQM-------------PKALRPGKDKGATIMVGG-KAPIVTGALMSWVIVPFMKL--EAPYD-------NLSD-LIKKMWEWWDDNGKNRERIGELMDRLGMRSFL-ES--TGLPPVPQMVKAPRSNPYVFWAPGEVTDLGSPDYKKFLPPAISKNYGKWKYHEQINKGVMKHVSETGDELFTVRIAAPRLVS--TDYIREMCDISEKYSGGYLRWTRHNVEFF-PEKGQVDGLVADLKKR--------GHLVGI------GYGISNVVHTQGWIH-HTPAT-ASGVVKAVMDELHEYF-TTKSLPARVRIALA-CLNM-GAVHCSDIAILGIHRKPPKVNEATLPNQCE-----------IPTTIASCPTGAISP---------------------
>Polluted_aquifer_clone_LGWI01_EF065048
RYCDLPE------EYPGVA-HFHTVVNPPSGFFYTSKAMKELCDIWDK-YGSGLTNLHGSTGDLVWLGTQTDKLEPIFAEITA--------KGWDLGSGSCLTPSSVGMAREYANIDTMSIC--HTLTHKFQDELHRPAFPYFIKVSGANDCTAAVARADMSIITWRDSIRIDQAEVKNYASK-------------------MNIQEEIVNMPTKCVSF--------------------DGGSLKI--NDKDNRCMHINQM-------------PKALRPGKEKGATIMLGG-KAPIVTGALMSWVLVPFMKL--EEPYD-------NLED-LIRKLWEWWDEHGKNRERIGELVDRMGMRPML-EA--TGLPPVPQMVKAPRTNPYVFWAPGEVTDLGSPDYKKFLPPAIAKNYGKWKYHEVIDHGTMKHVSETGDELYTVRIATPRLVS--TDFIREMCDISEKYSGGHLRWTRHNVEFF-PAKDQVDVLKADLKKR--------GHLVGI------GYGISNVVHTQGWIH-HTPAT-ASGVVKAVMDELHEYF-TTKSLPARVRIALA-CLNM-GAVHCSDIAILGIHRLPPKVNEATLANQCE-----------IPTTIASCPTGAISP---------------------
>Polluted_aquifer_clone_LGWI09_EF065057
RYCDLPE------EYPGVA-HFHTVVNPPSGFFYTSKALKELCDIWEK-HGSGMWNMHGSTGDMVWLGTQTDKLEPIFSEITA--------KGWDLGSGSCLTPSSCGMAREFANIDTMSIC--HTLTHKFQDELHRPAFPYFIKVSGANDCTAAVARADMSIITWKDAIRIDQAEVKNYSSK-------------------MNIQEEIVGMPTKCMSY--------------------DGSALKI--NDKDNRCMHINQM-------------PKALRPGKEKGATIMLGG-KAPIVTGALMSWVLVPFMKL--EEPYD-------NLEA-LIRKLWEWWDEHGKNRERIGELVDRMGMRSML-EA--TDLPPVPQMVKQPRTNPYVFWAPGEVTDLGSPDYKKFLPPVIAKNYGKWKYHEVMDHGTMKHVSETGDELYTVRIATPRLVS--TDFIREMCDISEKFSGGHLRWTRHNVEFF-PAKDQVDALKADLKKR--------GHMIGI------GYGISNVVHTQGWIH-HTPAT-ASGVVKAVMDELHEYF-TTKSLPARVRIALA-CLNM-GAVHCSDIAILGIHRLPPKVNEATLANQCE-----------IPTTIASCPTGAISP---------------------
>Nitrospirae_bacterium_GWD2_57_9_GCA_001803765.1
RYCDLPE------EFPGVA-HFHTVINPPSGFFYTSKAMKELCDIWDK-YGSGLTNLHGSTGDMVWLGTQTDKLEPIFAEITA--------KGWDLGSGSCLTPSSVGMAREFSNIDTMSIC--HTMTQKFQDELHRPAFPYFIKVSGANDCTAAVARADMSIITWKDNIRIDQAEVKNLAKS-------------------MNIQEEVVDMPTKCMSF--------------------DGSTLKI--NDKDNRCMHINRM-------------PKALRPGKEKGATIMLGG-KAPIVTGALMSWVLVPFMKL--EAPYD-------NLEA-LIRKLWEWWDDHGKNRERIGELVDRMGMRSML-EA--TGLPPVPQMVKAPRTNPYVFWAPGEVTDLGSPDYNKFLPPVIAKNYGKWKYHEYINKGVMKHVSETGDELYTVRIATPRLVS--TDYIREMCDFSEKYSGGYLRWTRHNVEFF-PAKEQVDGLVADLKKA--------GHLVGI------GYGISNVVHTQGWIH-HTPAT-ASGVVKAVMDELHEYF-TTKTLPARVRIALA-CLNM-GAVHCSDIAILGIHRLPPKVNEATLANQCE-----------IPTTIASCPTGAISP---------------------
>Rice_field_soil_clone_Rhi-18_JN615169
RYCDLPE------EFPGVA-HFHTVVNPPSGFFYTSKAMKELCDIWDK-YGSGLTNLHGSTGDLVWLGTQTDKLEPIFAEITA--------KGWDLGSGSCLTPSSVGMAREFANIDTMSIC--HTMTQKFQDELHRPAFPYFIKVSGANDCTASIARADMSIITWKDNIRIDQAEIKNYSKS-------------------MNIQEEVVEMPTKCMSF--------------------DGXSLKI--NDKDNRCMNINRM-------------PKALRPGKEKGATIMLGG-KAPIVTGALMSWVIVPFMKL--EAPYD-------NLED-LIRKMWEWWDDNGKNRERIGELVDRLGMRSFL-EH--TGLPPVPQMVKAPRTNPYVFWAPGEVTDLGSPDYNKFLPPVIAKNYGKWKYHEVINKGTMKHVSETGDELYTVRIATPRLVS--TDYIRXMCDIAGKYSGGHLRWTRHNVEFF-PPKNQVDALQADLKKR--------GHLVGI------GYGISNVVHTQGWVH-HTPAT-ASGVVKAVMXELHEYF-TTKTLPARVRIALA-CLNM-GAVHCSDISILGIHRKPPKVDEATIGNQCE-----------IPTTIASCPTGAISP---------------------
>Rice_field_soil_clone_Rhi-11_JN615164
RYCDLPE------EFPGVA-HFHTVVNPPSGFFYTSKAMKELCDIWDK-YGSGLTNLHGSTGDLVWLGTQTDKLEPIFAEITA--------KGWDLGSGSCLTPSSVGMAREFANIDTMSIC--HTMTQKFQDELHRPAFPYFIKVSGANDCTASIARADMSIITWRDNIGIHQAEIKNYSKS-------------------MNIQEEVVEMPTKCMSF--------------------DGSSLKI--NDKDNRCMNINRM-------------PKALRPGKEKGATIMLGG-KAPIVTGALMSWVIVPFMKL--EAPYD-------NLED-LIRKMWEWWDDNGKNRERIGELVDRLGMRSFL-EH--TGLPPVPQMVKAPRTNPYVFWAPGEVTDLGSPDYNKFLPPVIAKNYGKWKYHEVINKGTMKHVSETGDELYTVRIXTPRLVS--TDYIREMCDIAGKYSGGHLRWTRHNVEFF-PPKNQVDALQADLKKR--------GHLVGI------GYGISNVVHTQGWVH-HTPAT-ASGVVKAVMDELHEYF-TTKTLPARVRIALA-CLNM-GAVHCSDISILGIHRKPPKVDEATIGNQCE-----------IPTTIASCPTGAISP---------------------
>Rice_field_soil_clone_Rhi-3_JN615173
RYCDLPE------EFPGVA-HFHTVVNPPSGFFYTSKAMKELCDIWDK-YGSGLTNLHGSTGDPVWLGTQTDKLEPIFAEITA--------KGWDLGSGSCLTPSSVGMAREFANIDTMSIC--HTMTQKFQDELHRPAFPYFIKVSGANDCTASIARADMSIITWRDNIRIDQAEIKNYSKS-------------------MNIQEEVVEMPTKCMSF--------------------DGSSLKI--NDKDNRCMNINRM-------------PKALRPGKEKGATIMLGG-KAPIVTGALMSWVIVPFMKL--EAPYD-------NLED-LIRKMWEWWDDNGKNRERIGELVDRLGMRSFL-EH--TGLPPVPQMVKAPRTNPYVFWAPGEVTDLGSPDYNKFLPPVIAKNYGKWKYHEVINKGTMKHVSETGDELXTVRXATPRLVS--TDYIREMCDIAEKYSGGHLRWTRHNVGVF-PPEDQVDALQADFKKR--------GHFVGI------GYGISNVVHTQGWVH-HTPAT-ASGVVKAVMDELHEYF-TTKTLPARVRIALA-CLNM-GAVHCSDISILGIHRKPPKVNEATIGNQCE-----------IPTTIASCPTGAISP---------------------
>Rice_field_soil_clone_Rhi-16_JN615167
RYCDLPE------EFPGVA-HFHTVVNPPSGFFYTSKAMKELCDIWDK-YGSGLTNLHGSTGDMVWLGTQTDKLEPIFAEITA--------KGWDLGSGSCLTPSSVGMAREFANIDTMAIC--HTFTQKFQDELHRPAFPYFIKVSGANDCTASIARADMSIITWKDNIRIDQAEIKNYSKS-------------------MNIAEEVVDMPTKCMSF--------------------DGSSLKI--NDKDNRCMNINRM-------------PKALRPGKEKGATIMLGG-KAPIVTGALMSWVLVPFMKL--EAPFD-------NLEA-LIRKLWEWWDEHGKNRERIGELVDRMGMKSML-EA--TGLPPVPQMVKAPRTNPYVFWAPEDVTDLGSPDYNKFLPPVIAKNYGKWKYHEVINKGTMKHVSETGDELYTVRIATPRLVS--TDYIREMCDIAEKYCGGYLRWTRHNVEVF-PAKDRM-PIQADLNKR--------GXMVGI------GYGISNVLHTQGWIH-HTPAT-ASGVXKAVMDELHEYF-ITKTLPARVRIALA-CLNM-GAVHXSDISILGVHRKPPKVNEATLGNQCE-----------IPTTIASCPTGVISP---------------------
>Schloeppnerbrunnen_fen_peat_soil_clone_dsrSII_2_201_GU372068
RYCDLPE------EFPGVA-HLHTVINPPAGFLYTSKALKELCDIWDK-YGSGMTNMHGSTGDMIWLGTQTDKLEPIFTEITA--------KGWDLGSGSCLTPSSVGMAREFSNIDTMNIC--HTFTQKFQDELHRPAFPYFIKVSGANDCTAAVARADMSIITWRDNVRIDAAEVKNCXKD-------------------MDIKTEVTDMPTHCMSW--------------------DGSSLKI--NDKDNRCMHINRM-------------PKALRPGKEKGATIMLGG-KAPIVTGALMSWVLVPFMKL--EAPYD-------NLED-LIRKLWEWWDEHGKNRERIGELVDRMGMRSML-EA--TGLPPVPQMVKAPRTNPYIFWAEGEVTDLGAPDYHKFLPPVITKNYGKWKYHEYINKGTMKHVSETGDELYTVRIATSRLVS--TDFIREMCDLAEKFSGGHLRWTRHNVEFF-PEKGQVDALQAELKKR--------GHLVGI------GYGISNVVHTQGWIH-HTPAT-ASGVVKAVMDELHEYF-TTKSLPARVRIALA-CLNM-GAVHCSDIAILGIHRKPPKVNEATLGNQCE-----------IPTTIASCPTGAISP---------------------
>Pearl_river_estuary_clone_SMTZDsr16_FJ748853
RYCDPPE------EYPGVA-HFHTVVNPPSGFFYTSKAMKELCDIWDK-YGSGLTNLHGSTGDLVWLGTQTDKLEPIFAELTS--------KGWDLGSGSCLTPSSVGMAREYACIDTMSIC--HSLTHAFQDELHRPAFPYFIKVSGANDCTAAVARADLSIITWKDNIRIDQAGVKNYASK-------------------MNIKEEIVEMPTRCISF--------------------DGSALKI--NDKDNRCMHINQM-------------PKALRPGKEKGATIMVGG-KAPIVTGAHMSWVIVPFMKM--EAPYD-------NLKD-LIRKMWEWWDESGKNRERIGELIDRLGMRSFL-EH--TGLPPVPQMVKTPRTNPYFFWKAEEVTDLGSPDYNKFLPPVIAKNYGKWKYHEVINKGVMKHVSETGDELYTVRIATPRLVS--TDYIREMCDIAEKYSGGHLRWTRHNVEFF-PEKGQVDALTAELKKA--------GHLVGI------GYGISNVVHTQGWVH-HTPAT-ASGVVKAVMDDLHEYF-TTKTLPARVRIALA-CLNM-GAVHCSDISILGIHRLPPKVNDARLGNECE-----------IPTTIASCPTGAISP---------------------
>Pearl_river_estuary_clone_SMTZDsr21_FJ748852
RYCDLPE------EFPGVA-HFHTVVNPPSGFFYTSKALKELCDIWDK-YGSGMTNTHGSTGDLVFLGTQTDKLEPIFAELTA--------KGWDLGSGSCLTPSSVGKAREYACIDTMNIC--HTLTQEFQDELHRPAFPYFIKVSGANDCTAAVARADLSIITWKDAIRVDQAEVKNYAKK-------------------MDIAEEIVGMPTKCISF--------------------DGSALKI--NDKDNRCMHINQM-------------PKALRPGKEQGATIMLGG-KAPIVTGALMSWVVVPFMKL--EAPYD-------NLKD-PIRKMWEWWDEHGKNRERIGELVDRMGMRSFL-EA--TGLPPVPQMVKAPRTNPYVFWAPGEVTDLGSPDYNKFLPPMIAKNYGKWKYHEQIDHGTMKHVSETGDELFTVRIATPRLCS--TDFIREMCDIAEKFSGGHLRYTRHNVEFF-PAKDQVDPLKTELKKR--------GHLVGI------GYGISNVVHTQGWIH-HTPAT-ASGVVKAVMDELHEYF-TSKHLPARVRIALA-CLNM-GAVHCSDIAILGIHRLPPKVNDARLPNECE-----------IPTTIASCPTGAISP---------------------
>Polluted_aquifer_clone_LGWG12_EF065031
RYCDLPE------EFPGVA-HFHTVVNPPSGFFYTSKALKELCDIWDK-YGSGMTNTHGSTGDLVFLGTQTDKLEPIFAELTA--------KGWDLGSGSCLTPSSVGKAREYACIDTMNIC--HTLTQEFQDELHRPAFPYFIKVSGANDCTAAVARADLSIITWKDAIRVDQAEVKNYAKK-------------------MDIAEEIVGMPTKCISF--------------------DGSALKI--NDKDNRCMHINQM-------------PKALRPGKEQGATIMLGG-KAPIVTGALMSWVVVPFMKL--EAPYD-------NLKD-LIRKMWEWWDEHGKNRERIGELVDRMGMRSFL-EA--TGLPPVPQMVKAPRTNPYVFWAPGEVTDLGSPDYNKFLPPMIAKNYGKWKYHEQVDHGTMKHVSETGDELFTVRIATPRLCS--TDFIREMCDIAEKFSGGHLRYTRHNVEFF-PAKDQVDPLKTELKKR--------GHLVGI------GYGISNVVHTQGWIH-HTPAT-ASGVVKAVMDELHEYF-TSKHLPARVRIALA-CLNM-GAVHCSDIAILGIHRLPPKVNDARLPNECE-----------IPTTIASCPTGAISP---------------------
>Nitrospirae_bacterium_GWC1_57_7_GCA_001805045.1
RYCDLPE------EFPGVA-HFHTVINQTAGFFYTSQALRELMDIWDE-HGSGLTNFHGSTGDMVLLGTTTDQLEPIFAKTTA--------KGWDLGSGSCLTPSCVGMAREFSNIDAMDIC--DNLTHEFQDELHRPAFPYFIKVSGANDCTASIARADLSIITWRDTIRIDQAEVKIAAKD-------------------MDIKTEVTDMPTHCMSW--------------------DGSTLKI--ADKDNRCMHINRM-------------PKALRPGKEKGATILLGG-KAPIVTGALMSWVIVPFVKL--EKPYD-------NLKD-LIRKLWEWWDDHGKNRERIGELVDRMGMKSML-EA--TGLPPVPQMVKAPRTNPYVFWNPEDVTDIGAPHYSKFLPPVIAKNYGKWKYHDMINKGVMKHVSETGDELYTVRIATPRLVS--TDYIREMCDVAEKFSGGHLRWTRHNIEFF-PAKDQVDPLQAELKKR--------GHMVGI------GYGISNVVHTQGWIH-HTPAT-ASGVVKAVMDELHEYF-TTKSLPARVRIXXX-CLNM-GAVHCSDIAILGVHRKPPRVLDATLANQCE-----------IPTTIASCPTGAISP---------------------
>Nitrospirae_bacterium_GWC2_57_13_GCA_001805055.1
RYCDLPE------EFPGVA-HFHTVINQTAGFFYTSQALRELMDIWDE-HGSGLTNFHGSTGDMVLLGTTTDQLEPIFAKTTA--------KGWDLGSGSCLTPSCVGMAREFSNIDAMDIC--DNLTHEFQDELHRPAFPYFIKVSGANDCTASIARADLSIITWRDTIRIDQAEVKIAAKD-------------------MDIKTEVTDMPTHCMSW--------------------DGSTLKI--ADKDNRCMHINRM-------------PKALRPGKEKGATILLGG-KAPIVTGALMSWVIVPFVKL--EKPYD-------NLKD-LIRKLWEWWDDHGKNRERIGELVDRMGMKSML-EA--TGLPPVPQMVKAPRTNPYVFWNPEDVTDIGAPHYSKFLPPVIAKNYGKWKYHDMINKGVMKHVSETGDELYTVRIATPRLVS--TDYIREMCDVAEKFSGGHLRWTRHNIEFF-PAKDQVDPLQAELKKR--------GHMVGI------GYGISNVVHTQGWIH-HTPAT-ASGVVKAVMDELHEYF-TTKSLPARVRIALA-CLNM-GAVHCSDIAILGVHRKPPRVLDATLANQCE-----------IPTTIASCPTGAISP---------------------
>Nitrospirae_bacterium_HCH-1_LNQR01000029.1
RYSDIPD------KFPGVA-HFHTVVNSPSGFYYTSSALKEMCDLWDK-YGSGLTNMHGSTGDMVFLGARTENLEPFFAEVSS--------RGWDLGSGSAMTPSGLGMSREWANIDAMAIT--NDITQHYQDEMHRPAFPYFFKVAGPVDCIASIARADMSIITWKGDIRINQDEVANY-AKT------------------MDIKAEIIDMPTGCMQF--------------------DGKTMKI--DNSNNRCMHIAKM-------------TKALRPGTEKGATLLLGS-KAPIVTGALMSWVIVPFIKM--EPPYD-------EFYD-LVDKIWEWWDENGKNRERIGELMERLTFTRFL-KD--VGLDPHPAMVKEPRRDPFFFWAEEDITDIGPPHYSKFLPPVIAKNYGKWLYHEVMNAGVMVHVAESGDKVFTVRAATPRLLS--TDTIREYCAIAEKHCGGHLRFTRHNVEFMVDDESKVAPLVAELKSK--------NYMIGI------GPRISNIVHTQGWIH-HSAAT-ASGLVKAIMDDVSEYF-TEKELQNKVRIAVA-CVNM-GAVHCSDIALVGVHKTPPRIDDSNVKNFCE-----------VPSTIASCPTSAISP---------------------
>Candidatus_Magnetobacterium_casensis_MYR-1_Mcas_JMFO00000000
RYSDIPE------KFPGVA-HFHTVINSPSGFFYTSAAIRQVCDIWDK-YGSGLTNMHGSTGDMVLLGTKTENLEPIFAEFSS--------RGWDLGSGSAMTPSCVGKAREWANIDTMHLT--NDITHHFQDEMHRPAFPYFFKVAGAVDCIASIARADMSIITWKGDIQIDQAEVKNY-KGK------------------INIQSEVIDLPTGCMQM--------------------AGDELKI--DNSNSRCMHLARM-------------PKALRPGKEQGATILLGS-KAPIVTGALMSWVIVPFMKM--EPPYE-------EFYE-LVGKIWEWWDENGKNRERIGELIERVSFPRFL-KD--LNITPVAAMVKEPRRDPFFFWSEEDITDIGPPNYEQFLPPVIKKNYGKWKYHEILTPGSMVHVSETGDKVYTVRVASPRLLS--TDTLRIIADVAEKHCDGHLRFTRNNVEFLLDAESKVAPLIADLKGR--------GFMVGI------GPGISNIVHTQGWIH-HSAAT-ASGLVKVIMDELHEYF-TEKQLANRVRIAVA-CVNM-GAVHCSDIALVGVHKTPPRIDDNNVKNFCE-----------VPSTIASCPTSAISP---------------------
>Hydrothermal_field_microbial_mat_clone_YS18dsrAB05_AB451528
RYSDVPE------KFPGVA-HFHTVVNMPAGFFYTTEALRMICDIWDK-YGSGLTNMHGSTGDIILLGTKTENLEAVFAHLSS--------RGWDLGSGSAVTPSCVGPAREWACYDTLEAT--YQTTMRFQDELHRPMFPYFFKFAGPVDCIASIARADMSVITWKDNIQINQQEVRKYASSG------------------LDIQKEVVQMPTECMSW--------------------DDNELKI--NDEDNRCMHIARM-------------PKALRPGRERGASILLGS-KAPIVTGALMSWVIVPFMKM--EPPYE-------ELFE-LVERIWEFWDEHGKNRERIGELIERMGFPVFL-RE--VGLEPHPAMIKEPRRDPFYFWTEEDITDIGPPHYSKFLPPVIKENYGKWAYHEILGPGLMVHVSETGAKVWTVRVASPRLLS--TATIRDICDIADKHCGGYVRWTRHNIEFMVDEESKVEPLMNELKEK--------GYMIGI------GARVSNVVHTQGWVH-HSAAT-ASGLVKVIMDEMHEYF-HTKELPNRVRLAVA-CVNM-GAVHCSDIALVGVHKTPPRIEHEKVKNLCE-----------IPSTVASCPTSAISP---------------------
>Hydrothermal_vent_chimney_clone_NBC-19_AB124928
RYSDVPD------KFPGVA-HFHTIVNQPAGFFYTSAALREICDIWDK-YGSGLTNMHGSTGDIILLGTRTENLEPVFAELSS--------RGWDLGSGSAVTPSCVGPGREWSCYDTLELT--YQITQRFQDELHRPMFPYFFKMAGAVDCIASIARADMSIITWKDDIQIDQDEVRNYAKNG------------------MGIQAEIIDMPTGCMSW--------------------DGNELTI--KNEDNRCMHIAKM-------------TKALRPGKERGATILLGS-KAPIVTGALMSWVIVPFMKM--EPPYE-------ELYD-LVERIWEFWDEHGKNRERIGELIERMGFPTFL-KE--VGLEPHPAMVKEPRRDPFFFWSEEDITDIGPPHFSKFLPPVIKNNYGQWKYHEIKSPGIMVHVAESGDQVWTVRVATPRLLS--TDTIRDYCDIAERHCDGYLRFTRHNVEFMVDSESKVEPLVNELKEK--------GYMIGI------GPRISNVVHTQGWVY-HSAAT-ASGLVKVMMDDLHEYF-HTKELPAKVRLAVA-CVNM-GAVHCSDIALVGVHKTPPRIEHDKVKNLCE-----------IPSTVASCPTSAISP---------------------
>Hydrothermal_vent_chimney_clone_NBC-17_AB124925
RYSDVPD------KFPGVA-HFHTIVNQPAGFFYTSAALREICDIWDK-YGSGLTNMHGSTGDIILLGTRTENLEPVFAELSS--------RGWDLGSGSAVTPSCVGPGREWSCYDTLELT--YQITQRFQDELHRPMFPYFFKMAGAVDCIASIARADMSIITWKDDIQIDQDEVRNYAKNG------------------MDIQAEIIDMPTGCMSW--------------------DGNELTI--KNEDNRCMHIAKM-------------TKALRPGKERGATILLGS-KALIRYGALMSWVIVPFMKM--EPPYE-------ELYD-LVERIWEFWDEHGKNRERIGELIERMGFPTFL-KE--VGLEPHPAMVKEPRRDPFFFWSEEDITDIGPPHFSKFLPPVIKNNYGQWKYHEIKSPGIMVHVAESGDQVWTVRVATPRLLS--TDTIRDYCDIAERHCDGYLRFTRHNVEFMVDSESKVEPLVNELKEK--------GYMIGI------GPRISNVVHTQGWVH-HSAAT-ASGLVKVMMDDLHEYF-HTKELPAKVRLAVA-CVNM-GAVHCSDIALVGVHKTPPRIEHDKVKNLCE-----------IPSTVASCPTSAISP---------------------
>Nitrospirae_bacterium_RBG_16_43_8_GCA_001805185.1
RYSELGN------EFPGVA-HFHTVLNQPSGFFYTSKALKEICDIWDK-YGSGLTNMHGSTGDLVLLGCRTESLEAIFAEYSS--------RGWDLSSGSALTPSCIGPGREWTNYDTLGLT--YALTQEFQDEMHRPAFSYFIKASGACDCVASIARADLSIITWKGDIKIDNDEVKNYAKT-------------------MDINAEIVNMPTQCMSY--------------------DGKELEI--NNAESRCMHITRM-------------TKALRPGGERGATLCVGS-KAPIVVGSLLSWVIVPFIKV--EPPYT-------EIKD-MIRKMWEWWDENAKPRERIGEVIEMKGMRSFL-EA--IGVPPQPQQIKEPRKDPFIFYTEDDITDIGPPDYKQFLPPVIQKNYGNWKYHEVLTPGTMVHVGETGDKLWTVRVASPRLLS--TDTIREHCDIAEKYCDGYLRYTRNNLEFLVSDEKKLEPLKKELKDR--------GFKMGI------GPHITNVVHTQGWVH-HSACT-ASGLVKSMMDELYDYF-ESKKLPNKVRLAVA-CVNM-GAVHCSDIAVVAVHTKVPTITHENFKNMCE-----------LPTVIGSCPTRAISP---------------------
>Nitrospirae_bacterium_GWD2_44_7_GCA_001803715.1
RYSELGD------EFPGVA-HFHTVLNQPSGFFYTSKALKEICDIWDK-YGSGITNMHGSTGDLVLLGCRTESLEAVFAEYSS--------RGWDLSSGSALTPSCVGPAREWANYDTLDLN--YALTQEFQDEMHRPSFSYFFKLSGACDCVASLARSDMSIITWKGNIVIDQAEVKNYAKNR------------------MDINAEIVNMPTQCISY--------------------DGKEMKI--DNAESRCMHIAKM-------------TKALKPSGEKGATICIGS-KAPIVVGSLLSWVVVPFIKL--EPPYT-------ELKE-LIRKIWDWWDENAKPRERIGEVIETKGMRSFL-EY--IGVPPLPQQIKEPRKDPFMFYTEEDITDIGPPHYKQFLPPVIQKNYGKWKYHEVLTPGTMVHVGESGDKIWTVRVASPRLLS--TATIREQCDIAEKYCDGYLRYTRNNVEFIVSDEKKLEPLKKELKDK--------GFKMGI------GYGISNIVHTQGWVH-HSAAT-ASGLVKSMMDELYEYF-ESKRLPNKLRLAVA-CVNM-GAVHCSDIAIVAVHTKIPTIAHANFKNMCE-----------LPTVIGSCPTRAISP---------------------
>Nitrospiraceae_bacterium_UBA6905_GCA_002451165.1
RYSELGD------EFPGVA-HFHTVINQPSGFFYTSAALREICDIWDK-YGSGLTNVHGSTGDLVLLGTKTEALEAVFAEYSS--------RGWDLGSGSALTPSCVGPGREWTNYDTLDLS--YALTQEFQDEIHRPTFAYFIKMSGACDCVASIARADMSIITWKGNIEVNQDEVKNYAKKG------------------MDINAEIVNMPTQCISY--------------------DGKELKI--NNAESRCMHITRM-------------TKALRPTGERGATICIGS-KAPIVVGSLLSWVIVPFIKV--EPPYT-------ELKD-LIRKIWEWWDDNAKPRERIGEVIEMKGMRSFL-EA--IGQSPIPQQIKEPRKDPFMFYTEGDITDIGPPHYKQFLPPVIQKNYGKWKYHEVIDPGLMVHVAESGDKLWTVRVASPRILA--TDTIREHCDIAEKYCGGFFRYTRNNVEFLVSDEKQVEPLKKDLAKR--------GFKMGI------GAGISNVVHTQGWVH-HSACT-ASGLVKAMMDELMPYF-ESKRLPSKVRLAVA-CVNM-GAVHCSDIAVVAVHTKVPVIKHEDFKNMCE-----------LPTVIGSCPTRAISP---------------------
>Nitrospiraceae_bacterium_UBA6898_GCA_002448975.1
RYSEIGD------EFPGVA-HFHTVINQPSGFFYTSAALREICDIWDK-YGSGLTNVHGSTGDLVLLGTKTEALEAIFAEYSS--------RGWDLGSGSALTPSCIGPGREWSNYDTLDLS--YALTQEFQDEIHRPMFAYFIKMSGACDCVASLARADMSIITWKGKIEVNQDEVKNYAKNG------------------MDINAEIVNMPTQCISY--------------------DGKALKI--NDAESRCMHITRM-------------TKALRPSGERGATICIGS-KAPIVVGSLLSWVIVPFIKV--EPPYT-------ELKD-LVRKIWEWWDDNAKPRERIGEVIEMKGMRSFL-EG--IGQSPIPQQIKEPRKDPFMFYTEDDMTDIGPPHYKQFLPPVIQKNYGKWKYHEITDPGLMVHVGESGDKLWTVRVASPRILS--TATIREHCDLADKYCGGFFRYTRNNVEFLVSDEKQVEPLRKDLTKR--------GFKMGI------GSGISNVVHTQGWVH-HSACT-ASGLVKSMMDELMPYF-ESKRLPNKVRLAVA-CVNM-GAVHCSDIAVVAVHTKVPTIAHENFKNMCE-----------LPTVIGSCPTR-------------------------
>CG1_02_SUB10_Nitrospirae_44_25_curated_PRJNA389445
RYSELGE------EFPGVA-HFHTVLNQPSGWFYTSKVLREICDIWDK-YGSGLTNVHGSTGDLVLLGCRTEALEPLFAEYSS--------RGWDLGSGSDMTPSCVGPGREWANYNTLEAC--YQITQEFQDELHRPMFAYSIKFAGACDCVASAARADFSVITWKGDIKIDQKEVKNYANK-------------------MDINAEIVDMPTKCMSY--------------------NGKELKI--NNSENRCMHITRM-------------TKALRPSGERGVTICMGS-KAPIVVGSLLSWVIVPFMKM--EPPYT-------EFKA-FVRKCWEWWDDNAKPRERIGEVIEAKGMRSFL-EA--IGVPPQPQQIREPRKDPFIFYTDEDITDIGPPHYKQFLPPVIQKNYGDWKYHEVLTPGSMVHVAESGDKLWTVRMASPRILS--TDTIREICALAEKYCDGYLRFSRNNVEFLVSDEKKVAPLMKELKDQ--------KRTVGI------GPMISNVVHTQGWVH-HSACT-ASGLVKSMMDELHDYF-TTKELPNKVRLAVA-CVNM-GAVHCSDIAIVAVHTKMPEINHDNFKNMCE-----------MPTVIGACPTRAISP---------------------
>Arctic_sediment_clone_AH5_15_KF896982
RYSSLPE------EFPGVA-HFHTVLNQPSGFFYNSEALRMICDIWDK-YGSGLTNVHGSTDDLVLLGTTTENLEAIFAEYSS--------RGWDLSSGSAMTPSCVGQAREWANIDSMGIC--NSLTQHFQDEMHRPAYPYFIKVSGACDCVAAIARADLSIITWKGDIRIDQAEVKKYADAG------------------MDIQKEIIDMPTDCMYY--------------------NNGEIKI--ANAENRCMHIAKM-------------TKALRPGEKKGATILVGS-KAPIVVGSLLSWVVVPFIEL--DADYA-------NLTE-LIEKIIEWWDDNAKPRERIGELIEVKGMRPFL-EA--IGVDPQPQQVYEPRKDPFFFWAESDFTDIGPPHFEQFLPPVIKNNYGKWTHHEVLTPGTMVHHAESGDKIYTVRAASPRILS--TATIREMADLAEKHCGGYLRFTRNNVEFLLDDEGKMNALLADLKEK--------KYSVGI------GPRISNVIHTQGWVH-HSACT-ASGLVKAIMDEVYDYF-TTRELPAKLRLAVA-CVNM-GAVHVSDIAVVAVHRKPPVINHEMVTKSCE-----------IPTTIGSCPTAAIRP---------------------
>Arctic_sediment_clone_AH4_27_KF896981
RYSSLPE------EFPGVA-HFHTVLNQPSGFFYNAEALRMICDIWDK-YGSGLTNVHGSTGDLVLLGTTTENLEAIFAEYSS--------RGWDLSSGSAMTPSCVGQAREWRIYDSMGIC--NSLTQHFQDEMHRPAYPYFIKVSGACDCVAAIARADCSIITWKGDIRINQAEVKKYADAG------------------MDIQKEIIDMPTDCMYY--------------------NNGEIKI--ANAENRCMHIAKM-------------TKALRPGEKKGATILIGS-KAPIVVGSLLSWVVVPFLEL--DDDYE-------DLKE-LLGKIIEWWDDNAKPRERIGELIEVKGMRPFL-EA--IGVPPQPQQVYEPRKDPFFFWAESDFTDIGPPHFEQFLPPVIKNNYGKWTHHEVLTPGTMVHHAESGDKVFTVRAASPRILS--TATIREMADLAEKHCGGYLRFTRNNVEFLLDDEGKMNALLADLKEK--------KYSVGI------GPRISNVIHTQGWVH-HSACT-ASGLVKAIMDEVYDYF-TTKELPAKLRLAVA-CVNM-GAVHVSDIAVVAVHRKPPVINHSMVTKSCE-----------IPTTIGSCPTAAIRP---------------------
>Arctic_sediment_clone_AH1_3_KF896967
RYSSLPE------EFPGVA-HFHTVLNQPSGFFYNAEALRMICDIWDK-YGSGLTNVHGSTGDLVLLGTTTENLEAIFAEYSS--------RGWDLSSGSAMTPSCVGQAREWANIDSMGIC--NSLTQHFQDEMHRPAYPYFIKVSGACDCVAAIARADCSIITWKGDIRINQAEVKKYADAG------------------MDIQKEIIDMPTDCMYY--------------------NNGEIKI--ANAENRCMHIAKM-------------TKALRPGEKKGATILIGS-KAPIVVGSLLSWVVVPFLEL--DDDYE-------NLKE-LLGKIIE-WDDNXKPRERIGELIEVKGMRPFL-EA--IGVPPQPQQVYEPRKDPFFFWAESDFTDIGPPHFEQFLPPVVKNNYGKWTHHEVLTPGTMVHHAESGDKVFTVRAASPRILS--TATIREMADLAEKHCGGYLRFTRNNVEFLLDDEGKMNALLADLKEK--------KYSVGI------GPRISNVIHTQGWVH-HSACT-ASGLVKAIMDEVYDYF-TTKELPAKLRLAVA-CVNM-GAVHVSDIAVVAVHRKPPVIDHSMVTKACE-----------IPTTIGSCPTAAIRP---------------------
>Deep_sea_microbial_mat_clone_YS18dsrAB01_AB451527
RYSSLPE------EFPGVA-HFHTVVNQPSGFFYTAEALRTICDIWDK-YGSGLTNLHGSTGDMVLLGTTTENLEAVFAELSS--------RGWDLGSGSAMTPSCVGMAREWANIDTMDLC--YQLTQHFQDELHRPAFPYFIKIAGACDCVAAIARADLSIITWKDNIQIDQEEVKNYAKAG------------------MDIQKEIVDMPTECMSY--------------------DGNELTI--DDSQNRCMHISKM-------------TKALRPGKVKGATILVGS-KAPIVVGSLLSWVIVPFMEL--KPPYD-------DLKE-LIEKMIEWWDDNAKPRERIGELIEAKGMRAFL-EA--IGVPPMPQQVKEPRRDPFFFWSESDFTDIGPPHYEQFLPPVIKNNYGKWKYHEQLGPGTMVHVAESGDKLYTVRVASPRLLS--TDTIREICDLAEKYCDGYLRFTRNNIEFLLTDEGKMNELIAELKEK--------NYTIGI------GPRVSNVVHTQGWVH-HSACT-ASGLVKSIMDELYEYF-TEKELPNKVRLAVA-CVNM-GAVHCSDIAVVAVHRKVPVVDHENVPKLCE-----------IPTTVASCPTSAIRP---------------------
>Nitrospiraceae_bacterium_UBA6902_GCA_002451135.1
RYSSLPD------EFPGIA-HFHTVLNQPSGFFYTAEALRMIMDIWDK-YGSGLTNMHGSTGDLVLLGTTTENLEPLFAEYSS--------RGWDLGSGSAMTPSCVGQAREWACIDTMNIC--NEVTQYYQDQLHRPSFPYFIKVAGACDCVAAIARADLSIITWKDNIRIDQAEVKKYADAG------------------MNIQAEIIDMPTDCMSY--------------------DGKTMKI--NDVQNRCMHIAKM-------------TKALKQGKVKGATLLVGS-KAPIVVGSLLSWVVVPFIEL--KAPFD-------NLKD-LADKMIEWWDDNAKPRERIGELIEVKGMRPFL-EA--IEMPPVPQQVREPRKDPFFFWSESDFTDIGPPHYEKFLPPIVKKNYGKWAYHEVLTPGTMVHVAEGGDKLYTVRVGSPRILS--TDTIREICDLAEKYCDGYLRFTRNNVEFLLSDQKKVDPLLAELKAK--------KYSVGI------GPRISNIVHTQGWVH-HSACT-ASGLVKAIMDELHDYF-TTKALPNKVRLAVA-CVNM-GAVHCSDIAVVAIHRKVPVIDDVNVGKMCE-----------IPTTVASCPTSAIRP---------------------
>Nitrospiraceae_bacterium_UBA3562_GCA_002376155.1
RYSSLPE------EFPHVA-HFHTVINQPSGWFYKTDALREILDVWDK-YGSGLTNMHGSTGDMILLGCRTEVLEDIFAEVSS--------RGWDLGSGSAMTPSAIGPAREWSNINTLDIC--HEMTMHFQDQLHRPAYPYFIKVAGAVDCVAAIARADCSIITWKGKIEIDQDAVKWYAKGG------------------MDIQAEIVELPTGCISY--------------------TDGTLSI--DDDNSRCMHIAKM-------------TKALKPTGEKGATILIGS-KAPIVVGSMMSWVIVPFMKV--EPPYD-------ELKD-LLERIIEWWDDNAKPRERIGELIEARGMRDFL-EA--IGVQPQPQQVFEPRRDPFFFWKEEDLTDIGPPKYERFLPPVLKKNYGQWKYHERLDAGTMVHVAESGDKVYTVRVASPRLLS--TDTLRVMLDIADKYCDGYIRWSRNNVEFMTPEEGKVEPLKKELRDK--------GFTIGI------GPRVSNVVHTQGWVH-HSACT-ASGLVKAMMDELYEYF-TEKELPAKVRLAVA-CVNM-GAVHCSDIAIVAVHRKVPVIHHEDVKNLCE-----------IPTTVASCPTRAISP---------------------
>Polluted_aquifer_clone_LGWG01_EF065021
RYSNLPD------EFPGVA-HFHTVINQPSGFYYKTEDVRMIMNLWDK-YGSGLTNMHGSTGDMVLLGCRTEALEPFFAEVSS--------RGWDLGSGSAMTPSCLGQSREWANIDTMEIC--YKLTHHFQDELHRPMWPYFIKVAGAIDCVAAIARADCSIITWKGDIQQDDKAVTEYAKNG------------------MDIQAEIVDMPTGCMKW--------------------DGKKLSI--NNKESRCMHIAKM-------------TKALKPGKTKGLTLLIGA-KAPIVVGSLMSWVIVPFMEG--SAPME-------ELTE-MIEKIIEWWDDTAKPRERIGEVIEEKGMRSFL-EA--IGVKPDPRQVLAPRKEPFFFYKDSDFTDIGPPHFGDFLPPVIKKNYGKWSHHEVLDGGSMVHVGESGDKAYTVRCASPRILS--TETIYKMLDVADKFCDGYIRWTRNNVEFITTEEGNIKKIKDALKAF--------NYPTGI------GDRISNPVHTQGWVH-HSACT-ASGMVKAVMDNVFEYF-NDKTLPAKVRLAVA-CVNM-GAVHCSDIAIVAVHRKVPTINHELVKNSCE-----------TPTTIGSCPTRAISP---------------------
>uncultured_sulfate-reducing_MS2.01_EF429275
RYSELAD------EFPNVA-HFHTVVNQPAGLFYTSETMRFFCDLWDR-YGSGLTNFHGSTGDIILLGTVTDNLEPLATILSM--------NGFDLGSGSAMTPSCVGPAREWSMIDTLDIA--YDLTQEFQDELHRPAFPYYIKVVGPIDCNAAIARADCSIITWKGPIEIDQDRVRDYAKKG------------------MNIQEEIVNLPGKCITW--------------------DGNNLTI--NNDDRHCMHIANL-------------SGALKTKPPFGATILIGA-KAPFVIGATLSWVVVPFMEM--KPPYQ-------EIKD-LHRKWWEWWSEYGKNRERIGELILRRGMREFL-EI--SELEPAPEMVKEPRRDPFFFWKEGDLTDIGPPHYKNFLPPVIQKNYGDWKTHEILTPGLMVHIANSGDKIWTVRVASPRLLS--TDTLREIADIADKYCDGYFRFTRNNLEFLVSDESKVNPLIEELKAK--------NYMIGI------GPRVSNVVHTQGWIH-HSAAV-ASALVKCLLDDLADYF-TTKETPNKVRLAVA-CTNM-GAVHCSDIAIVGIHTKIPRIEHERFKDLCE-----------LPTTMAACPTAA------------------------
>uncultured_sulfate-reducing_MS1.11_EF429274
RYSELAD------EFPNVA-HFHTVVNQPAGLFYTSETMRFFCDLWDR-YGSGLTNFHGSTGDIILLGTVTDNLEPLATILSM--------NGFDLGSGSAMTPSCVGPAREWSMIDTLDIA--YDLTQEFQDELHRPAFPYYIRVVGPIDCNAAIARADCSIITWKGPIEIDQDRVRDYAKKG------------------MNIQEEIVNLPGKCITW--------------------DGNNLTI--NNDDRHCMHIANL-------------SGALKTTPPFGATILIGA-KAPFVIGATLSWVVVPFMEM--KPPYQ-------EIKD-LHRKWWEWWSEYGKNRERIGELILRRGMREFL-EI--SELEPAPEMVKEPRRDPFFFWKEGDLTDIGPPHYKNFLPPVIQKNYGDWKTHEILTPGLMVHIANSGDKIWTVRVASPRLLS--TDTLREIADIADKYCDGYFRFTRNNLEFLVSDESKVNPLIEELKAK--------NYMIGI------GPRVSNVVHTQGWIH-HSATV-ASALVKCLXDDLADYF-TTKETPNKVRLAVA-CTNM-GAVHCSDMAIVGIHTKIPRIEHERFKDLCE-----------LPTTMAACPTAAIIP---------------------
>Hot_spring_microbial_mat_clone_MS3.076_EF429277
RYSELAD------EFPNVA-HFHTVVNQPAGLFYTSETMRFFCDLWDR-YGSGLTNFHGSTGDIILLGTVTDNLEPLATVLSM--------NGFDLGSGSAMTPSCVGPAREWSMIDTLDIT--YDLTQEFQDELHRPAFPYYIKVVGPIDCNAAIARADCSIITWKGPIEIDQDRVRDYAKKG------------------MNIQEEIVNLPGKCITW--------------------DGNNLTI--NNDDRHCMHIAKL-------------SGALKPTPPFGATILIGA-KAPFVIGATLSWVVVPFMEM--KPPYQ-------EIID-LHRKWWEWWSEYGKNRERIGELILRRGMREFL-EI--SELEPAPEMVKEPRRDPFFFWKEGDLTDIGPPHYKNFLPPVIQKNYGDWKTHEILTPGLMVHIANSGDKIWTVRVASPRLLS--TDTLREIADIADKYCDGYFRFTRNNLEFLVSDESKVNPLIEELKAK--------NYMIGI------GPRVSNVVHTQGWIH-HSAAV-ASALVKCLLDDLADYF-TTKETPNKVRLAVA-CTNM-GAVHCSDIAIVAIHTKIPRIEHERFKDLCE-----------LPTTMAACPTAAIIP---------------------
>Thermodesulfovibrio_sp._N1_NZ_MAVV01000020.1
RYSELAD------EFPNVA-HFHTVVNQPAGLFYTSETMRFFCDLWDK-YGSGLTNFHGSTGDIILLGTVTDNLEPLATILSM--------NGFDLGSGSAMTPSCVGPAREWSMIDTLDIT--YDLTQEFQDELHRPAFPYYIKVVGPIDCNAAIARADCSIITWKGPIEIDQDRVRDYAKKG------------------MNIQEEIVNLPGKCITW--------------------DGNNLTI--NNDDRHCMHIAKL-------------AGALKPTPPFGATILIGA-KAPFVIGATLSWVVVPFMEM--KPPYQ-------EIKD-LHRKWWEWWSEYGKNRERIGELILRRGMREFL-EI--SELEPAPEMVKEPRRDPFFFWKEGDLTDIGPPHYKNFLPPVIQKNYGDWKTHEILTPGLMVHIANSGDKIWTVRVASPRLLS--TDTLREIADIADKYCDGYFRFTRNNLEFLVSDESKVNPLIEELKAK--------KYMIGI------GPRVSNVVHTQGWIH-HSAAV-ASALVKCLLDDLADYF-TTKETPNKVRLAVA-CTNM-GAVHCSDIAIVGIHTKIPRIEHERFKDLCE-----------LPTTMAACPTAAIIP---------------------
>uncultured_sulfate-reducing_MS3.089_EF429278
RYSELAD------EFPNVA-HFHTVVNQPAGLFYTSETMRFFCDLWDR-YGSGLTNFHGATGDIILLGTVTDNLEPLATILSM--------NGFDLGSGSAMTPSCVGPAREWSMIDTLDIT--YDLTQEFQDELHRPALPYYIKVVGPIDCNAAIARADCSIITWKGPIEIDQDRVRDYAKKG------------------MNIQEEIVNLPGKCITW--------------------DGNNLTI--NNDDRHCMHIAKL-------------SGALKTKPPFGATILIGA-KAPFVIGATLSWVVVPFMEM--KPPYQ-------EIKD-LHRKWWEWWSEYGKNRERIGELILRRGMREFL-EI--SELEPAPEMVKEPRRDPLFFWKEGDLTDIGPPHYKNFLPPVIQKNYGDWKTHEILTPGLMVHIANSGDKIWTVRVASPRLLS--TDTLREIADIADKYCDGYFRFTRNNLEFLVSDESKVNPLIEELKAK--------NYMIGI------GPRVSNVVHTQGWIH-HSAAV-ASALVKCLLDDLADYF-TTKETPNKVRLAVA-CTNM-GAVHCSDIAIVGIHTKIPRIEHERFKDLCE-----------LPTTMAACPTAAIIP---------------------
>Thermodesulfovibrio_yellowstonii_DSM_11347_CP001147
RYSQLAD------QFPGVA-HFHTVVNQPSGLFYNSETIRFICDLWDK-YGSGLTNFHGSTGDMVLLGTVTDNLEPLATILSL--------NGFDLGSGSAMTPSCLGPAREWAMIDTLDIT--YDLTQEFQDELHRPQFPYFIKTVGPVDCNASIARADLSIITWKGPIAIDQDKVKDYAKKG------------------MNIQEEIVNFPGKCITW--------------------DGNNLTI--NNSDLHCMHITKL-------------AGALKPTPPFGATLLIGA-KAPFVIGATLSWVIVPFMEM--KPPYQ-------EIKD-LIRNMWDWWNEYGKNRERIGELIIRRGMREFL-EV--CGLEPTPEMVREPRNDPFWFWTEEDLTDIGPPHYKNFLPPVIQKNYGDWKTHEILSPGLMVHIANSGDKIWTVRVASPRLLS--TDTLRDIADIAEKYCGGYFRFTRNNVEFLVSDESKVNPLLDELKAK--------KYMIGI------GSRVSNIVHTQGWIH-HSAAV-ASALVKALMDEFADYF-TTKETPNKVRFAVA-CTNM-GAVHCSDIAFVGIHRKLPRIDHDNFKNLCE-----------LPTTMAACPTAAITP---------------------
>Thermodesulfovibrio_islandicus_DSM_12570_AF334599
RYSQLAD------QFPGVA-HFHTVVNQPSGLFYNSETIRFICDLWDK-YGSGLTNFHGSTGDMVLLGTVTDNLEPLATILSL--------NGFDLGSGSAMTPSCLGPAREWAMIDTLDIT--YDLTQEFQDELHRPQFPYFIKTVGPVDCNASIARADLSIITWKGPIAIDQDKVKDYAKKG------------------MNIQEEIVNFPGKCITW--------------------DGNNLTI--NNSDLHCMHITKL-------------AGALKPTPPFGATLLIGA-KANFVIGATFLWVIVPFMGM--KPPYQ-------EIKD-LIKNMWDWWNEYGKNRERIGELIIRRGMREFL-EV--CGLEPTPEMVREPRNDPFWFWTEEDLTDIGPPHYKNFLPPVIQKNYGDWKTHEILSPGLMVHIANSGDKIWTVRVASPRLLS--TDTLRDIADIAEKYCGGYFRFTRNNVEFLVSDESKVNPLLDELKAK--------KYMIGI------GSRVSNIVHTQGWIH-HSAAV-ASALVKALMDEFADYF-TTKETPNKVRFAVA-CTNM-GAVHCSDIAFVGIHRKLPRIDHDNFKNLCE-----------LPTTMAACPTAAITP---------------------
>Thermodesulfovibrio_yellowstonii_DSM_11347_U58122
RYSQLAD------QFPGVA-HFHTVVNQPSGLFYNSETIRFICDLWDK-YGSGLTNFHGSTGDMVLLGTVTDNLEPLATILSL--------NGFDLGSGSAMTPSCLGPAREWAMIDTLDIT--YDLTQEFQDELHRPQFPYFIKTVGPVDCNASIARADLSIITWKGPIAIDQDKVKDYAKKG------------------MNIQEEIVNFPGKCITW--------------------DGNNLTI--NNCDLHCMHITKL-------------AGALKPTPPFGATLLIGA-KANFVIGATFLWVIVPFMGM--EPPYQ-------ELKD-LIRNMWDWWNEYGKTRERIGELIFRRGMREFL-EV--CGLEPTPEMVREPRNDPFWFWTEEDLTDIGPPHYKNFLPPVIQKNYGDWKTHEILSPGLMVHIANSGDKIWTVRVASPRLLS--TDTLRDIADIAEKYCGGYFRFTRNNVEFLVSDESKVNPLLDELKAK--------KYMIGI------GSRVSNIVHTQGWIH-HSAAV-ASALVKALMDEFADYF-TTKETPNKVRFAVA-CTNM-GAVHCSDIAFVGIHRKLPRIDHDNFKNLCE-----------LPTTMAACPTAAITP---------------------
>Nitrospiraceae_bacterium_UBA2600_GCA_002339325.1
RYSQLAD------EFPGVA-HFHTVVNQPSGLFYTSETMKFFCDLWDK-YGSGLTNFHGSTGDIIFLGTVTDNLEPLATILSM--------NGFDLGSGSAMTPSCVGPAREWSMIDTLDIT--YDLTQEFQDELHRPQFPYFIKTVGPVDCNASIARADLSIITWKGPIAIDQDKVKDYAKKG------------------MNIQEEIVNFPGKCITW--------------------DGNTLTI--NNSDLHCMHITKL-------------AGALKPTPPFGAVILIGA-KAPFVIGATLSWVIVPFMEM--KPPYQ-------EIKD-LIRNMWDWWNEYGKNRERIGELILRRGMREFL-EV--CGLEPTPEMVKEPRNDPFWFWTEEDLTDIGPPHYKNFLPPVIQKNYGDWKTHEILSPGLMVHIANSGDKIWSVRVASPRLLS--TDTLREIADIAEKYCDGYFRFTRNNIEFLVSDESKVKPLMDELAAK--------KYMIGI------GSRVSNIVHTQGWIH-HSAAV-ASALVKAIMDEFADYF-TTKDTPNKVRFAVA-CTNM-GAVHCSDIAYVGIHRKLPRIDHDNFKNLCE-----------LPTTMASCPTAAITP---------------------
>Thermodesulfovibrio_aggregans_NZ_BCNO01000001.1
RYSQLAD------EFPGVA-HFHTVVNQPAGLFYTSETIRFICDLWDK-YGSGLTNFHGSTGDMVLLGTVTDNLEPLATILSL--------NGFDLGSGSAMTPSCVGPAREWSMIDTLDIT--YDLTQEFQDELHRPQFPYFIKTVGPVDCNASIARADLSIITWKGPIEIDQDRVRDYAKKG------------------VNIQEEIVNFPGKCITW--------------------DGNNLAI--NNSDLHCMHITKL-------------AGALKPTPPFGAVILIGA-KAPFVIGATLSWVIVPFMEL--KPPYQ-------ELKD-MIRNMWDWWNEYGKNRERIGELIIRRGMREFL-EV--CGLEPTPEMVKEPRNDPFWFWKEEDLTDIGPPHYSNFLPPVIKKNYGNWKTHEILSPGLMVHIANSGDKIWTVRVASPRLLS--TDTLREIADIADKYCDGYFRFTRNNIEFLVSDESKVQPLIDELNAK--------KFMIGI------GSRVSNIVHTQGWIH-HSAAV-ASALVKAIMDEFADYF-TTKETPNKVRFAVA-CTNM-GAVHCSDIAYVGIHRKLPRIDHDNFKNVCE-----------LPTTMAACPTAAITP---------------------
>Thermodesulfovibrio_thiophilus_DSM_17215_AUIU01000015
RYSQLAD------EFPGVA-HFHTVVNQPSGLFYTSETIRFICDLWDK-YGSGLTNFHGSTGDMVLLGTVTENLEPIATVLSI--------NGFDLGSGSAMTPSCLGPAREWSMIDTLDIT--YELTQEFQDELHRPQFPYFFKIVGPVDCNASIARADCSVITWRGTIEIDQDAVKDYAKKG------------------MNIQEEIVNMPGQCISY--------------------NENGLKI--NNSDLRCMHITRM-------------PHALRPNGEKGATILIGS-KAPFVIGATLSWVIVPFMKM--EPPYD-------ELKD-LTRKMWDWWNEYGKNRERIGELIIRRGMREFL-EV--CGLEPTPEIVKEPRRDPFWFWTEEDLTDIGCPHYKNFLPPVIQKNYGDWKTHEILSPGLMVHIANSGDKIWTVRVASPRILS--TVTLREIADIAEKYCGGYFRFTRNNIEFLVSDESKVQPLIDELKAK--------KYMIGI------GSRISNIVHTQGWVH-HSAAV-ASGLVKSLMDELADYF-TTKETPNKVRLAVA-CTNM-GAVHCSDIAFVGIHRKLPRIDHDTFKNVCE-----------LPTTMAACPTAAITP---------------------
>Nitrospiraceae_bacterium_UBA665_GCA_002299835.1
RYSYLPE------EFPNVA-NFHTVINSISGFFYTSKFLNEMCDIWDK-HGSGLTNLHGSTGDLVLLGTTTENLEPIFAEFSS--------RGWDLGSGSAMTPSCVGPAREWSNIDTLDIT--YNITQEWQDEMHRPAFPYFFKTAGAVDCIASIARADCSIITWRGKIEVNQDEVINYAKKG------------------MNIQEEIVNMPSKCMSY--------------------DGKNLKI--NDEDVRCMHISKM-------------TKALKPVGEKGASILVGS-KAPFVIGATLSWVIVPFMKM--EPPYD-------EFKS-LIRKMWEFWDEHGKNRERIGELIIRKGMREFL-EF--IGVEPQSQQVKEPRRDPFFFWKEEELTDIGPPHYKDFLPPVIQKNYGDWKYHEILNPGVMVHVANSGDKIWSVRVASPRLLS--TDTIREMAALAEKYCGGYIRFTRNNVEFLVSDEKNLESLQKELKDK--------KYMIGI------GPRISNIVHTQGWVH-HSACT-ASGIVKVLMDEFADYF-TTKKLPNKVRLAVA-CVNM-GAVHCSDIAVVAVHRKVPTIDHDKVKNMCE-----------IPSTIASCPTGAISP---------------------
>Nitrospirae_bacterium_GWA2_46_11_GCA_001803605.1
RYSSLAD------QFPNVA-NFHTVINCTSGFFYTSKFLKEACDIWDK-YGSGLTNLHGSTGDFVLLGTNTENLEPIFAEFSS--------RGWDLGSGSALTPSCVGPAREWSNIDTLGIT--YACTQEFQDEMHRPAFPYFIKTAGAVDCIASIARADLSIITWKGKIATDQAEVANYAKKG------------------MKIQEEIVNRPSKCMSY--------------------DGKELKI--DDDNVRCMHIAKM-------------TKALKPTGEKGATILMGS-KAPFVIGATLSWVIVPFMKL--EEPYD-------ELKD-LIRKMWEFWDEYGKNRERIGELVIRKGMREFL-EF--VGIDPVPQQVKEPRRDPFFFWTEADLTDIGPPHFKEFLPPVIQKNYGDWKYHEVLSGGVMVHTANSGDKIWSVRVASPRLLS--TDTIRDMADMAEKYCGGYIRFTRNNVEFLVSDEKNLEPLQKELGSK--------KYMMGI------GPRISNVVHTQGWVH-HSAAT-ASGLVKAMMDEFADYF-TTKETPNKVRLAVA-CVNM-GAVHCSDIAVVAIHRKVPTIDHDKVKNMCE-----------VPSTIAACPTGAISP---------------------
>Schloeppnerbrunnen_fen_peat_soil_clone_dsrSII_2_108_GU372064
RYSDVPE------EFPAVA-HFHTVINSVSGYFYKSSDLRTICDIWDK-YGSGLTNMHGSTGDLVLLGTTSDKLEPIFAEFSS--------RGWDLGSGSALTPSCVGAAREWANIDTMGIT--YAITQEFQDEMHRPAFPNFFKTAGACDCIASVARADCSIITWKGTIAIDQAQVKWYEGKG------------------MDIKTEVIDMPTKCMAY--------------------DGKTLKI--DDANSRCMNIAKM-------------GKALKATGEKGATILIGA-KAPFVVGATLSWVTVPFIKM--EPPYT-------EFFD-LIRKMWEWWDEHGKNRERIGELIIRRGMREFL-EY--IGLDPVPQMVKEPRRDPFWFWTEEDLTDIGPPHFKDYIPPVIQKNYGDWATHEILSGGVMVHVANSGDKLWTVRVASPRLLS--TDTIREMAAIAEKFCGGYLRFTRNNIELLVSDEKNLQPLLNELKAK--------KMLIGLGDSLH-GYHITNIVHTQGWIH-HSACT-ASGIVKVIMDDLAEYF-NEKTTPGKVRLAVA-CTNM-GAVHCSDIAIVAIHRKVPRIDHDNIKNMCE-----------VPSTIXCCPTGAISX---------------------
>Hydrothermal_vent_chimney_clone_INDO-30_AB124913
RYCDLPE------EYPHVA-EYHTIINMPTGWFYTSKALRDICDVWDK-YGSGLTNFHGSTGDIILLGCPTKALEPCFQDLAYLE------IPFDIGSGSDLTPAAMGPALEFACFDTLDFI--YEMTMEFQNELHRPMWPYFIKASGPNDCVAAKARADFSVITWKDEIQIDQEAIKEYVNEL----------------GAESIQKEVVGLPTKCMKF-----------------XDPNTKELEI--DXSNVRCMHINKL-------------PKALRPGKERGATILIGG-KATFIDSAFLSWVLIPFVEM--KHPYE-------WIKE-LLRAIWDWWDENGKFRERFGELIRRLGTWRFL-KA--MKEEYGIDIPADVRMVEYPRTNPFIFTDFGPPDYRLLLHPVVKKNYGKWKYHEVIRPGVIKRVAESGDVVYIVKMGSPRLLA--TDTVRWIADLADKYCDGYLRWSRYNVEFILTDESKIDPLIKEIEEG--------GFVVGTWDATHAKYDITNIVHTQGWIH-HTPAT-ASGIVKSVMDELVDYF-KEMKLPALCRISLA-CLNM-GAVHASDISIVGVHVRPPTVDDDAVRRLCE-----------IPSTVASCPTGALRP---------------------
>Great_Boiling_Spring_sediment_metagenome_lcl_2149837004_43166_1773-2780_2805-3872
RYCDLPE------EYPNVA-HFHTIINMPAGWFYTSKALKQICDVWDK-HGSGLTNFHGSTGDIILLGTTTDHLEPCFQDLAYCD------PPFDIGSGSDLTPSAMGPALEFACYDTLDLC--YDLTMEFQNEIHRPMWPYFIKCSGPNDCVAAKARADFSIVTWRDEIKIDQEAVKEYVDML----------------GADRIQRELVDLPTKCIKF------------------DPNTKELEI--DNSNVRCMHINKM-------------PKALRPGDKRGATILIGG-KATFMDSAFLSWVLIPFIEV--KKPYE-------NIKE-LLRAIWDWWDENGKFRERFGELIRRLGMWRFL-KA--MREEYGIDIPADPRMVEYPRTNPFIFTDFGPPKYDLMLHPIIKKNYGKWKYYEVVKPGVIKRVAESGDTIYVVRAATPRLLA--TDTVRWFAELAEKYSDGYLRFSRHNVEFFITDESKIDDLIKELEEG--------GFPVGTWDATQAKYGLTNIIHTQGWIH-HTPAT-ASGIVKAVMDELFDYF-KEMKLPALCRISLA-CLNM-GAVHASDIAIVGVHRKPPKIDDDAVRRMCE-----------IPSTVAACPTGALRP---------------------
>Archaeoglobus_veneficus_SNP6_AF482452
RYSDLGE------EIPEVQ-HFHTIINQPSGCSYTSKALRQLCDVWEK-WGSGITNFHGSTGDIILLGTRSEYLQPCFEDMMKLD------PPFDIGSGSDLTPSCMGPALEFACYDTLDVC--YDLTMEYQNELHRPMWHYFIKCSGPNDCVAAKXRSDFAIITWKDEIRIDQEAVKEYAKW-------------------MDIENEVVKLPTGAVKW--------------------DGKELTI--DNKNVHCMHINKM-------------PKALKPGKERGATILIGA-KHGFVEGAIIGWVGVPFVEM--EKPYI-------EIKE-ILEALWDWWDEGSKFRKRVGEMIWRKGMGDFL-KV--IGQKADVRIIKHPRDHPFMFFEREELTDFGPPHYEQMMHPVLKKNYGKWAYHEVIRPGVIKRVAESGDTVYVVRFGTPRLIS--IYTIKELCDIADKYSDGYLRWSRHNVEFISTDESKIDDLIKEVQET-------TGFPCGTWDTPSGKYALSNIIHTQGWIH-HTPAI-ASGIVKAIMDELYEYF-VDMKLPAMCRISLA-CANM-GAVHASDISIVGIHRTPPLVDDDAVKRMCE-----------LPTTAASCTTXAIXI---------------------
>Archaeoglobus_veneficus_DSM_11195_AB274311
RYSDLGE------EIPEVH-HFHTIINQPSGWFYTSKALRQLCDVWEK-WGSGITNFHGSTGDIILLGTRSEYLQPCFEDMMKLD------PPFDIGSGSDLTPSCMGPALEFACYDTLDVC--YDLTMEYQNELHRPMWPYFIKCSGPNDCVAAKARSDFAIITWKDEIQIDQEAVKEYAKW-------------------MDIENEVVKLPTGAVKW--------------------DGKELTI--DNKNVRCMHINKM-------------PKALKPGKERGATILIGA-KAPVVEGAIIGWVAVPFVEM--KKPYT-------EIKE-ILEALWDWWDEEGKFRERVGEMIWRKGMGEFL-RV--IGQEADVRMIKHPRTNPFMFFEREELTDFGPPHYEQMMHPVLKKNYGKWAYHEVIRPGVIKRVAESGDTVYVVRFGTPRLIS--IYTIKELCDIADKYSDGYLRWSRHNVEFILTDESKIDDLIKEVQET-------TGFPCGTWDTPSGKYALSNIIHTQGWIH-HTPVI-ASGIVKAIMDELYEYF-VDMKLPAMCRISLA-CANM-GAVHASDISIVGIHRTPPLVDDDAVKRMCE-----------LPTTAASCPTAAIRI---------------------
>Archaeoglobus_veneficus_SNP6_CP002588
RYSDLGE------EIPEVH-HFHTIINQPSGWFYTSKALRQLCDVWEK-WGSGITNFHGSTGDIILLGTRSEYLQPCFEDMMKLD------PPFDIGSGSDLTPSCMGPALEFACYDTLDVC--YDLTMEYQNELHRPMWPYFIKCSGPNDCVAAKARSDFAIITWKDEIQIDQEAVKEYAKW-------------------MDIENEVVKLPTGAVKW--------------------DGKELTI--DNKNVRCMHINKM-------------PKALKPGKERGATILIGA-KAPVVEGAIIGWVAVPFVEM--KKPYT-------EIKE-ILEALWDWWDEEGKFRERVGEMIWRKGMGEFL-RV--IGQEADVRMIKHPRTNPFMFFEREELTDFGPPHYEQMMHPVLKKNYGKWAYHEVIRPGVIKRVAESGDTVYVVRFGTPRLIS--IYTIKELCDIADKYSDGYLRWSRHNVEFILTDESKIDDLIKEVQET-------TGFPCGTWDTPSGKYALSNIIHTQGWIH-HTPAI-ASGIVKAIMDELYEYF-VDMKLPAMCRISLA-CANM-GAVHASDISIVGIHRTPPLVDDDAVKRMCE-----------LPTTAASCPTAAIRI---------------------
>Archaeoglobus_infectus_DSM_188877_AB274309
RYSDLGE------EIPEVH-HFHTIVNQPSGWFYTTKALRQLCDAWEK-WGSGLTNMHGSTGDFVYLGTKSEHLQPLFEEMMQMD------PPFDIGSGSDLTPSCMGPALEFACYDTLDVC--YDITMEYQNELHRPMWPYFFKFSGPNDCVAAKARSDCAVITWKGDIQIDQDAVKEYAKW-------------------MDIENEVVKLPTGAITW--------------------DGNELTI--DNKNVRCMHINKM-------------PKALKPGKERGAAVLIGA-KAPCVEGAILGWVAVPFIPA--DELKD-------KLKE-ICEPLWDWWDEEGKFRERIGEFIWRKGMGEFL-RV--IGQDADVRMIKHPRTNPFMFFEREELTDFGPPHYEQFLPEVVKKNYGKWAYHEVIKPGVIKRVAESGDTVYTIRFGTPRLIS--IYTIRELCDIADKYCDGHLRWSRHNVEFITTDESKIDDIIKEVQET-------TGFPCGTWDAPSGKYGLSNIIHTQGWVH-HTPAI-ASGIVKAIMDELYEYF-TDMKLPALCGISLA-CANM-GAVHASDISIVGIHRTPPLVDDDAVRRMCE-----------LPTTAASCPNAAIKV---------------------
>Hydrothermal_vent_chimney_clone_INDO-3_AB124897
RYSDLGD------TIPEVE-HFHTMINMPSGWFYSTKALRGLCDVWEK-WGSGLTNFHGPTGDIIFLGTRSEYLQPCFEDLAKLE------IPFDIGSGSDLTPSAMGPSLEFACYDTLELC--YDLTMTYQDELHRPMWPYFIKCSGPNDCVAAKARADFAIITWKDEIKIDQEAVKEYASW-------------------MDIEKEVLKLPTGAIKW--------------------DGKELTI--DDKNVRCMHINKM-------------PKALKPGDERGATILIGG-KAPFVEGAVIGWVAVPFVEI--KKPYD-------EIKE-MLEAIWDWWDEEGKFRERIGELIWRKGMREFL-KV--IGKDVDVRMVKAPRNNPFMFFEKEELTDFGPPYFRDLLHPVIAKNYGKWKYHEVVRPGVIKRVAESGDVIYVVRFGSPRLLS--IYTVREICDIADKYSDGYLRFSRHNVEFFLTDESKIDDLINEVKER-------LGFPCGTWDTPKGEYGLTNIIHTQGWIH-HTPAI-ASGIVKAVMDELYEYF-TEHKLPALCRISLA-CANM-GAVHASDIAIVGIHRTPPLIDDDAVRRTCE-----------IPSTVAACPTGALKP---------------------
>Archaeoglobus_sp._UBA230_GCA_002507545.1
RYSDLGE------QIPEVE-HFHTMINMPTGWFYTSKALRGLCDVWEK-WGSGLTNFHGSTGDIIFLGTRSEYLQPCFEDLGNLE------IPFDIGSGSDLTPSAMGPALEFACYDTLELC--YDLTMTYQDELHRPMWPYFIKCAGPNDCVASKARSDFAIITWKDEIKIDQEAVKEYASW-------------------MDIEKEVVKLPTGAVKW--------------------DGKELTI--DNKNVRCMHINKM-------------PKALKPGDERGATILIGG-KAPFVEGAVIGWVAIPFVEV--KKPYD-------EIKE-ILEAIWDWWDEEGKFRERVGEMIWRKGMREFL-KV--IGREADIRMVKTPRNNPFMFFEKEELTDFGPPYFKDMLHPVIAKNYGKWKYHEVVKPGVIKRVAESGDVIYVVRFGTPRLLS--IYTVKELCDIADKYSEGYLRWSRNNVEFFITDESKIDDLINEVKER-------VGFPCGTWDASKGEYGLSNIVHTQGWIH-HTPAI-ASGIVKAVMDELYDYF-TDHKLPAMCRISLA-CANM-GAVHASDIAIVGIHRTPPIPDDDAIRRTCE-----------IPSTVAACPTGALKP---------------------
>Archaeoglobus_fulgidus_DSM_4304_M95624
RYSDLGE------QIPEVE-HFHTMINQPSGWFYSTKALRGLCDVWEK-WGSGLTNFHGSTGDIIFLGTRSEYLQPCFEDLGNLE------IPFDIGSGSDLTPSAMGPALEFACYDTLELC--YDLTMTYQDELHRPMWPYFIKCAGPNDCVASKARSDFAIITWKDDIKVDQEAVKEYASW-------------------MDIENEVVKLPTGAIKW--------------------DGKELTI--DNREVRCMHINKM-------------PKALKPGDERGATILIGG-KAPFVEGAVIGWVAVPFVEV--EKPYD-------EIKE-ILEAIWDWWDEEGKFRERIGELIWRKGMREFL-KV--IGREADVRMVKAPRNNPFMFFEKDELTDFGPPYFRDLLHPVIAKNYGKWKYHEVVKPGVIKRVAESGDVIYVVRFGTPRLLS--IYTVRELCDIADKYSDGYLRWSRNNVEFFVTDESKIDDLINEVQER-------VGFPCGTWDAVKGEYGLSNIVHTQGWIH-HTPAI-ASGIVKAVMDELYEYF-TDHKLPAMCRISLA-CANM-GAVHASDIAIVGIHRTPPIPNDEAIRKTCE-----------IPSTVAACPTGALKP---------------------
>Archaeoglobus_fulgidus_DSRM4304_NC_000917
RYSDLGE------QIPEVE-HFHTMINQPSGWFYSTKALRGLCDVWEK-WGSGLTNFHGSTGDIIFLGTRSEYLQPCFEDLGNLE------IPFDIGSGSDLTPSAMGPALEFACYDTLELC--YDLTMTYQDELHRPMWPYFIKCAGPNDCVASKARSDFAIITWKDDIKVDQEAVKEYASW-------------------MDIENEVVKLPTGAIKW--------------------DGKELTI--DNREVRCMHINKM-------------PKALKPGDERGATILIGG-KAPFVEGAVIGWVAVPFVEV--EKPYD-------EIKE-ILEAIWDWWDEEGKFRERIGELIWRKGMREFL-KV--IGREADVRMVKAPRNNPFMFFEKDELTDFGPPYFRDLLHPVIAKNYGKWKYHEVVKPGVIKRVAESGDVIYVVRFGTPRLLS--IYTVRELCDIADKYSDGYLRWSRNNVEFFVTDESKIDDLINEVQER-------VGFPCGTWDAVKGEYGLSNIVHTQGWIH-HTPAI-ASGIVKAVMDELYEYF-TDHKLPAMCRISLA-CANM-GAVHASDIAIVGIHRTPPIPNDEAIRKTCE-----------IPSTVAACPTGALKP---------------------
>Hydrothermal_vent_chimney_clone_INDO-34_AB124916
RYCDLED------KVPEVW-HFHTIVNMPAGWSYSTKALRAICDAWEK-WGSGLTNFHGSTGDIILLGTRTEHLQPMANALAYLDQFYGSPAPFDIGSGSDLTPSAMGPSLEFACYDTLKAC--YEFTMRYQNELHRPMWPYFIKCAGPNDCIAAKARSDFAIITWKDEIQIDQEAVREYAKV-------------------IDIEEHVVKKPTGAISW--------------------DGKELKI--DNREIRCMHINVM-------------PKALKPGKERGATILIGG-KAPFVDGAIIGWVAVPFIPA--DELIE-------TCCE-MLEAIWEWWDEEGKFRERVGELIWRKGMDEFL-KV--IGQKADVRMVYAPRNNPFIFWRELQETDFGPPHYEIMMHPVVKKNYGKWLYHEAVRPGVIKRVSETGDVLYVVRFGSPRLLS--IYTIREICDIADKYSDGYLRFSRHNVEFFLTDPDKIEPLIQEVQEK-------LGFPCGTRDTTNAKYCLSNIIHTQGWVH-HTPAT-ASGIVKSVMDELYDYY-VDYKLPAQCRISLA-CANM-GAVHASDISMVGVHRKVPKIDDDAVRRTCE-----------IPSTVAACPTGALKP---------------------
>Archaeoglobus_profundus_DSM_5631_AF071499
RYCDLED------KVPEVW-HFHTMINMPAGWFYSTKALRAICDAWEK-WGSGLTNFHGSTGDIILLGTRTEHLQPMANALAYLEK-YGSPAPFDIGSGSDLTPSAMGPALEFACYDTLEAC--YQFTMRYQDELHRPMWPYFIKCAGPNDCVAAKARSDFAIITWKDEIQIDQEAVREYAKAG------------------VDIEKQVVKKPTGAISW--------------------DGNELKI--DNKNIRCMHINVL-------------PKALKPGKERGATILIGG-KAPFLDGAIIGWVAVPFIPA--DELID-------KCCE-LLEAIWDWWDENGKFRERVGELIWRVGMQEFL-KV--IGQKADVRMVYAPRNNPFIFWRELQETDFGPPHYSIMLHPVIKNNYGKWKYHEVVRPGVIKRVAESGDVIYVVRFGSPRLLS--IYTVRDLCDIADKYSDGYLRFSRHNVEFFLTDPDKIEDLIKEVQEK-------VGFPCGTWDATKGEYGLTNIVHTQGWVH-HTPAT-ASGIVKAVMDELYEYF-TDHKLPALCRISLA-CANM-GAVHASDISMVGVHRKVPKIDDDAVRRTCE-----------IPSTVTGCPTGALKP---------------------
>Archaeoglobus_sp._UBA234_GCA_002494625.1
RYSFLAK------ECPGVA-EFHTMVNQPAGWFYTTEALRTICDIWEK-YGSGLTNMHGSTGDIILLGTTTPNLQPCFNELAK--------NGWDLGSGSALTPSAAGPAREFACIDTLDIC--YELTITYQDELHRPMWPYFFKIAGPNDCVASKARSDFAIVTWKDEIKINQEEVKKYAEAG------------------VDIKGQVVDNPTKCIEY------------------DEEKKEIKI--DNSNVRCMHINVL-------------PKALKPGDERGATILMGG-KAPILEGPVMSWVIVPFMKM--EPPYE-------ELKE-LSEAVWDFWDENGKFRERLAELIERVGMMAFL-EA--IGVEPDPRQIKEPRANPFYFWREEDLSDIGPPHYEKMLPPVIKKNYGKWAYHEVVKPGVLVHVAESGDKLYTVRVGSPRLLS--IYTIRELCDIADKYCDGYLRFSRNNVEFLLTDESKIDALIEEVEKI--------GFPVGTWDATKAKYGLSNIVHTQGWIH-HTPAI-ASGPVKALMDALFDHF-KNMDLPGLCRISLA-CLNM-GAVHASDISLVGIHRTPPSVDDDVVRRTCE-----------LPSTVASCPTGALRP---------------------
>Archaeoglobus_sulfaticallidus_PM70-1_NC_021169
RYSFLAK------ECPGVA-EFHTMVNQPAGWFYTSDALRTICDIWEK-YGSGLTNMHGSTGDIILLGTTTQNLQPCFNELAK--------NGWDLGSGSALTPSAVGPAREFALIDTLELC--YDLTITYQDELHRPMWPYFFKIAGPNDCVAAKARSDFAIVTWKDEIKINQEEVKKYAEAG------------------VDIKTQVVDNPTKCIEY------------------DEEKKELKI--DNSNVRCMHINVL-------------PKALKPGDERGAVILMGG-KAPILEGPVMGWVVVPFIKA--EKPFD-------EIKE-LAEAVWDFWDENGKFRERLAELIERVGMMRFL-EA--IGVEPDPRMIKEPRANPFYFWREEDLSDIGPPHYEKFLPPVIKNNYGKWAYHEVLKPGVLVHVAESGDKIYTVRVGSPRLLS--IYTIRELCDIADKYCDGYLRFSRNNIEFLLTDESKIDPLIEEVEKL--------GFPVGTWDATKAKYALSNIVHTQGWIH-HTPAI-ASGPVKALMDALFDHF-KNMDLPGLCRISLA-CLNM-GAVHASDISLVGIHRTPPMVDDDVVRRTCE-----------LPSTVAGCPTGALRP---------------------
>2km-deep_fracture_fluid_clone_ev818_saff8_FJ948564
RYSDVAE------KFPAIA-HFHTIINQPSSKYYNTDFLRTMCDLWNY-RGSGMMNLHGSTGDLILLGTVTEQLEPIFFEMTHV-------MDQDIGSGSNLTPECLGKSRQFACYDTQDMC--YDLTNFFQDELHRPAFPYFFKFDGPNGCVASIARADLSFITWRDDIRINQDAVKGYIDGD--IVPNGGAHAG-RDWGKFDIKKEVLDLPSQCMWM--------------------EDGKLMI--DNAEVRCMHINTM-------------PRALKPGVDGGISLLCGA-KAPILEGAQMSTLLVPFMKA--EPPYD-------NVKD-FIYKVFDYWMENGKNRERVGELIQRVGLPTFL-EA--LEIPPAPQHVKKPRENPYIFWKEKDVTDLGPRHYWEYLPPVIKENYGNWDYHEILEPGVLVHVSNTGAKVFTVRCGGARFMT--VQLVREICDIADKHCGGYVRFTRNNVEFMVDSLEKVEALKKDLESRKFVSG-SFKFPIGT------GTAITNIVHTQGYIH-HTPAT-ASSMVKAIADELFEEF-QTMKLPAKLRVSMA-CLNM-GAVHCSDIATLGYHRKPPIIDHEYISKLCE-----------IPLAIAACPVGAISP---------------------
>2km-deep_fracture_fluid_clone_ev219_irb3_FJ948558
RYSDVAE------KYPAVA-HFHTIINQPSSKFYNTDFLRTVCDLWNY-RGSGMMSLHGSTGDLVLLGTTTEQLEPIFFELTHV-------MDQDIGSGSNLTPECVGKAREFACYDTQEMC--HDLTNYFQDELHRPAFPYFFKFDGPNGCVASIARSDLSFITWRDDIRIDQDAVKAYIDGD--YAPNAGALGG-RDWGKFDIQKEVLDKPSGCMSL--------------------EDGKLVI--DNAEVRCMHINTM-------------PRALKPGVDTGVTLLCGA-KAPILDGAQLATLLVPFMKA--EPPYD-------NIKD-FIYKIFDFWMENGKNXERVGELVQRVGLPKFL-XA--LEXPPVSQHFXKXCENPYVLWKEADVTDLGPRHYWEYFPPVIKENYGQWAYHEVLEPGVLVHVAESGAKVFTVRCGAARFMT--VQHVREICDIADKYCGGYVRFTRNNIEFMVDSLEKLDALKKDLQSRTFVSG-SYKFPIGT------GASVSNIVHTQGYIH-HTPAT-ASSMVKAVSDELFEYF-QSMKLPAKVRVSMA-CLNM-GAVHCSDIAMLGYHRKPPIIDHDYISKLCE-----------IPLAIAACPLGAISP---------------------
>uncultured_Desulfotomaculum_sp._DSR_Irb3_DQ415722
RYSDVAE------KYPAVA-HFHTIINQPSSKFYNTDFLRTVCDLWNY-RGSGMMSLHGSTGDLVLLGTTTEQLEPIFFELTHV-------MDQDIGSGSNLTPECVGKAREFACYDTQEMC--HDLTNYFQDELHRPAFPYFFKFDGPNGCVASIARSDLSFITWRDDIRIDQDAVKAYIDGD--YAPNAGALGG-RDWGKFDIQKEVLDKPSGCMSL--------------------EDGKLVI--DNAEVRCMHINTM-------------PRALKPGVDTGVTLLCGA-KAPILDGAQLATLLVPFMKA--XPPYD-------XIKD-FIYKIFDFWMENGXNXERVGELVXRVGLPKFL-XA--LEXPPVSQHFXKPXENPYVLWKEADVTDLGPRHYWEYFPPVIKENYGQWAYHEVLEPGVLVHVAESGAKVFTVRCGAARFMT--VQHVREICDIADKYCGGYVRFTRNNIEFMVDSLEKLDALKKDLQSRTFVSG-SYKFPIGT------GASVSNIVHTQGYIH-HTPAT-ASSMVKAVSDELFEYF-QSMKLPAKVRVSMA-CLNM-GAVHCSDIAMLGYHRKPPIIDHDYISKLCE-----------IPLAIAACPLGAISP---------------------
>2km-deep_fracture_fluid_clone_ev818_saff3_FJ948562
RYSDLAE------KYPAVA-HFHTIVNQPASKFYNSEFLRTICDLWEY-RGSGMMNLHGSTGDLIFLGTFTEQLEPIFFELTHV-------LDQDLGSGSNLTPECVGKAREFACVDTQELC--YEMTNYYQDELHRPAFPYFFKFDGPNGCVASIARADLSFITWRDDIRIDQEAVKAYIAGE--IAPNAGALSG-REWGKFDIQKEVIGLPSKCMAM--------------------EDGKLVI--NNKEVRCMHINTM-------------PRALKPGTDTGLSLLCGA-KAPILEGAQLSTLVVPFMKA--EPPYD-------NIKE-VIEKIFEWWMEEGKNRERVGEPIQRVGLPKFL-EV--LELPAAPQFVKAPRSNPYIFWEEEDVTDLGPRHYWEYFPPVIKENYGKWAYHEVLEPGVLVHVSETGAKVFTVRCGGARFMT--VEHVREICDIADKHCGGYVRFTRNNIEFLVDSLEKVEALKQDLLSRKHVGG-SYKFPIGT------GAGVTNIVHTQGYIH-HTPAT-ASSMVKAVADELFEYF-TSMKLPAKVRVSMA-CLNM-GAVHCSDIALLGYHRKPPIVDHEYISKLCE-----------IPLAIAACPTGAISP---------------------
>2km-deep_fracture_fluid_clone_ev818_saff20_FJ948567
RYSDLAE------KYPAVA-HFHTIVNQPASKFYNSEFLRTICDLWEY-RGSGMMNLHGSTGDLIFLGTFTEQLEPIFFELTHV-------LDQDLGSGSNLTPECVGKAREFACVDTQELC--YEMTNYYQDELHRPAFPYFFKFDGPNGCVASIARADLSFITWRDDIRIDQEAVKAYIAGE--IAPNAGALSG-REWGKFDIQKEVIGLPSKCMAM--------------------EDGKLVI--NNKEVRCMHINTM-------------PRALKPSTDTGLSLLCGA-KAPILEGAQLSTLVVPFMKA--EPPYD-------NIKE-VIEKIFEWWMEEGKNRERVGELIQRVGLPKFL-EV--LELPAAPQFVKAPRSNPYIFWKEEDVTDLGPRHYWEYFPPVIKENYGKWAYHEVLEPGVLVHVSETGAKVFTVRCGGARFMT--VEHVREICDIADKHCGGYVRFTRNNIEFLVDSLEKVEALKQDLLSRKHVGG-SYKFPIGT------GAGVTNIVHTQGYIH-HTPAT-ASSMVKAVADELFEYF-TSMKLPAKVRVSMA-CLNM-GAVHCSDIALLGYHRKPPIVDHEYISKLCE-----------IPLAIAACPTGAISP---------------------
>Peptococcaceae_bacterium_BICA1-7_JUEB01000002.1
RYSDLAE------KYPSVA-HFHTMVNQPASKFYDTDFLRTICDLWEY-RGSGLMNLHGSTGDLVLLGTTTEQLEPIFFDLTHV-------MDTDIGSGSNLTPSCIGKAREFACIDTQELS--YELTNYYQDELHRPAFPYFFKFDGPNGCVASIARSDLSFITWRDDIRIDQEAVKAYIAGD--IKPNAGAHGK-KDWGKFDIQKEVFDLPSNCMAM--------------------VDGKLKI--DNAEVRCMHINTM-------------PRALKPGTDTGVSLLCGA-KAPILDGAQMATLLVPFMKA--EAPYD-------NIKE-VIEKIWEYWMDEGKNRERVGEMIQRIGLPKFI-EV--LELPPAPQMVRAPRSNPYIFWKEEDVTDLGPRHYWEYFPPVIKENYGKWAYHDILEPGVLVHVSETGAKVFTVRCGAARFMS--VEHVREICDIADKHCGGYVRFTRNNIEFLVDSLEKLEALKKDLQSRKHVSG-SFKFPIGT------GAGITNIVHTQGYIH-HTPAT-ASSMVKAVSDELFEYF-TGMDLPAKLRVSMA-CLNM-GAVHCSDIALLGYHRKPPIVDHEYISKLCE-----------IPLAIAACPVGAISP---------------------
>Peptococcaceae_bacterium_BRH_c4a_LADN01000098.1
RYTDMAE------KYPSIA-HFHTMVNQPASKFYDTNFLRTICDLWSY-RGSGLMNLHGSTGDLVLLGTVTEQLEPIFFELTHV-------MDTDIGSGSNLTPSCIGKAREFACVDTQELS--YELTNHYQDELHRPAFPYFFKFDGPNGCVASIARSDLSFITWRDDIRIDQEAVKAYIAGE--IKPNAGAHGG-RDWGKFDIQKEVIGLPTGCMAM--------------------EDGKLVI--DNANTRCMHINTM-------------PRALKPGTDTGISLLCGA-KAPILDGAQMATLLVPFMKA--EPPYD-------NIKE-LIEKIWEWWMDEGKNRERIGELIQRVGLPKFI-EV--LELPPAPQMVKAPRSNPYIFWKEEDVTDLGPRHYWEYFPPVIKENYGKWAYHDMLEPGVMVHVSETGAKVFTVRCGAARFMT--VEHVREICDIADKHCGGYVRFTRNNIEFLTDNLESLEALKADLLSRKHVSG-SFKFPIGT------GAGITNIVHTQGYIH-HTPAT-ASSMVKAVSDELFEYF-TGMQLPAKVRVSMA-CLNM-GAVHCSDIALLGYHRKPPIVDHEYISKLCE-----------IPLAIAACPVGAISP---------------------
>uncultured_Desulfotomaculum_sp._DSR_srb10_DQ415719
RYSDLAE------KYPSVA-HFHTMVNQPASKFYDTDFLRTICDLWEY-RGSGLMNLHGSTGDLVLLGTTTEQLEPIFFELTHV-------MDQDIGSGSNLTPSCIGKAREFACIDTQELS--YELTNYYQDELHRPAFPYFFKFDGPNGCVASIARSDLSFITWRDDIRIDQEAVKAYIAGD--IKPNAGAHGG-KDWGKFDIQKEVIDRPSNCMEM--------------------KDGKLVI--DNKEVRCMHINTM-------------PRALKPGTDTGVSLLCGA-KAPILDGAXMXTLLVPFMKA--EPPYD-------NIKE-XIEKIWEWWMDEGKNRERVGELIQRVGLPKFL-XS--VGLXPHRKWSRXLGSNPYIFWKEEDXTDLGPRHYWEYLPPVVQENYGNWDYHEVLEPGVLVHVSKSGAKVFTVRCGAARFMT--VEHVREICDIADKHCGGHVRFTRNNIEFLVDSLEKMEALKADLMSRKHVSG-SYKFPIGT------GAGITNIVHTQGYIH-HTPAT-ASSMVKSVSDELFEYF-TGMQLPAKLRVSMA-CLNM-GAVHCSDIALLGYHRKPPIVDSEYISKLCE-----------IPLAIAACPVGAISP---------------------
>2km-deep_fracture_fluid_clone_ev219_srb10_FJ948557
RYSDLAE------KYPSVA-HFHTMVNQPASKFYDTDFLRTICDLWEY-RGSGLMNLHGSTGDLVLLGTTTEQLEPIFFELTHV-------MDQDIGSGSNLTPSCIGKAREFACIDTQELS--YELTNYYQDELHRPAFPYFFKFDGPNGCVASIARSDLSFITWRDDIRIDQEAVKAYIAGD--IKPNAGAHGG-KDWGKFDIQKEVIDRPSNCMEM--------------------KDGKLVI--DNKEVRCMHINTM-------------PRALKPGTDTGVSLLCGA-KAPILDGAQMGTLLVPFMKA--EPPYD-------NIKE--VSRIWEWWMDEGKNRERVGELIQRVGLPKFL-SV---GLPXAPQMVRXLGSNPYIFWKEEDVTDLGPRHYWEYLPPVVQENYGNWDYHEVLEPGVLVHVSKSGAKVFTVRCGAARFMT--VEHVREICDIADKHCGGHVRFTRNNIEFLVDSLEKMEALKADLMSRKHVSG-SYKFPIGT------GAGITNIVHTQGYIH-HTPAT-ASSMVKSVSDELFEYF-TGMQLPAKLRVSMA-CLNM-GAVHCSDIALLGYHRKPPIVDSEYISKLCE-----------IPLAIAACPVGAISP---------------------
>Desulfobacteraceae_bacterium_UBA5616_copy_2_GCA_002423615.1
RYSDMAE------KYPAVA-HFHTMVNQPASKFYDTNFLRTICDLWEY-RGSGLMNLHGSTGDLVLLGTVTEQLEPIFFELTHV-------MDQDIGSGSNLTPSCIGKAREFSCIDTQELS--YEMTNYYQDELHRPAFPYFFKFDGPNGCVASIARSDLSFITWRDDIRIDQAAVQSYIAGE--FTPNAGAFSG-RDWGKFDIQKEILDLPSKCMWM--------------------EDGKLMI--DNAEVRCMHINTM-------------PRALKPGLDTGVTLLCGA-KAPILDGAQMATLLVPFMKA--EPPYD-------NIKA-VIEKVWEFWMEEGRNRERVGELIQRVGLPKFI-EA--CELPATPQMVKAPRSNPYILWKEEDVTDLGPRHYWEYLPPVVQENYGKWDYHEILEPGILVHVSETGAKVFTIRCGAARFMS--VEHVREICDIADKHCGGYVRFTRNNIEFLTDSLEKVEALKADLLSRKHVSG-SFKFPIGT------GAGISNIVHTQGYIH-HTPAT-ASSMVKSVSDELFEYF-TGMSLPAQLRVSMA-CLNM-GAVHCSDIAILGYHRKPPMLDHEYLDKMCE-----------IPLAIAACPTAAIKP---------------------
>Peptococcaceae_bacterium_BRH_c4b_LADO01000025.1
RYSDLAE------KYPSIA-MFHTVVNQPASKFYSTDFLKTICDMWEY-RGSGMMNLHGSTGDLVLLGTTTEQLEPIFYELGHV-------LDTDIGSGSNLTPACIGKAREFACYDTQDLC--YDLTQYYQDELHRPAFPYFFKFDGPNGCVASIARSDMSFITWRDDIRIDQDAVKAYIAGD--IVPNAGAHGK-RDWGKFDINKEVISLPTKCMSM--------------------EGDQLVI--DNSEVRCMHINTM-------------PRALKPGLDTGITILLGA-KAPILDGAQMATLMVPFMKA--EAPYD-------NIKA-FVERVWEFWMEEGKNRERLGELMQRVTLPKFI-ET--IGLPPAPQMVKAPRANPYIFWKEEDVTDLGPRHFWEFFPPVIKENYGTWAYHDILEPGVLAHVSDSGAKVYTVRCGAARFMT--VEHVREICAIADQHCDGYVRFTRNNIEFLVDSAEKLEALKKDLEGRKFAGG-SYKFPIGT------GAGISNIVHTQGYIH-HTPAT-ASSMVKAVSDELFEYF-KGMTLPAKLRVSMA-CLNM-GAVHCSDIALLGYHRKPPIVDSEYISKLCE-----------IPLAIAACPVGAISP---------------------
>Desulfotomaculum_acetoxidans_DSM_771_AF271768
RYSDLPE------RFPSIA-HFHTVLNQPASKFYNTDFLKSLCDLWDY-RGSGMLNLHGSTGDIILLGTTTEQLEPIFFEVTHV-------MDQDIGSGSNLTPSCIGKAREWALYDTQEMC--YEMTNYYQDELHRPAFPYFFKFDGPNGCVRSIARSDMSFITWRDDIRIDQAAVQAYINGE--YAPNAGAHAG-KDWGKFDIKKEVLDLPTKCMWM--------------------EGGELKI--DNAETRCMHIAVM-------------PRALRPGTDTGVTILCGR-KAPILDGAQMSTLIVPFMKA--EPPYD-------NIKE-FIEKVWELWMEEGRNRERLGEMIQRITLPKFI-ET--IGLPATPQMVKAPRPNPYIFWKEEDVTDLGPRHYWEYFPPVIKENYGKWAYHEVLEPGVLVHVSETGDKVFTVRCGAARFMT--VQHVREICAVADKHCDGYVRFTRNNIEFLVDSLEKVEALKADLNSRKFVSG-SFKFPIGT------GAGVTNIVHTQGYIH-HTPAT-ASSMVKSVLDELFDYF-TGMTLPAKVRVSMA-CLNM-GXVHCPDIALLGYHRKPPIIDHEVISKVCE-----------IPLAITACPVGAISP---------------------
>Desulfotomaculum_acetoxidans_DSM_771_CP001720
RYSDLPE------RFPSIA-HFHTVLNQPASKFYNTDFLKSLCDLWDY-RGSGMLNLHGSTGDIILLGTTTEQLEPIFFEVTHV-------MDQDIGSGSNLTPSCIGKAREWALYDTQEMC--YEMTNYYQDELHRPAFPYFFKFDGPNGCVASIARSDMSFITWRDDIRIDQAAVQAYINGE--YAPNAGAHAG-KDWGKFDIKKEVLDLPTKCMWM--------------------EGGELKI--DNAETRCMHIAVM-------------PRALRPGTDTGVTILCGA-KAPILDGAQMSTLIVPFMKA--EPPYD-------NIKE-FIEKVWELWMEEGRNRERLGEMIQRITLPKFI-ET--IGLPATPQMVKAPRSNPYIFWKEEDVTDLGPRHYWEYFPPVIKENYGKWAYHEVLEPGVLVHVSETGDKVFTVRCGAARFMT--VQHVREICAVADKHCDGYVRFTRNNIEFLVDSLEKVEALKADLNSRKFVSG-SFKFPIGT------GAGVTNIVHTQGYIH-HTPAT-ASSMVKSVADELFDYF-TGMTLPAKVRVSMA-CLNM-GAVHCSDIALLGYHRKPPIIDHEVISKVCE-----------IPLAITACPVGAISP---------------------
>Marine_sediment_clone_A20_JQ304760
RYSDLPE------KFPSIA-HFHTILNQPASKCYNTDFLRTLCDLWEY-RGSGLLNLHGSTGDIILLGTTTEQLEPIFFEATHV-------LDQDIGSGSNLTPSCIGKAREWACIDTQEMC--YEMTNYYQDELHRPAFPYFFKFDGPMGCVASIARSDMSFITWRDDIRIDQEAVKAYIAGD--LTPNAGAHGG-KEWGKFDIQKEVIERPTGCMEM--------------------VDGELKI--DNANTRCMHIAVM-------------PRALRPGTDTGVSILLGA-KAPILDGAQMATLAVPFMKA--EPPYD-------NIKE-LIEKIWELWMEEGRNRERLGELIQRMTLPKFM-ET--IGLPPMPQMVKAPRSNPYILWKEEDVTDMGPRHYWEYFPPVIKNNYGKWAYHDILEPGVMVHVSETGDKVFTVRCGAARFMT--VELVREICEIADKHCDGYVRFTRNNIEFMVDSSDKLEALKKDLASRKFVSG-SFKFPIGT------GAGVTNIVHTQGFIH-HTPAT-ASSMVKSVADELFDYF-TGMILPAKVRVSMA-CLNM-GAVHCSDIAMLGYHRKPPIIDHEIISKVCE-----------IPLAITACPVGAISP---------------------
>Desulfotomaculum_E_intricatum_GCF_001592105.1
RYSDLPE------KFPSIA-HFHTILNQPASKCYNTDFLRTLCDLWEY-RGSGLLNLHGSTGDIILLGTTTEQLEPIFFEATHV-------LDQDIGSGSNLTPSCIGKAREWACIDTQEMC--YEMTNYYQDELHRPAFPYFFKFDGPMGCVASIARSDMSFITWRDDIRIDQEAVKAYIAGD--LTPNAGAHGG-KEWGKFDIQKEVIERPTGCMEM--------------------VDGELKI--DNANTRCMHIAVM-------------PRALRPGTDTGVSILLGA-KAPILDGAQMATLAVPFMKA--EPPYD-------NIKE-LIEKIWELWMEEGRNRERLGELIQRMTLPKFM-ET--IGLPPMPQMVKAPRSNPYILWKEEDVTDMGPRHYWEYFPPVIKNNYGKWAYHDILEPGVMVHVSETGDKVFTVRCGAARFMT--VELVREICEIADKHCDGYVRFTRNNIEFMVDSSDKLEALKKDLASRKFVSG-SFKFPIGT------GAGVTNIVHTQGFIH-HTPAT-ASSMVKSVADELFDYF-TGMTLPAKVRVSMA-CLNM-GAVHCSDIAMLGYHRKPPIIDHEIISKVCE-----------IPLAITACPVGAISP---------------------
>2km-deep_fracture_fluid_clone_ev818_saff15_FJ948565
RYSDMPE------AYPSIA-HFHTIVNQPASKFYNSDYLRTICDLWEY-RGSGLMNLHGSTGDLVLLGTTTEQLEPIFFELTHE-------LQQDIGSGSNLTPECIGKAREWSCYDTQDLC--YELTQYYQDELHRPASPYFFKFDGPNGCVASIARADMSFITWRDDIRIDQEAVKAYIAGE--IVPNGGAHKG-RDWGKFDIQKEVIMLPTKCMWM--------------------EDGELKI--DNAENRCMHINVM-------------PKALRPGTDTGVTILCGA-KAPILEGAQMSTMIVPFMKT--EPPYD-------NIKE-FIEKVWEWWMEEGKNRERLGELIQRHSLPKFL-EV--LELPPAPQMVKEPRSNPYIFWKEEDVTDLGPRHFWQYFPPVVQENYGKWTHHEILEPGILVHYSETGGRVYTIRCGAARFMT--VEHVREICDIADKYCDGYVRFTRNNIEFLVDAPEKVEALKKDLESRKFVGG-SYKFPIGT------GAGVTNIVHTQGYIH-HTPAT-ASSMVKAVADELFDHF-TGMTLPAKVRVSMA-CLNM-GAVHCSDIALLGYHRKPPIIDHDVISQVCE-----------IPLAITACPVGAISP---------------------
>2km-deep_fracture_fluid_clone_ev818_saff41_FJ948572
RYSDMPE------AYPSIA-HFHTIVNQPASKFYNSDYLRTICDLWEY-RGSGLMNLHGSTGDLVLLGTTTEQLEPIFFELTHE-------LQQDIGSGSNLTPECIGKAREWSCYDTQDLC--YELTQYYQDELHRPAFPYFFKFDGPNGCVASIARADMSFITWRDDIRIDQEAVKAYIAGE--IVPNGGAHKG-RDWGKFDIQKEVIMLPTKCMWM--------------------EDGELKI--DNAENRCMHINVM-------------PKALRPGTDTGVTILCGA-KAPILEGAQMSTMIVPFMKA--EPPYD-------NIKE-FIEKVWEWWMEEGKNRERLGELIQRHSLPKFL-EV--LELPPAPQMVKEPRSNPYIFWKEEDVTDLGPRHFWQYFPPVVQENYGKWTHHEILEPGILVHYSETGGRVYTIRCGAARFMT--VEHVREICDIADKYCDGYVRFTRNNIEFLVDAPEKVEALKKDLESRKFVGG-SYKFPIGT------GAGVTNIVHTQGYIH-HTPAT-ASSMVKAVADELFDHF-TGMTLPAKVRVSMA-CLNM-GAVHCSDIALLGYHRKPPIIDHDVISQVCE-----------IPLAITACPVGAISP---------------------
>2km-deep_fracture_fluid_clone_ev818_saff23_FJ948569
RYSDMPE------AYPSIA-HFHTIVNQPASKFYNSDYLRTICDLWEY-RGSGLMNLHGSTGDLVLLGTTTEQLEPIFFELTHE-------LQQDIGSGSNLTPECIGKAREWSCYDTQDLC--YELTQYYQDELHRPAFPYFFKFDGPNGCVASIARADMSFITWRDDIRIDQEAVKAYIAGE--IVPNGGAHKG-RDWGKFDIQKEVIMLPTKCMWM--------------------EDGELKI--DNAENRCMHINVM-------------PKALRPGTDTGVTILCGA-KAPILEGAQMSTMIVPFMKA--EPPYD-------NIKE-FIEKVWEWWMEEGKNRERLGELIQRHSLPKFL-EV--LELPPAPQMVKEPRSNPYIFWKEEDVTDLGPRHFWQYFPPVVQENYGKWTHHEILEPGILVHYSETGGRVYTIRCGAARFMT--VEHVREICDIADKYCDGYVRFTRNNIEFLVDAPEKVEALKKDLESRKFVGG-SYKFPIGT------GAGVTNIVHTQGYIH-HTPAT-ASSMVKAVADELFDHF-TGMTLPAKVRVSMA-CLNM-GAVHCSDIALLGYHRKPPIIDHDVISQVCE-----------IPLAITACPVGAISP---------------------
>2km-deep_fracture_fluid_clone_ev818_saff38_FJ948571
RYSDMPE------AYPSIA-HFHTIVNQPASKFYNSDYLRTICDLWEY-RGSGLMNLHGSTGDLVLLGTTTEQLEPIFFELTHE-------LQQDIGSGSNLTPECIGKAREWSCYDTQDLC--YELTQYYQDELHRPAFPYFFKFDGPNGCVASIARADMSFITWRDDIRIDQEAVKAYIAGE--IVPNGGAHKG-RDWGKFDIRKEVIMLPTKCMWM--------------------EDGELKI--DNAENRCMHINVM-------------PKALRPGTDTGVTILCGA-KAPILEGAQMSTMIVPFMKA--EPPYD-------NIKE-FIEKVWEWWMEEGKNRERLGELIQRHSLPKFL-EV--LELPPAPQMVKEPRSNPYIFWKEEDVTDLGPRHFWQYFPPVVQENYGKWTHHEILEPGILVHYSETGGRVYTIRCGAARFMT--VEHVREICDIADKYCDGYVRFTRNNIEFLVDAPEKVEALKKDLESRKFVGG-SYKFPIGT------GAGVTNIVHTQGYIH-HTPAT-ASSMVKAVADELFDHF-TGMTLPAKVRVSMA-CLNM-GAVHCSDIALLGYHRKPPIIDHDVIGQVCE-----------IPLAITACPVGAISP---------------------
>uncultured_bacterium_SAW6-28_dsrAB_AY101579
RYSDMPE------AYPSIA-HFHTIVNQPASKFYNSDYLRTICDLWEY-RGSGLMNLHGSTGDLVLLGTTTEQLEPIFFELTHE-------LQQDIGSGSNLTPSCVGKGREWSCIDTQDLC--YELNQYYQDELHRPGFPYFFKIDGPNGCVASIARADMSFITWKDEIRIDQEAVQAYIAGE--IVPNGGAPQG-ERWGKFDIQGGV-----------------------------------EI--NNAENRCMHINVM-------------PKPLRPGKETGVTILCGA-KAPILEGAQMSTMIVPFMKA--EPPYD-------NIKE-FIEKVWEWWMEEGKNRERLGELIQRFSLPKFL-EI--LELPPAPQMVKEPRSNPYIFWKEEDVTDLGPRHFWQYFPPVVQENYGKWTHHEILEPGILVHYSETGGRVNTVRCGAARFMT--VQHVXXICDIADKYCDGYVRFTRNNIEFLVDTPEKVEALKKDFQSRKFVGG-SYKFPIGT------GAGVTNIVHTQGYIH-HTPAT-ASSMVKAVADELFEEF-QTMTLPAKVRVSMA-CLNM-GAVHCSDIALLGYHRKPPIIDHDVISQVCE-----------IPLAITSCPVGAISP---------------------
>2km-deep_fracture_fluid_clone_ev818_saff21_FJ948568
RYSDMPE------AYPSIA-HFHTIVNQPASKFYNSDYLRTICDLWEY-RGSGLMNLHGSTGDLVLLGTTTEQLEPIFFELTHE-------LQQDIGSGSNLTPSCVGKAREWSCIDTQDLC--YELTQYYQDELHRPAFPYFFKIDGPNGCVASIARADMSFITWKDDIRIDQEAVKAYIAGE--IVPNGGAHKG-RDWGKFDIQKEVIDLPTKCMAM--------------------ENGELKI--NNAENRCMHINVM-------------PKALRPGKDTGVTILCGA-KAPILEGAQMSTMIVPFMKA--EPPYD-------NIKE-FIEKVWEWWMEEGKSRERLGELIQRFSLPKFL-EI--LELPPAPQMVKEPRSNPYIFWKEEDVTDLGPRHFWQYFPPVVQENYGKWTHHEILEPGILVHYSETGGRVYTVRCGGARFMT--VQHVREICDIADKYCDGYVRFTRNNIEFLVDTPEKVEALKKDLQSRKFVGG-SYKFPIGT------GAGVTNIVHTQGYIH-HTPAT-ASSMVKAVADELFEEF-QTMTLPAKVRVSMA-CLNM-RAVHCSDTALLGYHRKPPIIDHDVISQVCE-----------IPLAITSCPVGAISP---------------------
>2km-deep_fracture_fluid_clone_ev818_saff4_FJ948563
RYSDMPE------AYPSIA-HFHTIVNQPASKFYNSDYLRTICDLWEY-RGSGLMNLHGSTGDLVLLGTTTEQLEPIFFELTHE-------LQQDIGSGSNLTPSCVGKAREWSCIDTQDLC--YELTQYYQDELHRPAFPYFFKIDGPNGCVASIARADMSFITWKDDIRIDQEAVKAYIAGE--IVPNGGAHKG-RDWGKFDIQKEVIDLPTKCMAM--------------------ENGELKI--NNAENRCMHINVM-------------PKALRPGKDTGVTILCGA-KAPILEGAQMSTMIVPFMKA--EPPYD-------NIKE-FIEKVWEWWMEEGKDRERLGELIQRFSLPKFL-EI--LELPPAPQMVKEPRSNPYIFWKEEDVTDLGPRHFWQYFPPVVQENYGKWTHHEILEPGILVHYSETGGRVYTVRCGGARFMT--VQHVREICDIADKYCDGYVRFTRNNIEFLVDTPEKVEALKKDLQSRKFVGG-SYKFPIGT------GAGVTNIVHTQGYIH-HTPAT-ASSMVKAVADELFEEF-QTMTLPAKVRVSMA-CLNM-GAVHCSDIALLGYHRKPPIIDHDVISQVCE-----------IPLAITSCPVGAISP---------------------
>Desulfotomaculum_sp._BICA1-6_JUED01000084.1
RYSDLPE------KYPSIA-HFHTVVAQPSSKFYDSNFLRTVCDLWEY-RGSGLMNLHGSTGDLVLLGTTTEQLEPIFFELTHE-------MQVDIGSGSNLTPECIGKAREWSCYDTQDLC--YELTQYYQDELHRPAFPYFFKFDGPNGCVASIARSDMSFITWRDDIRIDQEAVKAYIAGE--VVPNGGAHKG-RDWGKFDIQKEVLDLPTKCMWM--------------------EDGELKI--DNAETRCMHISVM-------------PKALRPGTDTGVTILCGA-KAPILEGAQMATLIVPFMKA--EPPYD-------NIKE-FIEKVWEWWMEEGKNRERLGELIQRATLPKFL-EV--LELPAMPQYVKEPRSNPYILWKEEDVTDLGPRHFWQYFPPVVQENYGQWTHHEILEPGILVHYSEKGGKVFTVRCGAARFMT--VQHVREICDIADKHCDGFVRFTRNNIEFLVDTAEKLEALKKDLQSRKFVSG-SYKFPIGT------GAGVSNIVHTQGYIH-HTPAT-ASSMVKAVADELFEEF-QTMALPAKVRVSMA-CLNM-GAVHCSDIALLGYHRKPPIIDHEVISQVCE-----------IPLAITSCPVGAISP---------------------
>Desulfotomaculum_arcticum_FOOX01000011.1
RYSDLPE------KYPSIA-HFHTIVNQPASKFYDSNFLRSVCDMWEY-RGSGMMNLHGSTGDLVLLGTTTEQLEPVFFELTHE-------MGVDIGSGSNLTPSCIGKAREFACFDTQALS--YELTQYYQDELHRPAFPYFFKFDGPNGCVASIARSDMSFITWKDDIRIDQDAVKGYIAGD--FIPNAGAHAG-RDWGKFDIQKEVIDLPSKCMKY--------------------EDDVLTI--DNAEVRCMHINTM-------------PRALKPGTDTGVSILLGA-KAPILDGAQMATLMIPFMKT--EAPYD-------NIKE-FIEKVWEFWMEEGRNRERLGELMQRVGMPKFL-EA--VELPAAPYMVKAPRENPYVLWKEEDVTDLGPRHFWQYFPPVIQNNYGKWAYHDVLEPGVLAHVSETGEKVFTVRCGAARFMT--VQHVREICDIADKYCDGFVRFTRNNIEFLVDSEAKLDALKKDLQGRTFAGG-SYKFPIGT------GAGLTNIVHTQGYIH-HTPAT-ASSMVKAVSDALFEEF-QGMNLPAKVRISMA-CLNM-GAVHCSDIALLGYHRKPPIIDHEVIDKVCE-----------IPLAIAACPLGAISP---------------------
>Desulfotomaculum_alcoholivorax_DSM_16058_AUMW01000012
RYSDLPE------KYPSIA-HFHTVVNQPASKFYNSDFLRTVCDMWEY-RGSGMMNLHGSTGDLVLLGTTTEQLEPIFFELTHE-------LGQDIGSGSNLTPSCIGKAREFACYDTQDLC--YELTQYYQDELHRPAFPYFFKFDGPNGCVASIARSDMSFITWRDDIRIDQDAVKGYIAGD--FIPNAGAHAG-RDWGKFDLQKEVLDLPSKCMKY--------------------EDGVLTI--DNAEVRCMHINTM-------------PRALKPGTDTGVSILLGA-KAPILEGAQMATLIVPFMKA--EAPYD-------NIKE-FIEKVWEFWMEEGKNRERLGELMQRFGLPKFL-EI--MELPPAPHMVKTPRENPYVLWKEEDVTDLGPRHFWQYFPPVIQNNYGKWAYHDVLEPGVLVHVSETGEKVFTVRCGAARFMT--VQHVREICEIADKYCDGYVRFTRNNIEFLVDSEAKLDALKKDLQGRKFPGG-SFKFPIGT------GAGVTNIVHTQGYIH-HTPAT-ASSMVKSIADALFEEF-QGMNLPAKVRVSMA-CLNM-GAVHCSDIALLGYHRKPPIIDHEVIDKVCE-----------IPLAIAACPLGAISP---------------------
>Desulfotomaculum_geothermicum_DSM_3669_AF273029
RYSDLPE------KYPSIA-HFHTIVNQPASKFYNTDFLRTVCDMWEY-RGSGLMNLHGSTGDMVLLGTTTEQLEPIFFELTHE-------LGQDIGSGSNLTPSCIGKAREYALYDTQALC--YELTQYYQDELHRPAFPYFFKFDGPNGCVASIARSDMSFITWRDDIRIDQEAVKAYVAGE--YVPNAGAHAG-RDWGKFDIQKEVIDLPSKCMAY--------------------EDGELKI--DNKEVRCMHINVM-------------PRALKPGKDTGVSILLGA-KAPILEGAQMATLIVPFMKA--EPPYD-------NIKE-FIEKVWEFWMEEGKNRERLGELMQRFGLPKFL-EI--IGVPPAPHMVKTPRENPYIFWKEEDVTDLGPRHFWQYFPPVIQNNYGNWAYHEVLEPGVLVHVSETGDKVYTVRCGGARFMT--VQHVREICEIADKYCDGYVRFTRNNIEFLVDSEQKLDALKKDLQSRKFVGG-SYKFPIGT------GAGVTNIVHTQGYIH-HTPAT-ASSMVKAIADELFEEF-QSMHLPAKVRVSMA-CLNM-GAVHCSDIALLGYHRKPPIIDHDVISQVCE-----------IPLAIAACPVGAISP---------------------
>uncultured_prokaryote_B04_JQ304778
RYSDMPE------KYPSIA-HFHTIVNQPASKFYNTDFLKTICDLWEY-RGSGMMNLHGSTGDLVWLGTTTEQLEPIFYELTHE-------LGQDLGSGSNLTPSCVGKAREFACIDTQDLT--YELTHYYQDELHRPAFPYFFKIDGPNGCVASIARSDMSFITWRDDIRIDQEAVKAYVAGE--IAPNGNAHSG-RDWGKFDIQKEVIDLPSKCMAY--------------------EDGELKI--DNKEVRCMHINTM-------------PKALRPGKDTGVSILLGA-KAPILEGAQMATLIVPFMKA--EPPYD-------NIKE-FIEKVWEFWMEEGKNRERLGELMQHFGLPKFL-EI--IDVPPAPHMVKTPRENPYIFWKEEDVTDLGPRHFWQYFPPVIQNNYGKWAYHEVLEPGILVHVSETGDKVYTVRCGGARFMT--VQHVREICEIADKYCDGYVRFTRNNIEFLVDSEQKLDALKKDLQSRKFVGG-SYKFPIGT------GASVSNIVHTQGYIH-HTPAT-ASSMVKAIADELFEEF-QSMQLPAKVRVSMA-CLNM-GAVHCSDIALLGYHRKPPIIDHDIISQVCE-----------IPLAIAACPVGAISP---------------------
>Desulfotomaculum_sp._Srb55_Srb55_AB260069
RYSDMPE------KYPSIA-HFHTIVNQPASKFYNTDFLKTICDLWEY-RGSGMMNLHGSTGDLVLLGTTTEQLEPIFYELTHE-------LGQDLGSGSNLTPSCIGKAREFACIDTQDLT--YELTHYYQDELHRPAFPYFFKIDGPNGCVASIARSDMSFITWRDDIRIDQEAVKAYVAGE--IAPNGNAHAG-RDWGKFDIQKEVVDLPSKCMAY--------------------EDGELKI--DNKEVRCMHINTM-------------PKALRPGKDTGVSILLGA-KAPILEGAQMATLIVPFMKA--EPPYD-------NIKE-FIEKVWEFWMEEGKNRERLGELMQRYGLPKFL-EI--IDVPPAPHMVKTPRENPYIFWKEEDVTDLGPRHFWQYFPPVIQNNYGKWAYHEVLEPGILVHVSETGDKVFTVRCGGARFMT--VQHVREICEIADKYCDGYVRFTRNNIEFLVDSEQKLDALKKDLQSRKFVGG-SYKFPIGT------GASVSNIVHTQGYIH-HTPAT-ASSMVKAIADELFEEF-QSMQLPAKVRVSMA-CLNM-GAVHCSDIALLGYHRKPPIIDHDIISQVCE-----------IPLAIAACPVGAISP---------------------
>uncultured_prokaryote_clone_A09_JQ304759
RYSDMPE------KYPSIA-HFHTIVNQPASKFYNTDFLKTICDLWEY-RGSGMMNLHGSTGDLVLLGTTTEQLEPIFYELTHE-------LGQDLGSGSNLTPSCVGKAREFACIDTQDLT--YELTHYYQDELHRPAFPYFFKIDGPNGCVASIARSDMSFITWRDDIRIDQEAVKAYVAGE--IAPNGNAHSG-RDWGKFDIQKEVIDLPSKCMAY--------------------EDGELKI--DNKEVRCMHINTM-------------PKALKPGKDTGVSILLGA-KAPILEGAQMATLIVPFMKA--EPPYD-------NIKE-FIEKVWEFWMEEGKNRERLGELMQRFGLPKFL-EI--IDVPPAPHMVKTPRENPYIFWKEEDVTDLGPRHFWQYFPPVIQDNYGKWAYHEVLEPGILVHVSETGDKVYTVRCGGARFMT--VQHVREICEIADKYCDGYVRFTRNNIEFLVDSEQKLDALKKDLQSRKFVGG-SYKFPIGT------GASVSNIVHTQGYIH-HTPAT-ASSMVKAIADELFEEF-QSMQLPAKVRVSMA-CLNM-GAVHCSDIALLGYHRKPPIIDHDIISQVCE-----------IPLAIAACPVGAISP---------------------
>Desulfotomaculum_thermosapovorans_DSM_6562_AF271769
RYSDLPE------KYPSIA-HFHTIVNQPASKFYNSDFLRTVCDMWEY-RGSGLMNLHGSTGDLVLLGTTTEQLEPIFFELTHV-------LGQDIGSGSNLTPSCIGKAREFACYDTQDLC--YELTQYYQDELHRPAFPYFFKFDGPNGCVASIARSDMSFITWRDDIRIDQDAVKAYIAGD--VVPNGGAHKG-RDWGKFDIQKEVIDLPTKCMSL--------------------VDGELVI--DNKETRCMHINVM-------------PKALKPGKDTGISILLGA-KAPILEGAQMATLIVPFMKA--EPPYD-------NIKE-FIEKVWEFWMEEGKNRERLGELMQRFGLPKFL-EI--IGPASGPQMLKPPRKNPYIFWKKEDVTDLGPRHFWQYFPPVIQNNYGKWAYHEVLEPGILVHVSETGDKVYTVRCGAARFMT--VQHVREICDIADKYCDGYVRFTRNNIEFLVDSVEKLEALKKDLESRKFVSG-SYKFPIGT------GAGVTNIVHTQGYVH-HTPAT-ASSMVKAVADELLEYF-QGMQLPAKVRVSMA-CLNM-GAVHCSDIALLGYHRKPPIIDHEVIDKVCE-----------IPLAICSFAVGAISP---------------------
>Desulfotomaculum_sp._Eth-2_JQ304755
RYSDLPE------KYPSIA-HFHTIVNQPASKFYNSDFLRTVCDLWEY-RGSGLMNLHGSTGDLVLLGTTTEQLEPIFFELTHV-------LGQDIGSGSNLTPSCIGKAREFACYDTQDLC--YELTHYYQDELHRPAFPYFFKFDGPNGCVASIARSDMSFITWRDDIRIDQDAVKAYIAGD--IIPNGGAHRG-RDWGKFDIQKEVIDLPSKCMSL--------------------VDGELVI--NNKETRCMHINVM-------------PKALKPGKDTGVSILLGA-KAPILEGAQMATLVVPFMKA--EPPYD-------NIKE-FIEKVWEFWMEEGKNRERLGELMQRFGLPKFL-EI--IGLPPAPQMVKTPRENPYIFWKEEDVTDLGPRHFWQYFPPVIQNNYGKWAYHEVLEPGILVHVSETGDKVYTVRCGAARFMT--VQHVREICEIADKYCDGYVRFTRNNIEFLVDSVEKLEALKKDLESRKFVSG-SYKFPIGT------GAGVTNIVHTQGYVH-HTPAT-ASSMVKAVADELFEYF-QGMQLPAKVRVSMA-CLNM-GAVHCSDIALLGYHRKPPIIDHEVIDKVCE-----------IPLAIAACPVGAISP---------------------
>uncultured_prokaryote_cone_A05_JQ304758
RYSDLPE------KYPSIA-HFHTIVNQPASKFYNSDFLRTVCDLWEY-RGSGLMNLHGSTGDLVLLGTTTEQLEPIFFELTHV-------LGQDIGSGSNLTPSCIGKAREFACYDTQDLC--YELTHYYQDELHRPAFPYFFKFDGPNGCVASIARSDMSFITWRDDIRIDQDAVKAYIAGD--IIPNGGAHRG-RDWGKFDIQKEVIDLPSKCMSL--------------------VDGELVI--NNKETRCMHINVM-------------PKALKPGKDTGVSILLGA-KAPILEGAQMATLVVPFMKA--EPPYD-------NIKE-FIEKVWEFWMEEGKNRERLGELMQRFGLPKFL-EI--IGLPPAPQMVKTPRENPYIFWKEEDVTDLGPRHFWQYFPPVIQNNYGKWAYHEVLEPGILVHVSETGDKVYTVRCGAARFMT--VQHVREICEIADKYCDGYVRFTRNNIEFLVDSVEKLEALKKDLESRKFVSG-SYKFPIGA------GAGVTNIVHTQGYVH-HTPAT-ASSMVKAVADELFEYF-QGMQLPAKVRVSMA-CLNM-GAVHCSDIALLGYHRKPPIIDHEVIDKVCE-----------IPLAIAACPVGAISP---------------------
>uncultured_prokaryote_clone_A08_JQ304766
RYSDLPE------KYPSIA-HFHTIVNQPASKFYNSDFLRTICDMWEY-RGSGLMNLHGSTGDLVLLGTTTEQLEPIFFELTHV-------LGQDIGSGSNLTPSCIGKAREFACYDTQDLC--YELTHYYQDELHRPAFPYFFKFDGPNGCVASIARSDMSFITWRDDIRIDQDAVKAYIAGD--IIPNGGAHRG-KDWGKFDIQKEVLDLPAKCMSL--------------------VDGELVI--DNKETRCMHINVM-------------PKALKPGKDTGVSILLGA-KAPILEGAQMATLIVPFMKA--EPPYD-------NIKE-FIEKVWEFWMEEGKNRGRLGELMQRFGLPKFL-EI--IGLPPAPQMVKTPRENPYIFWKEEDVTDLGPRHFWQYFPPVIQNNYGKWAYHEVLEPGILVRVSETGDKVYTVRCGAARFMT--VQHVREICEIADKYCDGYVRFTRNNIEFLVDSVEKLEALKKDLESRKFVSG-SYKFPIGT------GAGVTNIVHTQGYVH-HTPAT-ASSMVKAVADELFEYF-QGMQLPAKVRVSMA-CLNM-GAVHCSDIALLGYHRKPPIIDHEVIDKVCE-----------IPLAIAACPVGAISP---------------------
>Uncultured_prokaryote_clone_B03_JQ304777
RYSDLPE------KYPSIA-HFHTIVNQPASKFYNSDFLRTICDMWEY-RGSGLMNLHGSTGDLVLLGTTTEQLEPIFFELTHV-------LGQDIGSGSNLTPSCIGKAREFACYDTQDLC--YELTHYYQDELHRPAFPYFFKFDGPNGCVASIARSDMSFITWRDDIRIDQDAVKAYIAGD--IIPNGGAHRG-KDWGKFDIQKEVLDLPAKCMSL--------------------VDGELVI--DNKETRCMHINVM-------------PKALKPGKDTGVSILLGA-KAPILEGAQMATLIVPFMKA--EPPYD-------NIKE-FIEKVWEFWMEEGKNRERLGELMQRFGLPKFL-EI--IGLPPAPQMVKTPRENPYIFWKEEDVTDLGPRHFWQYFPPVIQNNYGKWAYHEVLEPGILVHVSETGDKVYTVRCGAARFMT--VQHVRETCEIADKYCDGYVRFTRNNIEFLVDSVEKLEALKKDLESRKFVSG-SYKFPIGT------GAGVTNIVHTQGYVH-HTPAT-ASSMVKAVADELFEYF-QGMQLPAKVRVSMA-CLNM-GAVHCSDIALLGYHRKPPIIDHEVIDKVCE-----------IPLAIAACPVGAISP---------------------
>uncultured_prokaryote_B17_JQ304784
RYSDLPE------KYPSIA-HFHTIVNQPASKFYNSDFLRTVCDLWEY-RGSGLMNLHGSTGDLVLLGTTTEQLEPIFFELTHV-------LGQDIGSGSNLTPSCIGKAREFACYDTQDLC--YELTHYYQDELHRPAFPYFFKFDGPNGCVASIARSDMSFITWRDDIRIDRDAVKAYIAGD--IIPNGGAHRG-RDWGKFDIQKEVIDLPSKCMSP--------------------VDGELVI--NNKETRCMHINVM-------------PKALKPGKDTGVSILLGA-KAPILEGAQMATLVVPFMKA--EPPYD-------NIKE-FIEKVWEFWMEEGKNRERLGELMQRFGLPKFL-EI--IGLPPAPQMVKTPRENPYIFWKEEDVTDLGPRHFWQYFPPVIQNNYGKWAYHEVLEPGILVHVSETGDKVYTVRCGAARFMT--VQHVREICEIADKYCDGYVRFTRNNIEFLVDSVEKLEALKKDLESRKFVSG-SYKFPIGT------GAGVTNIVHTQGYVH-HTPAT-ASSMVKAVADELFEYF-QGMQLPAKVRVSMA-CLNM-GAVHCSDIALLGYLRKPPIIDHEVIDKVCE-----------IPLAIAACPVGAISP---------------------
>Desulfotomaculum_gibsoniae_DSM_7213_CP003273
RYSDLPE------KYPSIA-HFHTIVNQPASKFYNSDFLRTVCDMWEY-RGSGLMNLHGSTGDMVLLGTTTEQLEPIFFELTHV-------MGQDIGSGSNLTPSCIGKAREFACYDTQDLC--YELTQYYQDELHRPAFPYFFKFDGPNGCVASIARSDMSFITWRDDIRIDQDAVKAYIAGD--VIPNGGAHRG-RDWGKFDIQKEVIDLPTKCMSM--------------------VDGELVI--DNKETRCMHINVM-------------PKALKPGKDTGISILFGA-KAPILEGAQMATLVVPFMKA--EPPYD-------NIKE-LIEKVWEFWMEEGKNRERLGEVMQRFGLPKFL-EA--IGLPPAPQMVKTPRENPYILWKEEDVTDLGPRHFWQYFPPVIQNNYGKWAYHEVLEPGILVHVSETGDKVYTVRCGAARFMT--VQHVREICDIADKYCEGSVRFTRNNIEFLVDSIEKLEALKKDLESRKFVSG-SYKFPIGT------GAGVTNIVHTQGYVH-HTPAT-ASSMVKAVSDELFEYF-QGMTLPAKVRVSMA-CLNM-GAVHCSDIALLGYHRKPPIIDHEVIDKVCE-----------IPLAIAACPLGAISP---------------------
>Sporotomaculum_hydroxybenzoicum_DSM_5475_AY626025
------------------A-HFHTIVNQPASKFYNTDFLRTVCDLWEY-RGSGLMNLHGSTGDLVLLGTTTEQLEPVFFELTHV-------LGQDIGSGSNLTPSCIGKAREFACYDTQDLC--YELTKYYQDELHRPAFPYFIKLDGPNGCVASIARSDMSFITWSDHIRIDQKAVKAYLSGD--VEPNGGAHRG-RDWGKFDLQKEVLELPTGCMHL--------------------VDNELKI--DNQETRCMHLNVM-------------PMALKPGQDKGVSILLGA-KAPILAGAQMATLVVPFMKA--EPPYN-------NIKD-FIEKVWEFWMEEGKNRERLGEL-----XSKFK-QA--IGLPSAPQMVKPRVKNPYILWQEKDVTDLGPRHFWQYFPPVIQNNYGRWIYHDVLEPGILVHVSETGDKVYTVRCGAARFMT--VQHVREICDIADQYCEGYVRFTRNNIEFLVDSPDKLEALKKDLASRKFVSG-SYKFPIGT------GAGISNIVHTQGYIH-HTPAT-ASSMVKAVSDELFKYF-QGMTLPAKVRVSMA-CLNM-GAVHCSDIALLGNHRKPPIVDHQIIEPYCE-----------IPLAVAACPVGAISP---------------------
>hydrothermal_vent_sediment_clone_B04P001_AY197448
RYSDVPE------KFPGVA-HFHTIVNQVASKFYDTDFLRSLVDMWEY-RGSGLLNLHGSTGDIVFLGTTTEQLEPIFYELTHE-------FGQDLGSGSNLTPSCVGKAREYACIDTQDMC--YELTQFYQDELHRPMFPYFFKFDGPNGCVASIARSDMSFITWRDDIRIDQEAVKAYVAGE--IAPNAGAHGK-RDWGKFDIQKEVIDLPTGCMSY--------------------EDGELKI--NNAETRCMHINVM-------------PRALRPGKDTGVTILCGA-KAPILEGAQMATMIVPFMKA--EPPYD-------NIKE-LIEKIWDWWMEEGKNRERLGELIQRFSLPKFL-EI--MGLPPAPQMVKEPRSNPYILWKEKDVTDLGPRHSAQXFPPVIQNNYGKWAYHDILEPGVLVHVSETGDKVYTVRCGGCRFMT--AQMVREICDIADKYCDGYVRFTRNNIEFMVTSEEKLKALKADLESRKFAGG-SYKFPIGT------GAGVTNIVHTQGYIH-HTPAT-ASSMVKSVMDAVFDQF-TGMELPAKVRISMA-CLNM-GAVHCSDIALLGYHRKPPIVDSEVIDDICE-----------IPLAVSACPVGAISP---------------------
>Hydrothermal_vent_sediment_clone_B04P011_AY197452
RYSDVPE------KFPGVA-HFHTIVNQVASKFYDTDFLRSLVDMWEY-RGSGLLNLHGSTGDIVFLGTTTEQLEPIFYELTHE-------FGQDLGSGSNLTPSCVGKAREYACIDTQDMC--YELTQFYQDELHRPMFPYFFKFDGPNGCVASIARSDMSFITWRDDIRIDQEAVKAYVAGE--IAPNAGAHGK-RDWGKFDIQKEVIDLPTGCMSY--------------------EDGELKI--NNAETRCMHINVM-------------PRALRPGKDTGVTILCGA-KAPILEGAQMATMIVPFMKA--EPPYD-------NIKE-LIEKIWDWWMEEGKNRERLGELIQRFSLPKFL-EI--MGLPPAPQMVKEPRSNPYILWKEKDVTDLGPRHFWQXFPPVIQNNYGKWACHDILEPGVLVHVSETGDKVYTVRCGGCRFMT--AQMVREIRDIADKYCDGYVRFTRNNIEFMVTSEEKLKALKADLESRKFAGG-SYKFPIGT------GAGVTNIVHTQGYIH-HTPAT-ASSMVKSVMDAVFDQF-TGMELPAKVRISMA-CLNM-GAVHCSDIALLGYHRKPPIVDSEVIDDICE-----------IPLAVSACPVGAISP---------------------
>Marine_sediment_clone_B11_JQ304779
RYSDVPE------KFPGIA-HFHTIVNQVASKFYDTDFLRTIADLWEY-RGSGLLNLHGSTGDIVFLGTTTEQLEPIFYELTHE-------LGQDLGSGSNLTPSCIGKAREYACIDTQDLC--YELTQYYQDELHRPMFPYFFKFDGPNGCVASIARADMSFITWKDDIRIDQEAVKAYVAGE--IVPNAGAHGK-RDWGKFDIQKEVIDLPTGCMSY--------------------EDGELKI--NNAETRCMHINVM-------------PRALKPGKDTGVTILCGA-KAPILEGAQMATMIVPFMKA--EPPYD-------NIKE-FIEKVWDWWMEEGKNRERLGELIQRFSLPKFL-EI--MDLPPAPQMVKEPRSNPYIFWKEEDVTDLGPRHFWQYFPPVIQKNYGKWAYHDILEPGVLVHVAENGDKVYTVRVGGCRFMT--SQMVREICDVADKYCDGYVRFTRNNIEFMVTSEEKLQALKADLQSRKFVGG-SNKFPIGT------GAGVTNIVHTQGYIH-HTPAT-ASSMVKAVMDAVYDQF-TGMDLPAKVRISMA-CLNM-GAVHCSDIALLGYHRKPPIVDHEVIDAICE-----------IPLAVSACPVGAISP---------------------
>Moorella_glycerini_NMP_copy_1_NZ_CELZ00000000
RYSDVPE------KYPSVA-HFHTLVNQPASKFYKTDFLRALCDLWEF-RGSGMFNMHGSTGDIILLGTTTEQLEPLFYDLTHE-------LDQDLGSGSNLTPSCVGKAREFACIDTQDLC--YELTTHYQDELHRPAFPYFIKIDGPNGCVASLARSDMALITWRDDIRIDQEAVQAYIRGE--IQPDGGAHSG-RDWGKFDIQKEVIDLPTGCMAM--------------------EDGELVI--NNQENRCMHINTM-------------PRALRPGTDTGVSILFGA-KAPILEGAQLAVLTVPFMKA--EAPYD-------NIKE-LLEKVWDWWIEEGKNRERLGELIQR--------------------------------------TDIGPRHFWEFFPPVIQKNYGKWLYHDILEPGIMVHVSETGDKVFTVRCGGSRFMT--AENVREICDIADKYCDGYVRFTRNNIEFMVTSYEKVEALKKDLLSRKYISG-SYKFPIGT------GAGVTNIVHTQGYIH-HTPAT-ASSMVKAIMDELMDYF-TGMTLPAHVRISVA-CLNM-GAVHCSDIALLGIHRKPPIVDD-NIDSICE-----------IPLAIAACPVGALSP---------------------
>Moorella_thermoacetica_ATCC_39073_copy_1_NC_007644
RYSDVPE------KFPSVA-QFHTLVNQPASKFYKTDFLRALADLWEY-RGSGMFNLHGSTGDIILLGTSTEQLEPIFYDLTHE-------LDQDLGSGSNLTPSCIGKAREFACIDTQDLC--YEITTHYQDELHRPAFPYFIKVDGPNGCVASIARSDMSLITWRDDIRIDQEAVRAYMAGD--IEPNGGAHKG-RDWGKFDIQKEVIDLPTGCMAL--------------------EDGQLKI--NNKENRCMHINVM-------------PRALKPGRDTGVSVLFGA-KAPILEGAQLAVLTIPFMKA--EAPYD-------NIKE-LVEKVWDWWMEEGKNRERLGELIQRKGLPKFL-EV--IGVPAAPQMVRHPRTNPYIFWKEEDVTDIGPRHFWDFFPPVIQKNYGKWAYHDILEPGIMVHVSETGDKVFTVRCGGSRLMT--AENIREICDIADKYCDGYVRFTRNNIEFMVTSYEKVQELKKDLLSRKYISG-SYKFPIGT------GAGVTNIVHTQGYIH-HTPAT-ASSMVKAVMDELMDYF-TGMTLPAHVRISMA-CLNM-GAVHCSDIALLGIHRKPPIVDD-NIDSICE-----------IPLAIAACPVGAISP---------------------
>Moorella_thermoacetica_Y72_copy_1_BARR01000003
RYSDVPE------KFPSVA-QFHTLVNQPASKFYKTDFLRALADLWEY-RGSGMFNLHGSTGDIILLGTSTEQLEPIFYDLTHE-------LDQDLGSGSNLTPSCIGKAREFACIDTQDLC--YEITTHYQDELHRPAFPYFIKVDGPNGCVASIARSDMSLITWRDDIRIDQEAVRAYMAGD--IEPNGGAHKG-RDWGKFDIQKEVIDLPTGCMAL--------------------EDGQLKI--NNKENRCMHINVM-------------PRALKPGRDTGVSVLFGA-KAPILEGAQLAVLTIPFMKA--EAPYD-------NIKE-LVEKVWDWWMEEGKNRERLGELIQRKGLPKFL-EV--IGVPAAPQMVRHPRTNPYIFWKEEDVTDIGPRHFWDFFPPVIQKNYGKWAYHDILEPGIMVHVSETGDKVFTVRCGGSRLMT--AENIREICDIADKYCDGYVRFTRNNIEFMVTSYEKVQELKKDLLSRKYISG-SYKFPIGT------GAGVTNIVHTQGYIH-HTPAT-ASSMVKAVMDELMDYF-TGMTLPAHVRISMA-CLNM-GAVHCSDIALLGIHRKPPIVDD-NIDSICE-----------IPLAIAACPVGAISP---------------------
>Moorella_sp._UBA4076_GCA_002383405.1
RYSDVPE------KFPSVA-HFHTLVNQPASKFYKTDFLRSLADLWEF-RGSGMFNMHGSTGDIILLGTTTEQLEPVFYDLTHE-------LDQDLGSGSNLTPSCIGKAREFACIDTQELC--YEMTTNYQDELHRPGFPYFIKVDGPNGCVASIARSDMSLITWRDAIRIDQEAVKAYMAGD--IQPNGGAHSG-RDWGKFDIQQEVIDLPTGCMAL--------------------EDGKLVI--NNAENRCMHINVM-------------PRALKPGQDTGVSVLFGA-KAPILEGAQLAVMTVPFMKA--EPPFD-------NIKE-LVEKVWDWWVEEGKNRERLGELIQRKGLPQFL-EV--IGVPAAPQMVKMPRTNPYIFWKEEDVTDIGPRHYWDFLPPVIQQNYGKWAYHDILEPGIMVHVSTSGDKVFTVRCGGARFMT--AENIREICDIADKYCDGYVRFTRNNIEFMVASLEKVEALKKDLLSRKFIGG-SYKFPIGT------GAGITNIVHTQGYIH-HTPAT-ASSMVKAIMDELMDYF-TGMTLPAHVRISMA-CLNM-GAVHCSDIALLGIHRKPPIVDD-AVDQ--------------------------------------------------
>Desulfotomaculum_kuznetsovii_DSM_6115_CP002770
RYSDVPE------KFPGIA-HFHTIVNQPASKFYKTDFLRALCDLWEY-RGSGLVNMHGSTGDIILLGTTTEQLEPIFYDMTHE-------LDQDLGSGSNLTPSCIGKAREWACYDTQEMC--YEMTMHYQDELHRPAFPYFFKFDGPNCCVASIARADIAFITWRDEIRIDQEAVKAYIAGD--IVPRGGSHKG-RDWGKFDIQKEVINLPSQCMWM--------------------EDGKLVI--DNKEVRCMHINVM-------------PQALRPGTDTGVSILVGA-KAPILEGAQISQVIVPFMKA--EPPYD-------NVKE-VIEKIWEFWMEEGKNRERVGELIQRVGLPKFL-EV--IGLPPAPQMIKAPRANPYIFWKEEDVTDIGPRHYWENFPPSIQKNYGKWLYHEILEPGVLVHVSETGDKVYTVRCGSPRLMT--VQHVREICDIADKYCDGYVRFTRNNIEFIVDSLEKVEALKKDLWSRKFVSG-SYKFPIGT------GASITNIVHTQGYVH-HTPAT-ASSLVKAVMDDLFDYF-TGMTLPAKVRVAVA-CLNM-GAVHCSDIALLGIHRKPPIIDHEVIDQVCE-----------LPLVISSCPLGAISP---------------------
>Desulfotomaculum_kuznetsovii_DSM_6115_AF273031
RYSDVPE------KFPGIA-HFHTIVNQPASKFYKTDFLRALCDLWEY-RGSGLVNMHGSTGDIILLGTTTEQLEPIFYDMTHE-------LDQDLGSGSNLTPSCIGKAREWACYDTQEMC--YEMTMHYQDELHRPAFPYFFKFDGPNCCVASIARADIAFITWRDEIRIDQEAVKAYIAGD--IVPRGGSHKG-RDWGKFDIQKEVINLPSQCMWM--------------------EDGKLVI--DNKEVRCMHINVM-------------PQALRPGTDTGVSILVGA-KAPILEGAQISQVIVPFMKA--EPPYD-------NVKE-VIEKIWEFWMEEGKNRERVGELIQRVGLPKFL-EV--IGLPPAPQMIKAPRANPYIFWKEEDVTDIGPRHYWENFPPSIQKNYGKWLYHEILEPGVLVHVSETGDKVYTVRCGSARLMT--VQHVREICDIADKYCDGYVRFTRNNIEFIVDSLEKVEALKKDLWSRKFVSG-SYKFPIGT------GASITNIVHTQGYVH-HTPAT-ASSLVKAVMDDLFDYF-TGMTLPAKVRVAVA-CLNM-GAVHCSDIALLGIHRKPPIIDHEVIDQVCE-----------LPLVISSCPLGAISP---------------------
>Desulfotomaculum_kuznetsovii_DSM_6115_AJ310431
RYSDVPE------KFPGIA-HFHTIVNQPASKFYKTDFLRALCDLWEY-RGSGLVNMHGSTGDIILLGTTTEQLEPIFYDMTHE-------LDQDLGSGSNLTPSCIGKAREWACYDTQEMC--YEMTMHYQDELHRPAFPYFFKFDGPNCCVASIARADIAFITWRDEIRIDQEAVKAYIAGD--IVPRGGFHKG-RDWGKVDIQKEVINLPSQCMWM--------------------EDGKLVI--DNKEVRCMHINVM-------------PQALRPGTDTGVSILVGA-KAPILEGAQISQVIVPFMKA--EPPYD-------NVKE-VIEKIWEFWMEEGKNRERVGELIQRVGLPKFL-EV--IGLPPAPQMIKAPRANPYIFWKEEDVTDIGPRHYWENFPPSIQKNYGKWLYHEILEPGVLVHVSETGDKVYTVRCGSPRLMT--VQHVREICDIADKYCGGYVRFTRNNIEFIVDSLEKVEALKKDLWSRKFVSG-SYKFPIGT------GASITNIVHTQGYVH-HTPAT-ASSLVKAVMDDLFDYF-TGMTLPAKVRVAVA-CLNM-GAVHCSDIALLGIHRKPPIIDHEVIDQVCE-----------LPLVISSCPLGAISP---------------------
>Desulfotomaculum_thermocisternum_DSM_10259_AF074396
RYSDVPE------KFPGIA-HFHTIVNQPASKFYKSDFLRALADLWEY-RGSGLFNMHGSTGDIILLGTTTEQLEPIFYDMTHE-------LDQDLGSGSNLTPSCIGKAREWACYDTQEMC--YEMTMHYQDELHRPAFPYFFKFDGPNCCVASIARADIAFITWRDEIRIDQDAVKAYIAGD--IVPRGGAHRG-RDWGKFDIQKEVIDRPSQCMWM--------------------EDGKLVI--DNKEVRCMHINVM-------------PQALRPGKDTGVSILVGA-KAPILEGAQIAQVIVPFMKA--EPPYD-------NVKE-VIERIWEFWMEEGKNRERVGELIQRVGLPKFL-EV--IGLPPAPQMIKAPRSNPYIFWKEEDVTDIGPRHYWENFPPIIQKNYGKWLYHEVLEPGVLVHVSETGDKVYTVRCGSPRLMT--AQHIREICDIADKYCDGYVRFTRNNVEFIVDSQEKVEALKKDLWSRKFVSG-SYKFPIGT------GASITNIVHTQGYVH-HTPAT-ASSLVKAVMDELFDYF-TGMTLPAKVRVAVA-CLNM-GAVHCSDIALLGIHRKPPIVDHEVIDQVCE-----------LPLVISSCPLGAISP---------------------
>Desulfotomaculum_thermoacetoxidans_DSM_5813_AF271770
RYSDVPE------KFPGIA-HFHTMVNQPASKFYKTDFLRSLADLWEY-RGSGLFNLHGSTGDIILLGTTTEQLEPIFYDMTHE-------LDQDLGSGSNLTPSCIGKAREFACIDTQEMC--YEMTMHYQDELHRPAFPYFFKFDGPNCCVASIARSDIAFITWRDDIRIDQEAVKAYIAGD--IVPRGGARR--QDWGKFDIQKEVIDLPSQCMWM--------------------EDGKLMI--DNENVRCMHINVM-------------PRVLKPGKDTGVTILVGA-KAPILEGAQIAQVIVPFMKT--EPPYD-------NVKE-VIEKIWEFWMEEGKNRERIGELIQRVGLPKFL-EI--IGPAPAPQMIKTPRANPYIFWKEEDVTDIGPRHYWDNFPPVIENNYGKWAYHEVLEPRVVVHVSETGDKVYTVRCGSARLMT--AAHVREICDIADKYCNGYVRFTRNNIEFLVDSPEKVEALKKDLAGRKFASG-SYKFPIGT------GACVSNIVHTQGYVH-HTPAT-ASSMVKAVMDEVFEYF-TGMTLPAKVRVSMA-CLNM-GAVHCSDIPLLGIHRKPPIIDHEVIDQVCE-----------LPLVISSCPLGAISP---------------------
>Desulfotomaculum_thermobenzoicum_DSM_6193_AF273030
RYSDVPE------KFPGIA-HFHTMVNQPASKFYKTDFLRSLADLWEY-RGSGLFNLHGSTGDIILLGTTTEQLEPIFYDMTHE-------LDQDLGSGSNLTPSCIGKGREFACIDTQEMC--YEMTMHYQDELHRPAFPYFFKFDGANCCVASIARSDIAFITWRDEIRIDQEAVKAYIAGD--IVPRGGAQKG-RDWGKFDIQKEVIDLPSQCMWM--------------------EDGKLMI--DNENVRCMHINVM-------------PRALKPGKDTGVSLLVGA-KAPILEGAQIAQVIVPFMKT--EPPYD-------NVKE-VIEKIWEFWMEEGKNRERIGELIQRVGLPKFL-EI--IGLPPAPQMIKTPRANPYIFWKEEDVTDIGPRHYWDNFPPVIQNNYGKWAYHEVLEPGVLVHVSETGDRVYTVRCGSARLMT--AAHVREICDIADKYCDGYVRFTRNNIEFLVDSPEKVEALKKDLAGRKFASG-SYKFPIGT------GACVSNIVHTQGYVH-HTPAT-ASSMVKAVMDEVFEYF-TGMTLPAKVRVSMA-CLNM-GAVHCSDIALLGIHRKPPIIDHEVIDQVCE-----------LPLVISSCPLGAISP---------------------
>Desulfovirgula_thermocuniculi_DSM_16036_AUBR01000022
RYSDVPE------KFPGVA-HFHTIVNQPASKFYKTDFLRALCDLWEY-RGSGLMNMHGSTGDIILLGTTTDQLEPIFYDLTHE-------LDQDLGSGSNLTPSCIGRAREWACYDTQDMC--YEITMHYQDELHRPAFPYFIKFDGPIGCVASIARADISVITWRDAIRIDQDAVKAYIEGD--ILPSGGAHRG-RDWGKFDIKKEVLDLPTKCMWM--------------------EDGKLVI--DNNEVRCMHITVM-------------PRALRPGTDTGVSILIGA-KAPILEGAQLSQVIVPFMKV--EPPYD-------NVKE-LIDKVWEFWMEEGKNRERVGELIQRVGLPKFL-EV--LGLPPAPQMVKMPRTNPYIFWKEEDVTDIGPRHFWEFFPPIIQRNYGKWLYHEVLEPGVLVHVSETGEKVYTVRCGSPRLMS--VEYVREICDIADKYCDGYVRFTRNNIEFMVDSLEKVQALKQELESRKFYSG-SYKFPVGT------GACISNVVHTQGYIH-HTPAT-ASSLVKAVMDELFDYF-KSMVLPAKVRVAVA-CLNM-GAVHCSDIALLGIHRKPPIIDHEVIDQVCE-----------LPLVIASCPLGAISP---------------------
>Desulfotomaculum_copahuensis_NZ_LYVF01000171.1
RYSDVPE------KFPAVA-HFHTIVNQPASKFYNTDYLRSLCDLWEY-RGSGLMNLHGSTGDIILLGTTTEQLEPIFKDLTHV-------MDTDLGSGSNLTPSCIGKAREWSCYDTQAMC--YELTQYYQDELHRPAFPYFFKFDGPNGCVASIARSDMSFITWKDEIRIDQEAVKAYMAGD--IVPNGGAHKG-RDWGKFDIRKEVINLPTKCMSL--------------------EDGTLKI--DNENTRCMHINVM-------------PRALKPGLDTGVSILFGA-KAPILEGAQMATLTIPFMKV--EPPYD-------NLKE-LIEKVWEFWMEEGKNRERLGELIQRFGLPKFL-EA--IGVPPAPQMVRAPRSNPYIFWKEEDVTDIGPRHFWQYFPPAIQKNYGKWDHHEILEPGILVHVSETGDKVFTVRCGGCRFMT--VENVREICDIADKYCNGFVRFTRNNIEFIVDSPEKLEALKNDLLSRKHVSG-SYKFPIGT------GAGVTNIVHTQGYIH-HTPAT-ASSMVKSVMDSLFDYF-TGMTLPAQVRVSMA-CLNM-GAVHCSDIALLGYHRKPPVIDHEYIDALCE-----------LPLVIAACPVGAISP---------------------
>Gold_mine_borehole_clone_SAE5-33_AY101580
RYSDVQE------VFPAVA-HFHTIINQPASKFYNTDFLRTVCDLWNY-RGSGMMNLHGSTGDLVLLGTQTEQLEPIFFELTHV-------TDQDIGSGSNLTPECIGKAREYACYDTQELC--YELTNYYQDELHRPAFPYFFKFDGPNGCVASIARSDLSFITWKDDXRIDQDAVKAYIAGD--IAPNAGAMAG-RDWGKFDIKKEVLGLPTKCMWM--------------------EGDELKI--DNAETRCMHINVM-------------PRALRPGTDTGISLLCGA-KAPILDGAQMSVLLVPFMKA--EPPYD-------NIKG-MIERIWEYWMEEGRNRERVGETIQRVTLPKFL-EG--IGLPPAPQMVKEPRSNPYIFWKEEDM-----------------------XHPTGGEPGVLVHVSETGARVFTVRCGGARFMT--VQHVREICDIADKQCX-YVRFTRNNIEFMVDSLEKVEALKADLTGRKFYSG-SFKFPIGT------GAGITNIVHTQGYIH-HTPAT-ASSMVKAVADELMEYF-QGMQVPAKLRVSMA-CLNM-GAVHCSDIALLGYHRKPPIIDHENISKLCE-----------IPLAIAACPLGAISP---------------------
>Clostridia_bacterium_62_21_LGFR01000021.1
RYSDVPE------QFPGIA-HFHTIVNQVASKFYDTHYLRALCDLWEF-RGSGLLNMHGSTGDIIFLGTVTEQLEPIFQEMAHH-------LQTDLGSGSNLTPSCIGKAREWACYDTQAMC--YELTMHYQDELHRPAFPYFFKFDGPMGCVASVARADISFITWRDDIRIDQDAVKAYIDGD--LIPNAGAHRG-RDWGKFDIQKEVIDRPTKCMWM--------------------EDGKLVI--NNAENRCMHIAVM-------------PRALRPGTDTGVSLLFGA-KAPILEGAQMGVLVIPFMKA--EPPYD-------NIKE-VIDKTFEWWMEEGKNRERLGELIQRAGLPKFL-EV--LGVPPAPQMVRTPRSNPYIFWKEEDVTDIGPRHFWQYFPPVIQKNYGKWAYHEVLEPGVLVHVSETGDKVYTVRVGGCRFMT--VEHLREICDIADKYCDGYVRFTRNNIEFLVDSLEKVEALKKELWSRKHVSG-SFKFPIGT------GAGVTNIVHTQGYIH-HTPAT-ASSMVKALMDELFDYF-TGMTLPAKVRVSMA-CLNM-GAVHCSDIALLGYHRKPPVIDHEVIGNVCE-----------IPLVIAACPLGAISP---------------------
>Polluted_aquifer_clone_LGWG24_EF065029
RYSDLQE------EFPSIA-HFHTMVNQPASKFYNSDYLRTLCDLWEY-RGSGLMNFHGSTGDIIFLGTFTEQLEPIFYELTHV-------LDQDLGSGSNLTPSCIGKAREYACVDTQELC--YEMTNNYQDELHRPAFPYFFKFDGPNCCVASIARSDMSFITWRDNIRIDQKAVQGYIAGE--IKPNAGAHSG-KDWGKFDIQKEVIGLPTQCMSI--------------------EGKTLKI--DDKETRCMHINVM-------------PQALRPGTDTGVSILLGA-KAPILEGAQMALLTVPFMKA--EPPYD-------NIKENVIEPVWEWWMEEGKNRERLGELIQRQGIRKLM-EI--LKVPAMPQFVKEPRSNPYIFWKEEDVTDMGPRHYWQYFPPIIQNNYGKWKSHEILEPGILVHVSETGDKVFTVRVGGGRFMT--VEHVREMCEIADKYCGGFVRFTRNNIEFMVDSLDKVQALKKDLMSRKFVSG-SYKFPLGT------GAGVTNIVHTQGYLH-HTPAT-ASSMVKAVMDDLFEYF-QSMKLPAQVRVSMA-CLNM-GAVHCSDIALLGYHRKPPIVDAEVLANVCE-----------IPLVIAACPTAAISP---------------------
>Pearl_river_estuary_clone_SMTZDsrH44_FJ748851
RYSDLQE------QFPSIA-HFHTMVNQPASKFYDSDYLRTLCDLWEY-RGSGMMNFHGSTGDIIFLGTSTEQLEPIFFELTHV-------LDQDLGSGSNLTPSCIGKAREWACYDTQAMC--YEMTNNYQDELHRPAFPYFFKFDGPNCCVASIARADMSFITWRDNIRIDQKAVQAYIGGE--IKPNGGAHAG-KDWGKFDIDKEVIALPTQCMWM--------------------EGGKLMI--DDKETRCMHINVM-------------PQALWPGKDTGVSVLLGA-KAPILEGAQMSLLTIPFMKA--EPPYD-------NIKENVIEPVWDWWMEEGKNRERLGELIQRQGITKLM-EI--LKIPAMPQFVKEPRSNPYIFWKEEDVTDMGPRHFWQYFPPIIQKNYGKWKYHEILGPGILVHVSETGDKVFTVRVGGCRFMT--VEHVREMCDIADKHCGGYVRFSRNNIEFMVESLEKVEALKKDLASRKHVTG-SYKFPIGT------GAGVTNIVHTQGYIH-HTPAT-ASSMVKAVMDELFDYF-QSMTLPAQVRVSMA-CLNM-GAVHCSDVALLGYHRKPPIIDGEVLENVCE-----------IPLVIAACPTAAISP---------------------
>Polluted_aquifer_clone_LGWI17_EF065063
RYSDLQE------QFPSIA-HFHAMVNQPGSYFYNTDYLRTLCDLWEY-RGSGMMNFHGSTGDIIFLGTFTDQLEPIFFELTHV-------LQQDLGSGSNLTPSCIGKAREWSCYDTQDMC--YEMTHHYQDELHRPQFPYFFKFDGPNCCVASIARADMSFITWKDDIRMDQKAVKAYIGGE--IKPNAGAHAG-KDWGKFDIEKEVIGLPTGCMWM--------------------EGGKLMI--DNKENRCMHINVM-------------PQALWPGKDTGVSILLGA-KAPILEGAQMSLLTVPFMKA--EPPYD-------NIKEKVIEPVWEWWMEEGKNRERLGELIQRQGIRRLL-EI--LNIPAMPQVVKEPRSNPYIFWKEEDVTDLGPRHFWQYFPPIIQKNYGKWKYHEILEPGILVHVAESGDKVFTVRAGGARLMS--VENVRELCDIADKYCNGYFRFTRNNIEFMVDSLDKVQALKKDLNSRKHVSG-SYKFPIGT------GAGVTNIVHTQGYIH-HTPAT-ASAMVKAVMDELFEYF-QSMTLPAQVRVSMA-CLNM-GAVHCSDIALLGYHRKPPIVDSEVLENVCE-----------IPLVIAACPTAAISP---------------------
>Polluted_aquifer_clone_LGWG23_EF065033
RYSDLQE------QFPSIA-HFHTMVNQPGSYFYNTDYLRTLCDLWQY-RGSGMMNFHGSTGDIIFLGTFTDQLEPIFFELTHV-------LQQDLGSGSNLTPSCIGKAREWSCYDTQDMC--YEMTTHYQDELHRPQFPYFFKFDGPNCCVASIARADMSFITWKDDIRIDQNAVKAYIGGE--IKPNAGAHSG-RDWGKFDIEKEVIGLPTGCMWM--------------------EGGKLMI--DNKENRCMHINVM-------------PQALWPGKDTGVSILLGA-KAPILEGAQMSLLTVPFMKA--EPPYD-------NIKEKVIEPVWEWWMEEGKNRERLGELIQRQGIRRLL-EV--LNIPAMPQVVKEPRSNPYIFWKEEDVTDMGPRHFWQYFPPIIQKNYGKWKYHEILEPGVLVHVAESGDKVFTIRAGGARFMS--VENVRELCDIADKYCNGYFRFTRNNIEFMVDSLDKVQALKKDLASRKHVSG-SFKFPIGT------GAGVTNIVHTQGYIH-HTPAT-ASAMVKAVMDELFEYF-QSMTLPAQVRVSMA-CLNM-GAVHCSDIALLGYHRKPPIVDSEVLENVCE-----------IPLVIAACPTAAISP---------------------
>Polluted_aquifer_clone_LGWI08_EF065046
RYSDLQE------QFPSIA-HFHTVVNQPGSYFYNTDYLRTLCDLWEY-RGSGMMNLHGSTGDIIFLGTFTEQLEPIFFELTHV-------LQQDLGSGSNLTPSCIGKAREWSCYDTQDMC--YEMTTHYQDELHRPQFPYFFKFDGPNCCVASIARADMSFITWKDDIRIDQKAVKAYIGGE--IKPNAGAHAG-KDWGKFDIEKEVIGLPTGCMWM-------------------------DI--DNKENRCMHINVM-------------PQALWPGKDTGVSILLGA-KAPILEGAQMSLLTVPFMKA--EPPYD-------NIKEKVIEPVWEWWMEEGKNRERLGELIQRQGIRRLL-EV--LNIPAMPQVVKEPRSNPYIFWKEEDVTDLGPRHFWQYFPPMIQKNYGKWKYHEILEPGVLVHVAESGDKLFTVRAGGARLMT--VENVRELCDIADKYCNGYFRFTRNNIEFMVDSLDKVQALKKDLAGRKHVSG-SFKFPIGT------GAGVTNMVHTQGYVH-HTPAT-ASAMVKAVMDELFEYF-QSMTLPAQVRVSMA-CLNM-GAVHCSDIALLGYHRKPPIVDSEVLENVCE-----------ILLVIAACPTAAISP---------------------
>Seine_river_floodplain_clone_VO6_AY953409
RYSDLQD------QFPSIA-HFHTVVNQPGSYFYNTDYLRTLCDLWEY-RGSGMMNLHGSTGDIIFLGTFTDQLEPIFFELTHV-------LQQDLGSGSNLTPSCIGKAREWSCYDTQDMC--YEMTTHYQDELHRPQFPYFFKFDGPNCCVASIARADMSFITWKDDIRMDQKAVKAYIGGE--IKPNAGAHSG-KDWGKFDIEKEVIGLPTGCMWM--------------------EGGKLMI--DNRENRCMHINVM-------------PQALWPGKDTGVSILLGA-KAPILEGAQMSLLTVPFMKA--EPPYD-------NIKEKVIEPVWEWWMEEGKNRERLGELIQRQGIRRLL-EI--LKIPAMPQVVREPRSNPYIFWKEEDVTDLGPRRFWQYFPPIIQKNYGKWKYHEILEPGVLVHVAESGDKLFTIRAGGARLMS--VENVRELCDIADKYCNGYFRFTRNNTEFMVDTLDKVQALEKDLAGRKHVSG-SFKFPIGT------GAGVTNMVHTQGYIH-HTPAT-ASAMVKAVMDELFEYF-QSMTLPAQVRVSMA-CLNM-GAVHCSDIALLGYHRKPPIVDSEVLENVCE-----------IPLVIAACPTAAISP---------------------
>Seine_river_floodplain_clone_VO1_AY953404
RYSDLQE------QFPSIA-HFHTMVNQPGSYFYNTDYLRTLCDLWEY-RGSGMMNFHGSTGDIIFLGTFTDQLEPIFFELTHV-------LQQDLGSGSNLTPSCIGKAREWSCYDTQDMC--YEMTTHYQDELHRPQFPYFFKFDDPNCCVASIARAGMSFITWKDDIRIDQKGVKAYIGGE--IKPNAGAHSG-KDWGKFDIEKKVIGLPTVGACGX-------------------EKGNLMI--DNKENRCMHINVM-------------PQALWPGKDTGVSILLGA-KASILEGAQMSLLTVPFMKA--EPPYD-------NIKEKVIEPVWEWWMEEGKNRERLGELIQRQGIRRLL-EV--LNIPAMPQVVKEPRSNPYIFWKEEDVTDLGPRHFWQYFPPIIQKNYGKWKYHEILEPGVLVHVXESGDKLFTIRVGGARLMS--VENVRELCDIADKYCNGYFRFTRNNIEFMVDSLDKVQALKKDLAGRKHVSG-SFKFPIGT------GAGVTNIVHTQGYIH-HTPAT-ASAMVKAVMDELFGYF-QSMTLPAQVRVSMA-CLNM-GAVHCSDIALLGYHRKPPIVDSEALENVCE-----------IPLVIAACPTAAISP---------------------
>Pearl_river_estuary_clone_SMTZDsr29_FJ748850
RYSDLQA------KFPSIA-HFHTMVNQPASKFYKSDYLRSLCDLWEY-RGSGMMNLHGSTGDIIFLGTFTEQLEPIFFELSHV-------LQQDLGSGSNLTPSCIGKAREWSCIDTQALC--YELTHHYQDELHRPAFPYFFKFDGPNCCVASIARADMSFITWRDDIRIDQKAVKAYIGGE--ILPDGGAHAG-KDWGKFDIQKEVIDLPTRCMWM--------------------EGNKLMI--DNKETRCMHINVM-------------PQALWPGKDTGVSILLGA-KAPILEGAQMSLLTVPFMKR--EHPYD-------NIKEKVIEPVWDWWMEEGKNRERLGELIQRQGINKLL-EI--LDIPPMPQMVKEPRSNPYIFWEEEDVTDLGPRHFWQYFPPVIQNNYGKWKYHEILEPGILVHVSETGEKVFTVRAGGCRFMT--VEHVREICNIADKHCDGYVRFTRNNIEFMVDSQDKVEALKKDLMSRKHVSG-SYKFPIGT------GAGITNIVHTQGYIH-HTPAT-ASSMVKAVMDELFEEF-QGMNFPAHVRISMA-CLNM-GAVHCSDIALLGYHRKPPIIDNDVLESVCE-----------IPLVIAACPTAAISP---------------------
>Polluted_aquifer_clone_LGWG16_EF065020
RYSDLQE------QFPSVA-HFHTIVNQPASKFYNTDYLRTLCDLWEY-RGSGMMNLHGSTGDIVFLGTFTEQLEPIFFELGHV-------LQQDLGSGSNLTPSCLGKAREWACYDTQEMC--YEMTHHYQDELHRPQFPYFMKFDGPNCCVASIARSDLSFITWRDEIRIDQKAVKAYVGGD--ILPNGGAHRG-KDWGKFDIQKEVIGLPTQCMGM--------------------EKDKLTI--DNKENRCMHINVM-------------PQALRPGKDTGVSLLLGA-KAPILEGAQMALLTVPFMKA--EPPYD-------NIKEKVVEPIWEWWMEEGKNRERLGELIQRQGIQKIL-EV--LKIPPMPQMVKEPRSNPYIFWKSEDVTDLGPRHFWQYFPPVIQKNYGKWKYHEVLEPGVLVHVAESGDKVFTVRAGGCRFMT--VEHVRELCDIADKHCNGYVRFTRNNIEFMVDSLAKAEALKKDLMSRKHVSG-SYKFPVGT------GAGVTNMVHTQGYIH-HTPAT-ASGMVKAVMDDLFEYF-QSMTLPAHVRVSMA-CLNM-GAVHCSDIALPGYHRKPPIIDSDVLENVCE-----------IPLVIAACPTAAISP---------------------
>Pearl_river_estuary_clone_SMTZDsr17_FJ748849
RYSDLQD------KFPSIA-HFHTLVNQPASKFYNTEYLRTLCDLWEF-RGSGMMNMHGSTGDIIFLGTFTEQLEPIFFELGHV-------LQQDLGSGSNLTPSCLGKAREWSCYDTQDMC--YELTHHYQDELHRPQFPYFFKFDGPNCCVASIARADMSFITWKDNIRIDQKAVKAYMGGE--IVPNGGAHKG-KDWGKFDLQKEVIDLPTNCMWL--------------------ESGKLKI--DDKENRCMHINVM-------------PQALWPGKETGVSILLGA-KAPILEGAQMALLTIPFITA--ESPYD-------NIKEKVIEPVWDWWMEEGKNRERLGELIQRQGIQKLL-DV--LGIPPMPQVVKEPRSNPYIFWKEEDVTDLGPRHFWQYFPPVIQKNYGKWKYHEILEPGVLVHVSETGDKVFTVRAGGCRFMT--VEHVRELCQIADKHCDGYLRFTRNNIEFMVETQDKMEALKKDLMSRKHVSG-SYKFPIGT------GAGLTNIVHTQGYIH-HTPAT-ASAMVKAVMGELFDYF-GQMTFPAQVRISMA-CLNM-GAVHCSDIALLGYHRKPPIIDHEVLEKVCE-----------IPLVIAACPTAAISP---------------------
>Deep_sea_sediment_clone_NTd-IV04_AB263168
RYSDLQE------KFPSIA-HFHTLVNQPASKFYNSNYLRSLCDLWEY-RGSGMMNLHGSTGDIIFLGTFTEQLEPIFFELGHV-------LQQNLGSGSNLTPSCLGKAREWSCIDTQEMC--YELTHYYQDELHRPAFPYFFKFDGPNCCVASIARADMSFITWRDNIRIDQKAVQAYIGGE--IPPNGGAHAG-KDWGKFDIQREVIDLPTNCMWM--------------------EKDKLMI--DDKENRCMHINVM-------------PQALWPGKDTGVSILLGA-KAPILEGAQMALLTIPFIKA--ETPYD-------NIKERVVEPIWDWWMEEGKNRERLGELIQRQGVQKLI-EV--LGIPPMPQTVKEPRSNPYIFWKEEDVTDLGPRHFWQYFPPVIQNNYGKWKYHEILEPGILVHVSETGDKVFTVRTGGCRFMT--VEHVREICDIADKHCDGYVRFTRNNIEFMVDSLDKVEALKKDVMSRKHVSG-SYKFPIGT------GAGVTNIVHTQGYIH-HTPAT-ASAMVKAVMDEVFDYF-QGMTLPAQVRISMA-CLNM-GAVHCSDIALLGYHRKPPIIDSEVLASVCE-----------IPLVIAACPTAAISP---------------------
>Hydrothermal_vent_clone_YS16dsrAB03_AB451524
RYSDLQD------KFPSIA-HFHTLVNQPASKFYNTDYLRTLCDLWEF-RGSGMLNIHGSTGDIIFLGTFTEQLEPIFFELGHV-------LQQDLGSGSNLTPSCIGKAREWACYDTQDMC--YELTHYYQDELHRPAFPYFFKFDGPNCCVASIARADMSFITWRDNIRIDQEAVRAYIGGE--IMPNGGAHAG-KDWGKFDIQKEVLDLPTKCMGR--------------------EDGKLLI--DDKETRCMHINVM-------------PQALWPGKETGVSILLGA-KAPILEGAQMSLLVVPFMKA--EHPYE-------NIKEKVIEPIWDWWMEEGKNRERLGELIQRQGIQRLL-EV--LEIPPMPQIVREPRSNPYIFWKEEDVTDLGPRHFWQYFPPIIQKNYGKWKYHEILEPGILVHVSETGDKVFTVRCGGCRFMT--VEHIREICDIADKYCDGYVRFTRNNIEFMVESQDKVEALKKDLISRKHVSG-SYKFPIGT------GAGLTNIVHTQGYIH-HTPAT-ASSMVKAVMDELFDYF-QGMTFPAQVRISMA-CLNM-GAVHCSDIALLGYHRKPPIIDHEVLESVCE-----------IPLVIAACPTAAISP---------------------
>Black_Sea_sediment_clone_BSII-4_AM236170
RYSDLQD------EFPSIA-HFHTMVNQPASKFYSSDYLRTICDLWEY-RGSGLMNMHGSTGDIIFLGTFTEQLEPIFYELGHV-------LQQDLGSGSNLTPSCIGKAREWSCIDTQDLC--YEMTHYYQDELHRPAFPYFFEFDGPNGCVASIARSDMSFITWRDNIRIDQKAVKAYIGGE--IAPNAGAHAG-KDWGKFDIQKEVIGLPTQCMWM--------------------EKDKLMI--DDKETRCMHINVM-------------PRALRPGTDTGVSILLGA-KAPILEGAQMALLTIPFIKA--EPPYD-------NIKEKVIEPVWDWWMEEGKNRERLGELIQRQGIAKLL-EV--LHIPAMPQMVKEPRSNPYIFWKEEDVTDLGPRHFWQYFPPVIQNNYGKWLYHEILEPGVLVHVAESGDKVFTVRVGGCRLMT--VENVREICDIADKHCDGFVRFTRNNIEFMVDRQDKVEALKKDLMSRKHVSG-SYKFPIGT------GAGVTNIVHTQGYIH-HTPAT-ASSMVKAVMDELFDYF-QGMTLPAQVRVSMA-CLNM-GAVHCSDNALLGYHRKPPIVDGEVLENVCE-----------IPLVIAACPTAAISP---------------------
>Black_Sea_sediment_clone_BSI-7_AM236160
RYSDLQD------KFPSIA-HFHTMVNQPASKFYSSDYLRSICDLWEY-RGSGMMNFHGSTGDIIFLGTFTEQLEPIFYELGHV-------LQQDLGSGSNLTPSCIGKAREWACFDTQDIC--YELTHYYQDELHRPAFPYFFKFDGPNCCVASIARADMSFITWRDNIRIDQEAVNAYIGGE--ILPNAGAHAG-KDWGKFDIQKEVINLPTRCMRM--------------------EDRKLMI--DDKETRCMHINVM-------------SRALRPGTDTGVSILFGA-KAPILEGAQMSLLTIPFMKC--EPPYD-------NIKENIIEPIWEWWPEEGKNRERLGELIQRQGISKLL-EV--LNIPPMPQMIKEPRSNPYIFWKEEDVTDLGPRHFWQYFPSVIQNNYGKWLYHEILEPGVLVHVAESGDKVFTVRAGGCRFMT--VEHVREICDIADKHCDGYVQFTRNNIEFMVDSQGKMEALKKDLNSRKHVTG-SYKFPIGT------GAGVTNIVHTQGYIH-HTPAT-ASSMVKAVMDELFDYF-QGMTLPAHVRVSMA-CLNM-GAVHCSDIALLGYHRKPPIVDHEVLDNVCE-----------IPLVIASCPTAAISP---------------------
>Marine_sediment_clone_AB-07_AM408824
RYSDLQE------KFPSIA-HFHTMVNQPASKFYSSDYLRSLCDLWEY-RGSGMMNMHGSTGDIIFLGTFTEQLEPIFYELGHV-------MQQDLGSGSNLTPSCIGKAREWSCIDTQALC--YELTHYYQDELHRPAFPYFFKFDGPNCCVASIARADMSYITWRDEIRIDQEAVQAYIGGE--IEPNGGAHAG-KDWGKFDINKEVINLPTKCMWM--------------------EDGKLMI--DDKETRCMHINVM-------------PRALKPGIDTGFSILFGA-KAPILEGAQMGTLTIPFMQS--EPPYD-------NLKENVIEPLWDWWMEEGKNRERLGELIQRQGIRKLM-EV--LNIPPMPQMVTEPRSNPYIFWKEEDVTDLGPRHFWQYFPPVIQNNYGKWDYHEILEPGILVHVAGNGDKVFTIRCGGCRFMT--VEHVREICDIADKHCDGYVRFTRNNIEFMVDSQDKVEALKKDLQNRKHVSG-SFKFPIGT------GAGVTNIIHTQGYIH-HTPAT-ASSMVKAVLDDLFDYF-QGMTLPAQVRVSMA-CLNM-GAVHCSDIALLGYHRKPPIIDHEVLDKVCE-----------IPLVIAACPTAAISP---------------------
>Petroleum-contaminated_sediment_clone_EBext-37_FM212314
RYSDLQE------KFPSIA-HFHTMVNQPASKFYSSDYLRSICDLWEY-RGSGLMNMHGSTGDIIFLGTFTEQLEPVFYELTHI-------LQQDLGSGSNLTPSCIGKAREWSCIDTQAMC--YELTHHYQDELHRPAFPYFFKFDGPNCCVASIARADMSFITWRDNIRIDQKAVQACMGGE--IEPNGGAHKG-KDWGKFDIQKEVLDLPTRCMWM--------------------EGGKLMI--DDKETRCMHINVM-------------PQALRPGEDTGVSILLGA-KAPILEGAQMSMLTIPFMKC--EAPYD-------NIKENVIEPVWDWWMEEGKNRERLGELIQRQGVTKLL-EV--LNIPPMPQMVKEPRSNPYIFWKEEDVTDLGPRHFWQYFPPIIQNNYGKWKYHEILEPGVLVHVSETGDKVFTVRCGGCRFMT--VEHVREICDIADKHCGGYMRFTRNNIEFMVDSQEKLTALKKDLESRKHVSG-SYKFPIGT------GAGLTNIVHTQGYIH-HTPAT-ASSMVKAVMDELFDYF-QGMTLPAQVRVSMA-CLNM-GAVHCSDIALLGYHRKPPIVDDVVLEKVCE-----------IPLVIAACPTAAISP---------------------
>Deep_sea_sediment_clone_NTd-IV03_AB263167
RYSDLQQ------QFPSIA-HFHTMVNQPASKFYTADYLRTLCDLWEY-RGSGMLNMHGSTGDIIFLGTFTEQLEPIFFDLGHV-------LQQDLGSGSNMTPSCLGKAREWSCIDTQDLC--YEMTHHYQDELHRPQFPYFMKFDGPNCCVASIARADLSYITWRDDIRIDQEAVKAYIGGE--FEPNAGAHKG-KDWGKFDIQKEVIGLPTQCMGM--------------------EDGKLMI--EDKETRCMHINVM-------------PRALRPGSDTGVSILLGA-KAPILEGAQMSLLTIPFMKC--XPPYD-------NIKEKIVEPIWDWWMEEGKNRERLGELIQRQGVQKLL-EM--LDIPPMPQMVKEPRSNPYIFWKEEDVTDLGPRHFWQYFPPVIQNNYGKWKYHEILEPGILVHVAENGDKVFTVRVGGCRFMT--VEHVREICDTADKYCDGYLRFTRNNIEFMTDSQDKVEALKKDLMSRKHVSG-SYKFPIGT------GAGVTNIVHTQGYIH-HTPAT-ASSMVKAVMDELFDYF-QGMTLPAQVRVSMA-CLNM-GAVHCSDIALLGYHRKPPIIDHEVLDQVCE-----------IPLVIAACPTAAISP---------------------
>Deep_sea_sediment_clone_NTd-IV01_AB263165
RYSDLQK------QFPSIA-HFHTMVNQPASKFYTADYLRTLCDLWEY-RGSGMLNMHGSTGDIIFLGTFTEQLEPIFYELGHV-------LQQDLGSGSNLTPSCIGKAREWSCIDTQAMC--YEMTHYYQDELHRPQFPYFFKFDGPNCCVASIARADMSFITWRDNIRIDQEAVQAYIGGE--IAPNAGAHAG-KDWGKFDIQKEVIDLPTQCMGM--------------------EDGKLMI--EDKETRCMHINVM-------------PRALRPGSDTGVSILLGA-KAPILEGAQMSLLTVPFIKC--EPPYD-------NIKEKVVEPIWDWWMEEGKNRERLGELIQRQGVQKLL-EM--LDIPPMPQMVKEPRSNPYIFWKEEDVTDLGPRHFWQYFPPVIQNNYGKWAYHEILEPGVLVHVAENGDKVFTVRVGGCRFMT--VEHIREICDIADKYCDGYLRFTRNNIEFMTDSQDKVEALKKDLMSRKHVSG-SYKFPIGT------GAGVTNIVHTQGYIH-HTPAT-ASSMVKAVMDELFDYF-QGMTLPAQVRVSMA-CLNM-GAVHCSDVALLGYHRKPPIIDHEVLDQVCE-----------IPLVIAACPTAAISP---------------------
>Saltmarsh_clone_PIMO2F05_AY741568
RYSDMQD------KFPSIA-HFHTMVNQPASKFYTSDYLRTICDLWEY-RGSGMMNMHGSTGDIIFLGTFTEQLEPIFFELGHK-------LQQDLGSGSNLTPSCIGKAREWSCLDTQDLC--YELTHYYQDELHRPAFPYFFKFDGPNCCVASIARADMSFITWRDNIRIDQKAVQAYMGGE--IEPNGGAHKG-KDWGKFDIEKEVINLPTNCMWM--------------------ENGKLKI--EDKETRCMHINVM-------------PKALRPGVDTGVSILLGA-KAPILEGAQMSLLTIPFMKC--EPPYD-------NIKEKVVEPVWDWWMEEGKNRERLGELIQRQGIQKLL-QM--LDIPPMPQVVKEPRSNPYIFWKEEDVTDLGPRHFWQYFPPIIQKNYGKWAYHEILEPSVLVHVAENGDKVFTVRCGGCRFMT--VEHVREICEIADKHCDGYVRFTRNNIELMVASQDKLEALKKDLMSRKHVSG-SYKFPFGT------GAGLTNIIHTQGYIH-HTPAT-ASSMVKAVMDELFDYF-QGMTLPAQVRVSMA-CLNM-GAVHCSDIALLGYHRKPPIIDDEVLASVCE-----------IPLVIAACPTAAISP---------------------
>Polluted_aquifer_clone_LGWN09_EF065084
RYSDLQA------EFPSVA-HFHTMVNQPSSKFYRTDYLRTLCDLWEY-RGSGMMNLHGSTGDIVFLGTFTEQLEPIFFELGHV-------LEQDLGSGSNLTPSCIGKAREWSCIDTQDLC--CEMTTHYQDELHRPQFPYFFKFDGPNCCVASIARSDMSFITWRDNIRIDQKAVAAYMGGE--VVPNAGAHSG-RDWGKFDIQKEVIGLPTQCMWM--------------------EGKTLKI--DDKETRCMHINVM-------------PRALRPGKDTGVSILLGA-KAPILEGAQMALLTVPFMKA--EPPYD-------NIKEKVIEPVWDWWMEEGKNRERLGELIQRQGIQKLI-RM--LGVPPMPQVVKEPRSNPYIFWKEEDVTDLGPRHFWQNFPPMIQKNYGKWLYHDILEPGVLVHVSESGDKVFTVRAGGCRFMT--VEHVREICDIADKHCGGYVRFTRNNIEFMVDSLEKVGALKKELASRKHVTG-SYKFPIGT------GAGMTNIVHTQGYIH-HTPAT-ASSMVKAVMDDLFEYF-QTMTLPAQVRVSMA-CLNM-GAVHCSDIALPGYHRKPPIVDGEVLENVCE-----------IPLVIAACPTAAISP---------------------
>Deep_sea_sediment_clone_NTd-IV02_AB263166
RYSDLQS------QFPSIA-HFHTIVNQPASKFYTSDYLRTLCDLWEY-RGSGMMNMHGSTGDIIFLGTFTEQLEPIFFELGHV-------MQQDLGSGSNLTPSCIGKAREWSCIDTQDLC--YEMTHHFQDELHRPQFPYFFKFDGPNCCVASIARADMSFITWRDNIRIDQEAVKAYIGGE--IAPNGGAHAG-KDWGPFDIQKEVLGLPTQCMGL--------------------EDGKLMI--EDKETRCMHIGVM-------------PQALLPGEDTGVSILLGA-KAPILEGAQMSLLTVPFMKC--ESPYD-------NIKEKVIEPVWDWWMEEGKNRERLGELIQRQGAQKLI-EI--LGIPPMPQMVKEPRSNPYIFWKEEDVTDLGPRHFWANFPPVIQNNYGKWKYHEILEPGVLVRVAESGDKVFTVRVGGARFMT--VEHVREICEIADKHCGGYVRFTRNNIEFMVDSQDKMEGLKNDLNSRKHVSG-SYKFPVGT------GAGITNIVHTQGYIH-HTPAT-ASAMVKAMMDEVFEDF-QGMTFPAQVRISMA-CLNM-GAVHCSDIALLGYHRKPPIIDHEVLDNVCE-----------IPLVIAACPTAAISP---------------------
>Deep_sea_sediment_clone_NTd-IV05_AB263169
RYSDLQD------QYPSIA-HFHTMVNQPASKFYNSDYLRCLCDLWEY-RGSGLMNMHGSTGDIIFLGTFTEQLEPIFFDLSHV-------LQQDLGSGSNLTPSCIGKAREWSCIDTQDMC--YELTHYYQDELHRPAFPYFFKFDGPNCCVASIARADMSFITWRDEIRIDQEAVQAYIGGE--IVPNGGAHRG-KDWGKFDIQREVINLPTQCMCI--------------------DNGKLVI--DNKENRCMHINVM-------------PQALLPGKDTGVSILLGA-KAPILEGAQMSLLTIPFMKC--EPPYD-------NIKENVIEPIWEWWPEEGKNCERLGELIQRQGIQKLC-EV--LGIPPMPQMVKEPRSNPYIFWKEEDVTDLGPRHFWQYFPPVIQKNYGKWKYHEILEPGVIVHVSETGDKVFTVRCGGCRFMT--VEHVREICDIADKHCDGYVRFTRNNIEFLVDSQDKMEALKKDLESRKHVSG-SYKFPIGT------GAGVTNIVHTQGYIH-HTPAT-ASSMVKAVMDELFDYF-QGMTLPAQVRVSMA-CLNM-GAVLCSDIALLGYHRKPPIIDHEVLDNVCE-----------IPLLIAACPTAAISP---------------------
>Saltmarsh_clone_WSMA18_GU288609
RYSDLQE------QFPSIA-HFHTMVNQPASKFYSTNYLRSLCDLWEF-RGSGMLNMHGSTGDIIFLGTFTEQLEPIFFELGHV-------LQQDLGSGSNLTPSCIGKAREWSCIDTQEMC--YELTHFYQDELHRPQFPYFFKFDGPNGCVASIARSDMSFITWRDNIRIDQEAVKAYIGGE--IAPNAGAHSG-KDWGKFDIEKEVIGRPTQCMWM--------------------EDGYLKI--DDAETRCMHIDVM-------------PRALRRGD---TGILLGA-KAPILQGA-MALLTIPIMKT--DLP-D-------NIKE-KVIEVWEWWMEEGKNRERLGELIQRQIQKLI--EI--LN-IPMPQMVKEP--NPYIFWKEEDVTDLGPRHYWQYFPPVIQKNYGKWLYHDILEPGILVHVAENGDKVFTVRCGGCRFMT--VENIREMCEIADKYCEGHLRFTRNNIEFMVDTQDKLEALKKDLLSRKHVSG-SYKFPIGT------GAGLTNIVHTQGYIH-HTPAT-ASSMVKAIMDDLFDYF-QGMSLPAQVRVSMA-CLNM-GAVHCSDIALLGYHRKPPIVDAEVLENVCE-----------IPLVIAACPTAAISP---------------------
>Desulfobacteraceae_bacterium_CG2_30_51_40_GCA_001874005.1
RYSDLQK------QFPSVA-HFHTVVNQPASKFYSSDYLRSLCDLWEY-RGSGMMNLHGSTGDIVFLGTFTEQLEPIFYELTHV-------MQQDLGSGSNLTPSCIGKAREWACIDTQDMC--YDFTQHYQDELHRPAFPYFFKFDGPNCCVASIARSDMSFITWRDNIRIDQEAVQAYIGGE--VPPNGGAHQG-RDWGKFDIKKEVLDLPTQCMWM--------------------EGKKLMI--DDKETRCMHINVM-------------PKALRPGKDTGASILLGA-KAPILEGAQMATLTIPFIKC--EAPYD-------NIKEKVIEPIWDWWMEEGKNRERLGELIQRQGIRKLL-QV--LNIPAMPQAVKEPRSNPYIFWKEEDVTDMGPRHFWQYFPPIIQKNYGKWLYHEILEPGVLVHVSETGDKVFTVRCGGARFMT--VEHVREICDIADKYCGGHVRFTRNNIEFMVESLEKLDALKKDLTGRKHVTG-SLKFPIGT------GAGLTNIVHTQGYIH-HTPAT-ASSMVKAVMDDLFEYF-QGMTLPAQVRVSMA-CLNM-GAVHCSDIALLGYHRKPPIVDAEVLDSVCE-----------IPLVIAACPTAAISP---------------------
>Arctic_sediment_clone_AH1_14_KF896964
RYSDLQD------RFPSIA-HFHTVINQPASKFYSSDYLRCISDLWEF-RGSGLMNMHGSTGDMVCIGTFTEQLEPIFYELGHV-------LQQDLGSGSNLTPSCIGKAREWSCIDTQALC--YELTHYYQDELHRPAFPYFFKFDGPNGCVASIARSDMSFITWKDDIRIDQESVQAYIGGE--FAPNAGAHAG-KDWGKFDIEKEVINLPTNCMWM--------------------EDGKLMV--DDKETRCMHICVM-------------PRALRPGVETGVSILFGA-KAPILDGAQMSLLTIPFMKC--EPPYD-------NIKE-VVEKIWEWWPEEGKNRERLGELIQRQGVAKLL-KV--LGIPPIPQLVTEPRSNPYIFWKEEDVTDLGPRHFWQYFPPVTQNNYGKWAYHDILEPGVLVHVAENGDKVFTVRCGGCRFMT--VENIREICDIADKHCDGYLRFTRNNIEFMVDSQDKMEALKKDLESRKHVSG-SYKFPIGT------GAGVTNIVHTQGYIH-HTPAT-ASSMVKAVMDELFEYF-RGMTLPAQVRVSMA-CLNM-GAVHCSDIALLGYHRKPPIIDNEVLDQFCE-----------IPLVIAACPTAAISP---------------------
>Sulfate_reducing_bacterium_mXyS1_DSM_12567_AF482456
RYSDLPD------KFPSIA-HFHTMINQPASKFYTSDYLRCICDLWEY-RGSGLLNLHGSTGDIICIGTFTEQLEPIFYELGHV-------LQQDLGSGSNLTPACIGKAREYACIDTQDMC--YELTHYYQDELHRPAFPYFFKFDGPNGCVASIARSDMSFITWKDNIRIDQEAVQAYIGGE--IAPNAGAHSG-KDWGKFDIDKEVINLPTNCMWM--------------------EDGKLMI--DDKETRCMHINTM-------------PRALKPGIDTGCSILFGA-KAPILDGAQMSVLTIPFMEC--EAPYD-------NIKE-VVEKIWDWWPEEGKNRERLGELIQRQGIAKLL-EV--LEIPPMPQMVKEPRSNPYIFWKEEDVTDLGPRHFWQYFPSIIQNNYGKWDYHEILEPGILVHVAESGDKVFTVRCGGCRFMT--VENVRELCEIADKHCDGFMRFTRNNIEFMVDSQDKMEALKKDLNSRKHVSG-SYKFPIGT------GAGITNIVHTQGYIH-HTPAT-ASSMVKSVMDDLFEEF-QGMNLPAQVRISMA-CLNM-GAVHCSDIALLGYHRKPPIVDSEVLDQYCE-----------MPLVIAACPTAAISP---------------------
>Delta_proteobacterium_NaphS2_NaphS2_ADZZ01000254
RYSDLPD------RFPSIA-HFHTMINQPASKFYSSDYLRCICDLWEY-RGSGMMNMHGSTGDIICIGTFTEQLEPIFYELGHV-------LQQDLGSGSNLTPACIGKAREYACIDTQAMC--YELTHYYQDELHRPAFPYFFKFDGPNGCVASIARSDMSFITWKDNIRIDQEAVQAYIGGE--IAPNAGAHAG-KDWGKFDIEKEVINLPTNCMWM--------------------EDGKLMI--DDKETRCMHINTM-------------PRALKPGVETGCSILFGA-KAPILDGAQMSVLTIPFMEC--EAPYD-------NIKE-VVEKIWEWWPEEGKNRERLGELIQRQGISKLL-EV--LEIPPMPQMVREPRSNPYIFWKEEDVTDLGPRHFWQYFPSIIQNNYGKWDYHEILEPGILVHVSETGDKVFTIRCGGCRFMT--VEHVRELCEIADKHCDGFLRFTRNNIEFMVDSQDKMEALKKDLQSRKHVSG-SYKFPIGT------GAGVTNIVHTQGYIH-HTPAT-ASSMVKAVMDDLFEEF-QGMNLPAQVRISMA-CLNM-GAVHCSDIALLGYHRKPPLVDAEVLDQYCE-----------IPLVIAACPTAAISP---------------------
>Saltmarsh_clone_PIMO3F05_AY741576
RYSDLPD------RFPSIA-HFHTMVNQPASKFYTSDYLRCICDLWEY-RGSGMMNMHGSTGDMVCIGTFTEQLEPIFYELGHV-------LQQDLGSGSNLTPSCIGKAREYSCIDTQAMC--YELTHYYQDELHRPAFPYFFKFDGPNGCVASIARSDMSFITWKDNIRIDQKAVQAYIGGE--IPPNAGAHAG-KDWGKFDIDKEVINLPTNCMWM--------------------EDGKLMI--DDXETRCMHINTM-------------PRALKPGVETGVSILFGA-KAPILDGAQMSVLTIPFMEC--EAPYD-------NIKE-EVEKIWEWWPEEGKNRERLGELIQRQGIHKLL-EV--LEIPPMPQMVKEPRSNPYIFWKEEDVTDLGPRHFWQYFPPVIQNNYGKWDYHEILAPGILVHVAENGDKVFTVRCGGCRFMT--VENIRELCEIADKHCDGYLRFTRNNIEFMVDSQDKMEALKKDLQSRKHVSG-SNKFPIGT------GAGVTNIIHTQGYIH-HTPAT-ASSMVKAVMDDLFEEF-QGMNLPAQVRISMA-CLNM-GAVHCSDIALLGYHRKPPIIDNEVLDQYCE-----------IPLVIAACPTAAISP---------------------
>Mariager_Fjord_clone_MAF28G_AY865326
RYSDLPD------KFPSIA-HFHTMINQPASKFYSSDYLRCICDLWEY-RGSGMMNLHGSTGDMVCIGTFTEQLEPIFYELGHV-------LQQDLGSGSNLTPACIGKAREYACIDTQGLC--YELTHYYQDELHRPAFPYFFKFDGPNGCVASIARSDMSFITWKDNIRIDQDAVQAYIGGE--IAPNAGAHSG-KDWGAFDLDKEVINLPTNCMWM--------------------EDGKLMI--DDKETRCMHINTM-------------PRALRPGVETGCSILFGA-KPPILDGAQMSVLTIPFMEC--EAPYD-------SIKE-VVEKIWEWWPEEGKNREPLGELIQRQGLAKLC-EV--LEIPPMPQMVKEPRSNPYIFWKEEDVTDLGPRHFWQYFPPVIQNNCGKWLYHDILEPGILVHVRENGDKVFTVRVGGCRFMT--VENIREICDIADKHCDGFMRFTRNNIEFMVDSQDKMEALKKDLNSRKHVTG-SYKFPIGT------GAGITNIVHTQGYIH-HTPAT-ASSMVKAVMDDLFGPP-QSMTMPAQVRISMA-CLNM-GAVHCSDIALVGYHRKPPLIDNEVLDQYCE-----------IPLVIAACPTAAISP---------------------
>Mariager_Fjord_clone_MAF41D_AY865329
RYSDLPD------KFPSIA-HFHTMVNQPASKFYTSDYLRCICDLWEY-RGSGMMNMHGSTGDIICIGTFTEQLEPIFYELGHV-------LQQDLGSGSNLTPACIGKAXEYACIDTQGMC--YELTHYYQDELHRPAFPYFFKFDGPNGCVASIARSDMSFITWKDNIRIDQEAVQAYIGGE--IAPNAGAHAA-KDWGAFDLDKEVINLPTDCMWM--------------------EDGKLMI--DDKETRCMHINTM-------------PRALKPGVETGCSILFGA-KPNIXDGAQMSVLTIPFMEC--EAPXD-------SIKE-VVEKIWDWWPEEGKNRERLGELIQRQGLAKLL-EV--LEIPPMPQMVKEPRSNPYIFWKEEDVTDLGPAHFWQYFPPIIQNNYGKWDYHDILEPGILVHVAEGGDKXFTVRXRGCRXMT--VENVRELCEIADKHCDGFLRFTRNNIEFMVDSQDKMEALKKDLNSRKHVTG-SYKFPIGI------GAGITNIIHTQGYIH-HTPAT-ASSMVKAVMDDLFEEF-QGMNMPAQVRISMX-CLNM-GAVHCSDIALLGYHRKPPLIDNEVLDQYCE-----------IPSVIAACPTAAISP---------------------
>Mariager_Fjord_clone_MAF42D_AY865330
RYSDLPD------KFPSIA-HFHTMVNQPASKFYSSDYLRCVCDLWEY-RGSGMMNMHGSTGDIICIGTFTEQLEPIFYELGHV-------LQQDLGSGSNLTPACIGKAXEYACIDTQAMC--YELTHYYQDELHRPAFPYFFKFDGPNGCVXSIARSDMSFITWKDNIRIDQEAVQAYIGGE--IAPNAGAHAA-KDWGKFDINKEVINLPTDCMWM--------------------EDGKLMI--DDKETRCMHINTM-------------PRALKPGVETGCSXLFGA-K-PILDGAQMSVLTXPFMEC--DXPYD-------SIKE-VAEKIWDWWPEEGKNRERLGELIQRQGLAKLL-EV--LEIXPMRQMVKEPRSNPYIFWKEEDVTDLGPRHFWQYFPPVIQNNYGKWLYHDILEPAFLVHVGESGDKVFTVRSGGCRFMT--VENVREICEIADKHCDGFMRFTRNNLEFMVDSQDKMEALKKDLNSRKHVTG-SYKFPIGT------GAGITNIIHTQGYIH-HTPAT-ASSMVKAVMDDLFEEF-QGMNLPAQVRISMT-CLNM-GAVHCSDIALLGYHRKPPLIDNEVLDQYCE-----------IPLVIAACPTAAISP---------------------
>Mariager_Fjord_clone_MAFM12G_AY865333
RYSDLPD------EFPSIA-HFHTMINQPASKFYSSDYLRCICDLWEY-RGSGMMNLHGSTGDIICIGTFTEQLEPIFYELGHV-------LQQDLGSGSNLTPACIGKAXEYACIDTQAMC--YELTHFYQDELHRPAFPYFFKFDGPNGCVASIARSDMSFITWKDNIRIDQEAVQAYMGGE--IAPNADAHAD-KDWGKFDIDKEVINLPTDCMWM--------------------EDGKLMI--DDKETRCMHINTM-------------PRALKPGVEXXCSILFGA-KAPILDGAQMSVLTMPFMEC--EAPYD-------NIKE-VVEKIWDXWPEEGKNRERLGELIQRQGLAKLL-EV--LEIPPMPQMVKEPRSNPYIFWKEEDVDDLGPRHFWQYFPPVIQNNYGKWLYHDILEPGILVHVPESGDKVFTVRVGGCRFMT--VENVREICEIADKHCDGFMRFTRNNLEFMVDSQGKMEALKKDLQSRKHVTG-SYKFPIGT------GAGITNIIHTQGYIH-HTPAT-ASSMVKAVMDDLFEEF-QGMNLPAQVRISMA-CLNM-GAVHCSDIALLGYHRKPPLIDNEVLDQYCE-----------IPLVRAACPTAAISP---------------------
>Mariager_Fjord_clone_MAF17G_AY865325
RYSDLPD------KFPSIA-HFHTMVNQPASKFCTSDYLRCICDLWEY-RGSGMMNMHGSTGDIICVGTFTEQLEPIFYELGHV-------LQQDLGSGSNLTPACIGKAXEYACIDTQAMC--YELTHYYQDELHRPAFPYFFKFDGPNGCVASIARSDMSFITWKDNIRIDQEAVQAYMGGE--IAPNAGAHAE-KDWGKFDIEKEVINLPTDCMWM--------------------EDGKLMI--DDKKTRCMHINTM-------------PRALKPGVETGCSILFGA-K-PILDGAQMSVLTIPFMEC--EAPYD-------SIKE-VVEKIWDWWPEEGKNGERLGELIQRQGLAKLL-EV--LEIPPMPQMVKEPRTNPYIFWKEEDVTDLGPRHFWQYFPPIIQNNYGKWDYHDTLEPGILVHVAEGGDKVFTVRLGGCRFMT--VENVRELCEIADKHCDGFSRFTRNNIEFMVDSQDKMEALKKDLNSRKHVTG-SYKFPIGT------GAGITNIIHTQGYIH-HTPAT-ASSMVKAVMDDLFEEF-QGMNLPAQVRISMA-CLNM-GAVHCSDIALLGYHRRPPLIDNEVLDQYRE-----------IPLVIAACPTAAISP---------------------
>contamination_of_Desulfobacula_toluolica_DSM_7467_AF271773
RYSDLPD------RFPSIA-HFHTMVNQPASKFYSSDYLRCVCDLWEY-RGSGLMNMHGSTGDIICIGTFTEQLEPIFYELGHV-------LQQDLGSGSNLTPACIGKAREYACIDTQAMC--YELTHFYQDELHRPAFPYFFKFDGPNGCVASIARSDTSFITWKDNIRIDQEAVQAYIGGE--IAPNAGAHAR-KDWGAFDINKEVINLPTNCMWM--------------------EDGKLMI--DDKETRCMHINTM-------------PRALKPGVETGCSILFGA-KAPILDGAQMSVLTIPFMEC--AXPYD-------SIKE-VVEKIWDWCPEEGKNRERLGELIQRRGLAKLL-EF--LEIPPMPQMVKEPRSNPYIFRKEEDAEDLGPRHFWQYFPPIIQNNYGKWDYHDILELGILVHVAEGGDKVFTVRLGGCRFMT--VENVRELCEIADKHCDGFLRFTRNNIEFMVDSQDKMEALKKDLNSRKHVTG-SYKFPIGT------GAGITNIIHTQGYIH-HTPAT-ASSMVKAVMDDLFEEF-QGMNLPAQVRISXA-CLNM-GAVHCSDIAXLGXHRKPPLIDNEVLDQYCE-----------IPLVISACPTAAISP---------------------
>Deep_sea_sediment_clone_UBM1D80.47_JN798932
RYSDLQE------KFPAVA-HFHTMVNQPMSKFYTTDYLRTICDLWEY-RGSGMMNMHGSTGDIIFLGTSTEQLEPVFYQMTHE-------MQQDLGSGSNLSPSCLGKAREWSCIDTQDMC--YELTHFYQDELHRPAFPYFFKFDGPNGCVASIARSDMSFITWRDDIRIDQDAVQAYIGGE--IEPNAGAHKG-RDWGKFDIQKEVINLPTGCMQM--------------------EDGKLVI--DNKETRCMHINVM-------------PQALRPGTDTGVSILFGA-XAPILEGAXMAVLTVPFMKC--EPPYE-------NIKD-LIEKVWDWWMEEGQNRERLGELIQRWGLPXFL-EI--LEXPPMPQMVTXPRSNPYIFWKEEEVTDFGPRHFWAFFPPIIQNNYGKWKYHEILEPGILVHVSETGDKVFTVRCGGCRFMT--AENVREICDIADKHCDGYVRFTRNNIEFMTDSQDKMEALKKDLISRKHVSG-SYKFPIGT------GAGVTNIVHTQGFLH-HTPAT-ASSMVKAVMDDLFDHF-QGMTLPAQVRVSMA-CLNM-GAVHCSDIALLGYHRKPPVIDHEVMDALCE-----------IPLVIAACPTGAISP---------------------
>Marine_sediment_clone_AB-06_AM408823
RYSDLQE------KYPAVA-HFHTLVNQPMSKFYTSDYLRTICDLWEY-RGSGMMNMHGSTGDIILLGTSTEQLEPVFYQMTHE-------MQQDLGSGSNLSPSCLGKAREWSCIDTQDMC--YELTHYYQDELHRPAFPYFFKFDGPNGCVASIARSDMSFITWKDDIRIDQDAVQAYIAGD--IAPNGGAHAG-KDWGKFDIQKEVIDLPTKCMWM--------------------EDGKLMI--DDKETRCMHINAM-------------PQALRPGKDTGCSILFGA-KAPILEGAQMAVLTVPFMKC--EPPYE-------NIKD-LVEKVWDWWMEEGKNRERLGELIQRWGLPKFL-EV--LELPPMPQMVTEPRSNPYIFWKEEDVTDLGPRHFWEFFPPVIQNNYGKWKYHDILEPGVLVHVSETGDKVFTVRCGGCRFMT--VENVREICDIADKHCDGYVRFTRNNIEFMVETQDKMEALKKDLMSRKHVTG-SYKFPVGT------GAGVTNIVHTQGFLH-HTPAT-ASSMVKAIMDDLFDYF-QGMTLPAQVRVSMA-CLNM-GAVHCSDIALLGYHRKPPVIDHEVMDALCE-----------IPLVIAACPTGAISP---------------------
>Black_Sea_sediment_clone_BSI-5_AM236158
RYSDVPE------QFPSIA-HFHTLVNQPNSKFYNTDYLRSLCDLWEY-RGSGMMNIHGSTGDIIFLGTTTEQLEPVFYELGHV-------LQQDLGSGSNLTPSCLGKAREWACIDTQDMC--YELTHFYQDELHRPAFPYFFKFDGPNGCVASIARADMSFITWKDNIRIDQEAVQAYIGGE--LKPNAGAHSG-RDWGKFDIQKEVIDLPTKCMRM--------------------EDGKLMI--DNKEVRCMHINVM-------------PRALRPGTDTGCSILFGG-KAPILEGAQMSMLTIPFMKC--EAPYD-------NIKE-VVDKVWDWWMEEGRNRERLGELIQRYGVPKFL-EI--LDIPPMPQMVTEPRSNPYIFWKEEDVTDLGPRHFWQYFPPIIQKNYGKWLYHDILEPGVLVHVAETGDKVYTVRCGGCRFMT--VENIREICEIADKHCDGYVRFTRNNIEFMVDTPEKMEALKKDLMSRKHVSG-SYKFPIGT------GAGVTNIVHTQGYIH-HTPAT-ASSMVKAIMDELFDYF-QGMTLPAQVRVSMA-CLNM-GAVHCSDIALLGYHRKPPIVDDEVLDGVCE-----------IPLVIAACPTGAISP---------------------
>Deep_sea_sediment_clone_NTd-IV06_AB263170
RYSDVPE------QFPSIA-HFHTLVNQPNSKFYNTDYLRTLCDLWEY-RGSGMLNMHGSTGDIIFLGTTTEQLEPIFYELGHV-------LQQDLGSGSNLTPSCLGKAREWSCIDTQDMC--YELTHFYQDELHRPAFPYFFKFDGPNGCVASIARADMSFITWKDNIRIDQEAVQAYIGGE--LKPNAGAHSG-RDWGKFDIQKEVIDLPTKCMRM--------------------EDGKLMI--DDREVRCMHINVM-------------PRALRPGNDTGCSILCGG-KAPILEGAQMSMLTIPFMKC--EPPYN-------NIKE-VVDKVWDWWMEEGRNRERLGELIQRHGVPKFL-EI--LDIPPMPQMVTEPRSNPYIFWKEEDVTDLGPRHYWQYFPPIIQKNYGKWLYHEILEPGVLVHVSETGDKLYTVRCGGCRFMT--VENIREICEIADKHCDGYVRFTRNNIEFMVDTPEKMEALKKDVSSRKYVSG-SYKFPIGT------GAGVTNIVHTQGYIH-HTPAT-ASSMVKAVMDELFDYF-EGMTLPAQVRVSMA-CLNM-GAVHCSDIALLGYHRKPPIVDDEVLDGVCE-----------IPLVIAACPTGAISP---------------------
>Deep_sea_sediment_clone_UBM1D80.03_JN798923
RYSDVPD------GFPSIA-HFHTLVNQPNSKFYNTEYLRTLCDLWEY-RGSGMMNIHGSTGDIIFLGTTTEQLEPVFYELGHV-------LQQDLGSGSNLTPSCVGRAREWACFDTQDMC--YELTHFYQDELHRPAFPYFFKFDGPNGCVASIARADMSFITWKDDIRIDQEAVQAYIGGE--LKPNAGAHSG-RDWGKFDIQKEVIDLPSRCMWM--------------------EDGKLMI--DDKDVRCMHINVM-------------PRALRPGIDTGCSILFGA-KAPILEGAQMGLLTIPFMKC--EPPYD-------NIKD-IVDXVWDCWMEXERNRERLGELIQRYGIPKFL-EI--MELPPMPQMLKEPRSNPYIFWXEEDVTDLGPRHFWQYFPPVIEKNYGKWLYHEILEPGVLVHVSETGEKVYTVRCGGCRFMT--VENIREICEIADKHCDGYVRFTRNNIEFMVDTPEKAEALKKDLISRKHVSG-SYKFPIGT------GAGITNIVHTQGYIH-HTPAT-ASSMVKAVMDELFDYF-QGMTLPAQVRVSMA-CLNM-GAVHCSDIALLGYHRKPPIVDDEVLDGVCE-----------IPLVIAACPTGAISP---------------------
>Aarhus_bay_sediment_clone_DSRIV-11_FM179980
RYSDVPE------QFPSIA-HFHTLVNQPNSKFYNKDYLRTLCDLWEY-RGSGMLNMHGSTGEIIFLGTTTEQLEPVFYELGHV-------LQQDLGSGSNLTPSCVGRAREWSCIDTQDMC--YELTHFYQDELHRQAFPYFFKFDGPNGCVASITRADMSFITWKDNIRIDQEAVQSYIGGE--LKPNAGAHSG-KDWGKFDIQKEVIGLPTKCMWM--------------------EDGKLMI--DDKEVRCMHINVM-------------PRALRPGSDTGCSILCGG-KAPILEGAQMSMLTIPFMKC--EPPYD-------NIKE-VVDKVWDWWMEEGRNPERLGELIQRHGIPKFL-EI--LDIPPMPQMVKEPRSNPYIFWKEEX-TDLGPRHFWQYFPPIIQKNYGKWLYHEILEPGVLVHVSETGDKVYTVRCGGCRFMT--VENIREICEIADKHCDGYVRFTRNNIEFMVDTPEKAEALKKDLMSRKHVSG-SYKFPIGT------GAGVTNIVHTQGYIH-HTPAT-ASSMVKAVMDELFDYF-QGMTLPAQVRVSMA-CLNM-GAVHCSDIALLGYHRKPPIVEDEVLDGVCE-----------IPLVIAACPTGAISP---------------------
>Black_Sea_sediment_clone_BSIII-4_AM236174
RYSDVPD------DFPSIA-HFHTLVNQPNSKFYNTEYLRTLCDLWEY-RGSGMMNIHGSTGDIIFLGTHRTVGAVFYELGTHV-------LQQDLGSGSHLTPSCVGRAREWACLDTQDMC--YELTHFYQDELHRPAFPYFFKFDGPNGCVASIAPSGYVLYNLEGYIRIDQEAVQAYIGGE--LKPNAGAHSG-RDWGKFDIQKEVIDLPSRCMWM--------------------EDGKLMI--DDKDVRCMHINVM-------------PRALRPGIDTGCSILFGA-KAPILEGAQMGLLTIPFMKC--EPPYD-------NIKD-IVDKVWDWWMEEGRNRERLGELIQRYGIPKFL-EI--MELPPMPQMVKRPRSNPIYLLERKRMTDLGPRHFWQYFPPVIKKNYGKWLYHEILEPGVLVHVSETGEKVYTVRCGGCRFMT--VENIREICEIADKHCDGYVRFTRNNIEFMADTTEKAEALKKDLISRKHVSG-SYKFPIGT------GAGITNIVHTQGYIH-HTPAT-ASSMVKAVMDELFDYF-QGTTLPAQVRASMA-CLNM-GAVHCSDIALLGYHRKPPIVDDEVLDGVCE-----------IPLVIAACPTGAFSP---------------------
>Desulfatiglans_anilini_DSM_4660_AF482455
RYSDMPE------KYPSIA-HFHTMVNQPASKFYNTDYLRSLCDLWEY-RGSGLMNMHGSTGDIIFLGTFTEQLEPIFYELTHI-------LQQDLGSGSNLTPSCIGKAREWSCIDTQDMC--YELTHHYQDELHRPAFPYFFKFDGPNGCVASIARSDMSFITWRDNIRIDQEAVKAYIGGE--IPPNAGAHKG-RDWGKFDIQKEVIDLPTQCMWM--------------------EDGKLKI--DDKETRCMHINVM-------------PKALRPGLDTGVSLLFGA-KAPILEGAQMSVLTIPFMKA--EPPYD-------NIKE-IVEKVWDWWMEEGKNRERLGELIQRYGIPKFL-EV--LEIPPMPQMVKEPRSNPYIFWKEEDVTDLGPRHFWQYFPPIIRNNYGKWTHHEILEPGILVHFSETGDKVFTVRCGGCRFMT--VEQVREICDIADKYCEGHMRFTRNNIEFLVDSSDKLEALKKDLMSRKHVSG-SYKFPIGT------GAGLTNIVHTQGYIH-HTPAT-ASSMVKAVMDDLFDYF-QGMTLPAQVRVSMA-CLNM-GAVHCSDIALLGYHRKPPIVDAEVLESVCE-----------IPLVIAACPTGAISP---------------------
>Polluted_aquifer_clone_LGWK15_EF065066
RYSDLQE------KFPSIA-HFHTVVNQSASKFYTSDYLRSLCDLWEY-RGSGMMNMHGSTGDIIFLGTFTEQLEPIFYELTHE-------MQQDLGSGSNLTPSCLGKAREWACYDTQDLC--YELTHHYQDELHRPAFPYFFKFDGPNCCVASIARSDSSYITWRDNIRIDQKAVQAYIGGE--IPPNGGAHAG-KDWGKFDITKEVINLPTRCMWM--------------------EGGKLKI--DDKETRCMHINVM-------------PRALRPGLDTGVSMLFGA-KAPILEGAQMAVLTIPFMKA--ESPYD-------NIKE-VIEKVWDWWMEEGKNRERLGELIQRAGIPKFL-EV--LGLPAMPQIVKEPRSNPYIFWKEQDVTDLGPRHFWQYFPPVIQKNYGKWLYHEIVEPGILVHVSETGDKVFTVRVGGARFMT--VEHVREICDIADKHCGGYCRFTRNNIEFMVESLEKVEALKKDLMSRKHVTG-SYKFPIGT------GAGVTNIVHTQGYIH-HTPAT-ASAMVKAVMDDLFDYF-QGMTLPAQVRVSMA-CLNM-GAVHCSDIALLGYHRKPPIVDSEVLDSVCE-----------IPLVIAACPTGAISP---------------------
>Black_Sea_sediment_clone_BSI-3_AM236156
RYSDLQE------KFPSVA-HFHTLVNQPASKFYTSDYLRAICDLWEY-RGSGLLNIHGSTGDIIFLGTSTEQLEPVFYELGHV-------LQQDLGSGSNLTPSCLGRAREWACFDTQDLC--YELTHFYQDELHRPAFPYFFKFDGPNCCVASIARADMSFITWKDDIRIDQEAVQAYMGGE--IMPNGGAHAG-KDWGEFDIQKEVIDLPTKCMGM--------------------EDGKLMI--IKVNTRCMRSNVM-------------PQALCPGTDTGWYPLSGA-KAPILQGVSRMGYIYSSFYQG-EHPYE-------NIKD-LIEKVWDWWMEEGKNRERLGELIQRYGVPKFL-EV--IGLPPMPQMVKEPRSNPYIFWKEEDVTDLGPRHFWQYFPPIIQNNYGKWKYHEILEPGILVHVSETGDKVFTVRAGGCRFMS--VEHVREICEIADKHCDGYVRFTRNNIEFMVDSQDKIEALKKDLMSRKHLSG-SYKFPIGT------GAGITNIVHTQGYLH-HTPAT-ASSMVKAVLDDLFDYF-QGMTLPAQVRISMA-CLNM-GAVHCSDIALLGYHRKPPVIDNEVMDKLCE-----------IPLVIAACPTAAISP---------------------
>Arctic_sediment_clone_AH2_13_KF896986
RYSDLQE------EFPSIA-HFHTMVNQPASKFYNTDYLRSLCDLWEY-RGSGMMNMHGSTGDIIFLGTFTEQLEPIFYELGHV-------LQQDLGSGSNLTPSCIGKAREWSCIDTQAMC--YELTHYYQDELHRPAFPYFFKFDGPNGCVASIARSDMAFITWRDEIRIDQKAVEAYVGGE--IAPNAGAHAG-KDWGKFDLDKEVINLPTQCMWT--------------------ERGKLMI--DDKENRCMHINVM-------------PRALRPGADTGVSILLGA-KAPILEGLRWXXLTVPFMKC--EPPYD-------TSRR-SHRTCLGLVDGRRQNRERWVSSFKGRGCRSSL-NA--KPYPPMPQMVTEPRSNPYIFWKEEDVTDLGPRHFWQYFPPVIQNNYGKWLYHDILEPGVLVHVSETGDKVFTVRVGGCRFMT--VENVREICDIADKHCDGYVRFTRNNIEFMTDSLDKVEALKKDLNSRKHVSG-SYKFPIGT------GAGLTNIVHTQGYIH-HTPAT-ASAMVKAVMDDLFDYF-QGMTLPAQVRVSMA-CLNM-GAVHCSDIALLGYHRKPPIIDSEVLDNVCE-----------IPLVIAACPTAAISP---------------------
>Arctic_sediment_clone_AH1_29_KF896962
RYSDLPD------KFPSIA-HFHTVVNQPASKFYNSDYLRSLMDLWEY-RGSGMLNMHGSTGDIICIGTFTEQLEPMFYELGHV-------LQQDLGSGSNLTPACIGKAREYACIDTQALC--YELTHYYQDELHRPAFPYFFKFDGPNGCVASIARSDMSYITWKDDIRIDQAAVAAYIGGE--IVPNGGAHSG-KDWGPFDIEKEVIDLPTKCMWM--------------------KDGKLQI--DNAENRCMHINAM-------------PRACKIGTETGVSILFGA-KAPILDGAQMSILTIPFMEC--EAPFD-------NLKE-VVEKVWEWWPEEGKNRERLGELIQRQGVNKLL-QI--XEIPPMPQHVTEPRSNPYIFWKEEDVTDLGPRHFWQYFPPVIQNNYGKWDYHEILEPGILVHVALSGDKVFTVRCGGSRFMT--VENVREICDIADKYCDGHVRFTRNNIEFMVDTQAKMEALKTDLASRKHVSG-SYKFPIGT------GAGVTNIVHTQGFIH-HTPAT-ASSMVKALMDDLFEYF-QGMTLPAHVRVSMA-CLNM-GAVHCSDIALLGYHRKPPLIDNEVLDQFCE-----------IPLVIAACPTAAISP---------------------
>Arctic_sediment_clone_AH1_22_KF896961
RYSDLPD------KFPSIA-HFHTVVNQPASKFYNSDYLRSLMDLWEY-RGSGMLNMHGSTGDIICIGTFTEQLEPMFYELGHV-------LQQDLGSGSNLTPACIGKAREYACIDTQALC--YELTHYYQDELHRPAFPYFFKFDGPNGCVASIARSDMSYITWKDDIRIDQAAVAAYIGGE--IVPNGGAHSG-KDWGPFDIEKEVIDLPTKCMWM--------------------KDGKLQI--DNAENRCMHINAM-------------PRACKIGTETGVSILFGA-KAPILDGAQMSILTIPFMEC--EAPFD-------NLKE-VVEKVWEWWPEEGKNRERLGELIQRQGVNKLL-QI--LEIPPMPQHVTEPRSNPYIFWKEEDVTDLGPRHFWQYFPPVIQNNYGKWDYHEILEPGILVHVALSGDKVFTVRCGGSRFMT--VENVREICDIADKYCDGHVRFTRNNIEFMVDTQAKMEALKTDLASRKHVSG-SYKFPIGT------GAGVTNIVHTQGFIH-HTPAT-ASSMVKALMDDLFEYF-QGMTLPAHVRVSMA-CLNM-GAVHCSDIALLGYHRKPPLIDNEVLDQFCE-----------IPLVIAACPTAAISP---------------------
>Aarhus_bay_sediment_clone_DSRI-5_AM408825
RYSDLQE------RFPSIA-HFHTMVNQPASKFYNSDYLRTLCDLWEY-RGSGLLNMHGSTGDIICIGTFTEQLEPIFYELGHK-------LQQDLGSGSNLTPSCIGKAREWSCIDTQALC--YELTHYYQDELHRPAFPYFLNIDGPNGCVASIARADMSFITWKDDIQIDQEAVQGYIGGE--FDPNGGAHKG-KDWGAFDIEKEVIGLPTKCMWM--------------------EGGKLKI--DDKETRCMHINVM-------------PRALRPGKETGVSILFGA-KAPILEGAQMALLTIPFMRC--EPPLW-------EIKE-VVEKIWEWWPEEGKNRERHGELIQRQGISRLL-EV--LEIPPMPQIVMRPRSNPYIFWKEEDVTDLGPRHFWQYFPPVIQNNYGKWAYHEVLEPGILVHVAESGDKVFTVRCGGCRFMT--VENVREICDIADKYCDGYVRFTRDNIEFMTDSQDRVDALKKDLMGRKHVSG-SYKFPIGT------GAGVTNMVHTQGYIH-HTPAT-ASSMVKALMDDLFEYF-QGMTLPAQVRVSMA-CLNM-GAVHCSDIALLGYHRKPPIVDNEVLDSVCE-----------IPLAIAACPTAAISP---------------------
>Ammonifex_degensii_KC4_CP001785
RYSDLPD------KFPGIA-HFHTIVNQPASKFYKTDFLRAICDLWEF-RGSGIMNLHGSTGDLIFLGTTTEQLEPIFQEMAHH-------LSQDLGSGSNLTPECVGRAREYACYDTQDVC--YELTMHFQDELHRPAFPYFFKFSGPNDCVASVARADLSVIIWRDKIRIDQDAVRAYIKGD--LIPNAGAHRG-RDWGKFDIQKEVIDLPTKCMRL--------------------EGEELYI--DDENVRCMHINVM-------------PRALRPGTDTGACVMVGG-KAPILEGAQLSMVLVPFMKL--EPPYD-------NLKE-LIEKIWEVWMEEGKNRERLGELIQRMGLWRFL-DA--IGLPPAPQMVWAPRANPYIFWKEEDVTDIGPRHFWEFFPPVIQRNYGKWLYHEILEPGVLVHVSETGEKVYTVRVGGMRTMS--VAFVREICDIADKYCDGYVRFTRNNIEFMVDSEEKLEALKKELASRKFYSG-SYKFPIGT------GCSVSNIVHTQGYVH-HTPAT-ASSMVKALMDELFDYF-QSMTLPAKVRIAVA-CLNM-GAVHCSDIAMVGIHRKPPAIDTEYVAKLCE-----------IPTVIASCPLGAISP---------------------
>Juan_de_Fuca_ridge_borehole_clone_CORK_dsr18_AB260073
RYSDLPE------KYPGVA-HFHTIVNQPASKFYTTDFLRAICDLWEL-RGSGIFNFHGSTGDFVFLGTITEQLEPIFQEMAHH-------MSQDLGSGSNLTPSCIGKAREFALYDTQEMC--YEMTMHYQDELHRPAFPYFMKFDGPNGCVASIARADLSVITWRDEIRIDQEAVKAYIAGE--FLPNAGAHKG-RDWGKFDIQKEVIDLPTKCMAM--------------------EGDKLVI--NNKEVRCMHINTM-------------PRALRPGTDTGVVLLFGA-KAPILEGAQMSVVTVPFMKT--EPPYD-------NIKE-LVDKAWEWWMDNGKMRERLGELIQRFGLWRFC-EV--LGIPVAPQMVWLPRANPYIFWKEEDVTDIGPRYYWDFFPPVIQRNYGKWLYHEVLEPGVLVHVSETGEKVYTVRCGGMRIMT--VALMRELCDIADKYCDGYVRFTRNNIEFIVTDEAKLEALKNDLKSRKFYSG-SYKLPIGT------GCSVTNIVHTQGYIH-HTPAT-ASSMVKAVLDELFDYF-TSMTLPAKLRVSMA-CLNM-GAVHCSDIALLGYHRKPPIIDHDYVAKLCE-----------IPTVIASCPLAAISP---------------------
>Juan_de_Fuca_ridge_borehole_clone_CORK_dsr30_AB260076
RYSDLPE------KFPGVA-HFHTMMNQPNSKFYKTDFLRAIADLWNF-RGSGCMNFHGSTGDFIFLGTITEQLEPIFQEAAHV-------LDQDLGSGSNLTPSCIGKAREFACYDTQEMC--YEFTMHYQDELHRPAFPYFIKFDGPNGCVAAIARSDISIITWCDDIRIDQEAVKAYMAGE--ILPNAGAHRN-RDWGKFDIQKEVIDRPTKCMAL--------------------EDGKLVI--DNAENRCMHINTM-------------PRALRPGTDTGVSMLFGS-KAPILEGAQMSVCIIPFMRT--EPPYD-------NIKE-LVDKAWEWWMDNGKMRERLGELIQRFGLWRFC-EV--LGIPVAPQMVWLPRANPYIFWKEEDVTDIGPRYYWDFFPPVIQRNYGKWLYHEVLEPGVLVHVSETGEKVYTVRCGGMRIMT--VALMRELCDIADKYCDGYVRFTRNNIEFIVTDEAKLEALKNDLKSRKFYSG-SYKLPIGT------GCSVTNIVHTQGYIH-HTPAT-ASSMVKAVLDELFDYF-TSMTLPAKLRVSMA-CLNM-GAVHCSDIALLGYHRKPPIIDHDCVAKLCE-----------IPTVIASCPLAAISP---------------------
>Juan_de_Fuca_ridge_borehole_clone_CORK_dsr09_AB260075
RYSDLPE------KFPGVA-HFHTIMNQPNSKFYKTDFLRAIADLWNF-RGSGCMNFHGSTGDFVFLGTITEQLEPIFQEAAHV-------LDQDLGSGSNLTPSCIGKAREFACYDTQEMC--YEFTMHYQDELHRPAFPYFIKFDGPNGCVASIARSDISIITWCDNIRIDQEAVKAYIAGE--IPPNAGAHRS-RDWGKFDIQKEVIDRPTKCMAL--------------------EDGKLVI--DNAENRCMHINTM-------------PRALRPGTDTGVSMLFGS-KAPILEGAQMSVCIIPFMRT--EPPYD-------NVKE-IVEKTWDLWMEEGKNRERLGELIQRMGLPKFI-EV--LGLPAAPHMVTEPRSNPYIFWKAEDVTDIGPRYYWDFFPPVIQNNYGKWLYHEVLEPGVLVHVSETGDKVYTVRCGGMRFMT--VQLLREVCDVADKYCDGYVRFTRNNLEFMVTSEEKLKALKEDLLSRKFVTG-SYKLPIGT------GASITNIVHTQGYIH-HTPAT-ASTMIKAIMDELFEYF-TNMTLPAKVRVSMA-CLNM-GAVHCSDIALLGYHRKPPAIDTDFVAKMCE-----------IPLVIAACPLGAISP---------------------
>Juan_de_Fuca_ridge_borehole_clone_CORK_dsr15_AB260074
RYSDLPE------IFPGVA-HFHTIMNQPNSKFYKTDFLRAIADLWNF-RGSGCMNFHGSTGDFVFLGTITEQLEPIFQEAAHV-------LDQDLGSGSNLTPSCIGKAREFACYDTQEMC--YEFTMHYQDELHRPAFPYFIKFDGPNGCVASIARSDISIITWCDNIRIDQEAVKAYIAGE--IPPNAGAHRS-RDWGKFDIQKEVIDRPTKCMAL--------------------EDGKLVI--DNAENRCMHINTM-------------PRALRPGTDTGVSMLFGS-KAPILEGAQMSVCIIPFMRT--EPPYD-------NVKE-IVEKTWDLWMEEGKNRERLGELIQRMGLPKFI-EV--LGLPAAPHMVTEPRSNPYIFWKAEDVTDIGPRYYWDFFPPVIQNNYGKWLYHEVLEPGVLVHVSETGDKVYTVRCGGMRFMT--VQLLREVCDVADKYCDGYLRFTRNNIEFMVTSEEKLKALKEDLLSRKFVTG-SYKLPIGT------GASITNIVHTQGYIH-HTPAT-ASVMVKAIMDELFEYF-TSMTLPAKVRVSMA-CLNM-GAVRCSDIALLGYHRKPPAIDHDFVAKMCE-----------IPLVIAACPLGSISP---------------------
>Firmicutes_bacterium_UBA3572_GCA_002375985.1
RYSDVPE------QFPGVA-HFHTMVNQVPSKFYDTNFLRGLCDLWEY-RGSGLLNMHGSTGDIILLGTFTEQLEPIFQELTQV-------LDVDLGSGSNLTPECVGKAREYALYDTQEMC--YEMVMHYQDELHRPAFPYFFKFDGPNGCVASIARADMSFITWKDDIRINQDAVQAYINGE--FPPGGGSHKG-RDWGKFDIYAEVIDRPTGCMSM--------------------EDGKLVI--DNANTRCMHINTM-------------PRALKPGVETGVSILFGA-KAPILEGAQMSVMVIPFMKA--EPPYD-------NIKE-IIDRTFEWWMEEGKNRERLGETIQRVGLQRFC-EI--IGVPPAPQMVKEPRTNPYIFWKEEDVTDIGPRHYWQYFPPVIQRNYGKWDYHEILEPGVLVHVSETGDKAYTVRCGGMRFMS--VEFLREICDIADKFADGYVRFTRNNIEFIVDSLEKVEALKAELAKHKF-YSGSYKFPIGT------GAGVTNVVHTQGFIH-HTAAV-ASSMVKAIMDGVFEHF-TAMDLPAQVRISMA-CLNM-GAVHCSDIALLGYHRKPPVIDHEIIDKVCE-----------IPLAIASCPTAAIAP---------------------
>Candidatus_Desulfopertinax_cowenii_MPOA01000006.1
RYSDVPE------QFPGVA-HFHTIVAQVPSKFYDTDFLRGLCDLWEY-RGSGLLNMHGSTGDIILLGTFTDQLEPIFQELAQV-------LDVDLGSGSNLTPECVGKARQYALYDTQEMC--YEMTMHYQDELHRPAFPYFFKFDGPNGCVASIARADLSFITWRDDIRIDQDAVQGYINGE--FPPGGGSHKG-RDWGKFDIYEEVINRPTGCMSL--------------------EGGKLVI--DNANTRCMHINTM-------------PRALKPGKDTGVSLLFGA-KAPILEGAQMSVLVIPFMKA--EPPYD-------NIKE-IIDKTFEWWMEEGKNRERLGETIQRVGLQRFC-DV--LGVPPAPQMVKEPRSNPYIFWKEEDVTDIGPRHYWQCFPPVIQKNYGKWDYHEILEPGVLVHVSETGDKAYTVRVGGMRFMT--VEYLREICDIADKLADGYVRFTRNNIEFIVDSLEKVEALKEELGKHKF-VSGSYKFPIGT------GAGVTNVVHTQGFIH-HTAAV-ASSMVKAIMDGVFEHF-TSMELPAQVRISMA-CLNM-GAVHCSDIALLGYHRKPPAVDHEVLEKICE-----------IPLAIASCPTAAISP---------------------
>Candidatus_Desulforudis_audaxviator_MP104C_NC_010424
RYSDVAE------KYPGVA-HFHTVVAQVPSKFYNTAFLRGLADLWEY-RGSGLMNLHGSTGDIIFLGTFTEQLEPLFQELTQV-------LDVDLGSGSNLTPECVGKARQYALYDTQEMC--YEMTMHYQDELHRPAFPYFFKFDGPNGCVASIARADMSFITWCDDIRIDQDAVQGYINGE--FPPGGGSHSG-RDWGKFDIYAEVINRPTGCMSL--------------------EDGKLVI--DNPNTRCMHINTM-------------PRALKPGKETGVSILIGG-KAPILEGAQLSTLIVPFMKA--EPPYD-------NVKG-VIDKVFEWWMEEGKNRERIGETIQRIGLQRFC-DI--IGVPPAPQMVKEPRTNPYIFWKEEDVTDIGPRHYWQFFPPVIQNNYGKWAYHEILEPGVLVHVSETGDKAFTVRCGGMRFMT--VEFLRELCDIADRFADGYVRFTRNNIEFIVDSLEKVEALKAELAKHTFAIGGSLKFPVGT------GAGVTNIVHTQGFIH-HTAAV-ASSMVKALMDGLFEHF-TSMDLPAQVRVSMA-CLNM-GAVHCSDIALLGYHRKPPAIDHEVLHKICE-----------IPLAIASCPTAAISP---------------------
>2km-deep_fracture_fluid_clone_ev818_saff27_FJ948570
RYSDVAE------KYPGVA-HFHTVVAQVPSKFYNTAFLRGLADLWEY-RGSGLMNLHGSTGDIIFLGTFTEQLEPLFQELTQV-------LDVDLGSGSNLTPECVGKARQYALYDTQEMC--YEMTMHYQDELHRPAFPYFFKFDGPNGCVASIARADMSFITWCDDIRIDQDAVQGYINGE--FPPGGGSHSG-RDWGKFDIYAEVINRPTGCMSL--------------------EDGKLVI--DNPNTRCMHINTM-------------PRALKPGKETGVSILIGG-KAPILEGAQLSTLIVPFMKA--EPPYD-------NVKG-VIDKVFEWWMEEGKNRERIGETIQRIGLQRFC-DI--IGVPPAPQMVKEPRTNPYIFWKEEDVTDIGPRHYWQFFPPVIQNNYGKWAYHEILEPGVLVHVSETGDKAFTVRCGGMRFMT--VEFLRELCDIADRFADGYVRFTRNNIEFIVDSLEKVEALKAELAKHTFAIGGSLKFPVGT------GAGVTNIVHTQGFIH-HTAAV-ASSMVKALMDGLFEHF-TSMDLPAQVRVSMA-CLNM-GAVHCSDIALLGYHRKPPAIDHEVLHKICE-----------IPLAIASCPTAAISP---------------------
>2km-deep_fracture_fluid_clone_ev818_saff48_FJ948573
RYSDVAE------KYPGVA-HFHTVVAQVPSKFYNTAFLRGLADLWEY-RGSGLMNLHGSTGDIIFLGTFTEQLEPLFQELTQV-------LDVDLGSGSNLTPECVGKARQYALYDTQEMC--YEMTMHYQDELHRPAFPYFFKFDGPNGCVASIARADMSFITWCDDIRIDQDAVQGYINGE--FPPGGGSHSG-RDWGKFDIYAEVINRPTGCMSL--------------------EDGKLVV--DNPNTRCMHINTM-------------PRALKPGKETGVSILIGG-KAPILEGAQLSTLIVPFMKA--EPPYD-------NVKG-VIDKVFEWWMEEGKNRERIGETIQRIGLQRFC-DI--IGVPPAPQMVKEPRTNPYIFWKEEDVTDIGPRHYWQFFPPVIQNNYGKWAYHEILEPGVLVHVSETGDKAFTVRCGGMRFMT--VEFLRELCDIADRFADGYVRFTRNNIEFIVDSLEKVEALKAELAKHTFAIGGSLKFPVGT------GAGVTNIVHTQGFIH-HTAAV-ASSMVKALMDGLFEHF-TSMDLPAQVRVSMA-CLNM-GAVHCSDIALLGYHRKPPAIDHEVLHKICE-----------IPLAIASRPTAAISP---------------------
>2km-deep_fracture_fluid_clone_ev818_saff18_FJ948566
RYSDVAE------KYPGVA-HFHTVVAQVPSKFYNTAFLRGLADLWEY-RGSGLMNLHGSTGDIIFLGTFTEQLEPLFQELTQV-------LDVDLGSGSNLTPECVGKARQYALYDTQEMC--YEMTMHYQDELHRPAFPYFFKFDGPNGCVASIARADMSFNTWCDDIRIDQDAVQGYINGE--FPPGGGSHSG-RDWGKFDIYAEVINRPTGCMSL--------------------EDGKLVI--DNPNTRCMHINTM-------------PRALKPGKETGVSILIGG-KAPILEGAQLSTLIVPFMKA--EPPYD-------NVKG-VIDKVFEWWMEEGKNRERIGETIQRIGLQRFC-DI--IGVPPAPQMVKEPRTNPYIFWKEEDVTDIGPRHYWQFFPPVIQNNYGKWAYHEILEPGVLVHVSETGDKAFTVRCGGMRFMT--VEFLRELCDIADRFADGYVRFTRNNIEFIVDSLEKVGALKAELAKHTFAIGGSLKFPVGT------GAGVTNIVHTQGFIH-HTAAV-ASSMVKALMDGLFEHF-TSMDLPAQVRVSMA-CLNM-GAVHCSDIALLGYHRKPPAIDHEVLHKICE-----------IPLAIASCPTAAISP---------------------
>Desulforudis_bacterium_UBA911_GCA_002294005.1
RYSDLAA------KYPGVA-HFHTVVAQVPSKFYNTAFLRSLADLWEY-RGSGLLNLHGSTGDIIFLGTFTEQLEPLFAELTRV-------LDVDLGSGSNLTPECLGKARQYALYDTQEMC--YEMTMHYQDTLHRPAFPYFFKFDGPNGCVASIARADMSFITWCDDIRIDQDAVQGYINGA--FPPGGGSHSG-RDWGKFDIYAEVINRPTGCMSL--------------------EYGKLVI--DNPNTRCMHINTM-------------PRALRPGVETGVSILIGG-KAPILEGAQLSTLIVPFMKA--EPPYD-------NVKE-FIDKVFEWWMEDGKNRERIGESIQRVGLQRFS-DI--LGLPVAPQMVKEPRTNPYIFWKEEDVTDIGPRHYWQFFPPVIQNNYGKWAYHEILEPGVLVHVSETGDKAFTVRCGGMRFVT--VDFVRELCDIADRFSDGYVRFTRNNVEFIVDSLEKVEALKTELAKHTFAIGGSLKFPVGT------GAGVTNIVHTQGFIH-HTAAV-ASSMVKALMDGLFEHF-TSMDLPAQVRVSMA-CLNM-GAVHCSDIALLGYYRKPPAIDHEILHKVCE-----------IPLAIAACPTAAISP---------------------
>Hypersaline_sediment_clone_GSL_A5_DQ386228
RYSDVAE------DYPGVS-SFHTIVNQTPSKFYDTNYLRTLCDMWEY-RGSGIFNMHGSTGDIVLLGTNTEQLEPVFHELTHD-------LQQDLGSGSNLTPSCVGKAREWACVDTQDLC--YELTQYYQDELHRPMFPYFFKIDGPNGCVASITRSDLSIITWRDNIQVDQSKVKAYMNGE--LQPNAGAMKG-RDWGKFDIQKEVIDNPTGCMCM--------------------DNGELKI--DNENNRCMHIAVM-------------PQALRPGKEKGATLLFGA-KAPILEGAQMAVMTIPFVKA--EHPYD-------NIKE-VIENVWDWWMEEGKNRERLGELIQRKSMQEFL-EV--VGVPAAPQMVTAPRANPYIFWRAEDVTDLGPRHFWQYFPEVIKNNYGKWAYHDILEPGIMVHVSETGDKVFTLRAGAARFMT--AEHLREICDIADKHCDGYVRFTRNNLEFMVDSHDKLEGLKKDLLSRKYPSG-SNKFPIGT------GAGVSNIVHTQGFIR-HTPAT-ASSLVKAVMDEVYEYF-TGMELPAKVRISMA-CLNM-GAVHCSDIALLGVHRKPPIVDHEYIDAMCE-----------IPLVTASCPLGAISP---------------------
>Candidatus_Desulfofervidus_auxilii_NZ_CP013015.1
RYSDAQE------KFPAIW-AFHTLINQPSSKFYTTDYLRGLADICEY-RGSGIMNMHGSTGDTVFLGAVTEQLEPIFFDLTHD-------LGVDLGSGSNLTPSCIGKAREYAMIDTQDMC--YEMTMHYQDELHRPAFPYFFKFDGPNCCVASIARADMSYITWKDNIRIDQEAVKAYVAGE--ITPNAGAFSG-RDWGPFDIQKEVIDLPSKCMSW--------------------DGNELKI--NDAEVRCMHINVM-------------PRALRVGVDTGVSLLFGA-KAPILEGAQMSTLTIPFMYT--EKPYD-------NLKE-IVDKVWDWWMEEGKNRERLGELIQRFGLRQFL-EV--LEIPAMPQMVKEPRSNPYVFFKEEEVTDIGPPHYWQMFPPIIRRNYGKWLYHEILEPGVLMHVSETGEKVYTVRVGQPRLVT--AENIREICDIADKYCDGYVRWTRNAVEFMVDSEEKMKALKEDLESRKHVGG-SYKFPVGT------GASITGIVHTQGWFH-HTPAT-ASGMVKAVHDVLFDYF-KNMNLPAKLRVSMA-CLNM-GAVHCSDIALLGYHRKPPMIDDEVLDKVCE-----------IPLVVAACPLGAIRP---------------------
>Syntrophobacter_sp._DG_60_LJNA01000108.1
RYNDQQE------TFPGVW-SFHTLINQPASKFYTTEWLRSICDIWEY-RGSGCMNLHGSTGDIVCLGTITDQLEPMFFDLTYD-------MGQDLGSGSNLTPSCIGKAREFAMFDTQEMC--YELTMHYQDELHRPAFPYFFKFDGPNGCVAAIARSCMAYITWKDDIRIDQEAVKAYVAGE--LAPNAGAMAG-RDWGKFDIQKEVIERPTACMEY---------------------DGGLKI--DNKETRCMHINVM-------------PRALRVGADTGFSILFGA-KAPILEGAQMSTLTIPFMKS--EYPYD-------NVKA-LVDKVWDWWMEEGKNRERLGELIQRWSLPKFL-EM--IGVPPMPQMVREPRSNPYVFWKREDVTDVGPRYYGEMFPDIIIRNYGKWLYHEILEPGVLVHVSETGEKVYTVRAGGCRFMT--VEHVREICDIADKYCDGCVRFTRNCIEWLVDSEEKAKALKEDVGSRKHVGG-SLKFPVGT------GAGITNIVHTQGWLH-HTPAI-ASGVVKSVMDELYEYF-IEMKLPAKLRVSLA-CLNM-GAVHCSDIAILGYHRKPPIIDDEVIDKVCE-----------LPLVVAACPLGAITI---------------------
>Hydrothermal_vent_sediment_clone_B01P018_AY197428
RYCDQPK------LFPGVE-HFHTLVNQPAGKYYSTDYLRKLSDLWDF-RGSGLTNMHGATGDIILLGTTTPQLEEVFWTLTHD-------FNQDLGSGSNLTPADLGQSREYSCYDTSALC--HFLTNEYQDELHRPAFPYFFKFDGPNCCVASIARSDMSFVTWKDDIRIDQDAVNKYVEQDPAYPSNAGAHKG-RDWGPFDIEKEVVDLPTHCMKF--------------------ENKKLTI--DTENTRCMHINVM-------------PRALKIGKETGLSILCGA-KSPIRDGAQMGSLLVPFMEVNPDNDYE-------AITE-LIENIWDWWMEEGKNRERLGELIMRQGFQKLL-EV--TGIKAIPQHVSYPRSNPYIFWKEDEVPDIGPKDYHDFYPPVIAKNKGKWSHHEILDPGVLVHVGDSGDRRSISVRVGGCRLM--TTHINEICDIADKYCDGYVRFTRNNIEFMVDSKDKLEPLKKDLASRKFLGG-SNKFPIGT------GAGITNIVHTQGWIH-HTPAT-ASGTVKATMDALFDDF-QNMRLPAQLRVSMA-CLNM-GAVHCSDIAILGYHRKPPMLDHEYLDKVCE-----------IPLAVAACPTAAIKP---------------------
>hydrothermal_vent_sediment_clone_B03P027_AY197442
RYCDQPK------LFPGVE-HFHTLVNQPAGKYYSTDYLRKLSDLWDF-RGSGLTNMHGATGDIILLGTTTPQLEEVFWTLTHD-------FNQDLGSGSNLTPADLGQSREYSCYDTSALC--HFLTNEYQDELHRPAFPYFFKFDGPNCCVASIARSDMSFVTWKDDIRIDQDAVNKYVEQDPAYPSNAGAHKG-RDWGPFDIEKEVVDLPTHCMKF--------------------ENKKLTI--DTENTRCMHINVM-------------PRALKIGKETGLSILCGA-KSPIRDGAQMGSLLVPFMEVNPDNDYE-------AITE-LIENIWDWWMEEGKNRERLGELIMRQGFQKLL-EV--TGIKAIPQHVSYPRSNPYIFWKEDEVTDIGPKDYHDFYPPVIAKNKGEWSHHEILDPGVLVHVGDSGDEVYTVRVGGCRLMS--TTHINEICDIADKYCDGYVRFTRNNIEFMVDSKDKLEPLKKDLASRKFPGG-SNKFPIGT------GAGITNIVHTQGWIH-HTPAT-ASGTVKATMDALFDDF-QNMRLPAQLRVSMA-CLNM-GAVHCSDIAILGYHRKPPMLDHEYLDKVCE-----------IPLAVAACPTAAIKP---------------------
>Hydrothermal_vent_sediment_clone_B03P026_AY197441
RYCDQPK------LFPGVE-HFHTLVNQPAGKYYSTDYLRKLSDLWDF-RGSGLTNMHGATGDIILLGTTTPQLEEVFWTLTHD-------FNQDLGSGSNLTPADLGQSREYSCYDTSALC--HFLTNEYQDELHRPAFPYFFKFDGPNCCVASIARSDMSFVTWKDDIRIDQDAVNKYVEQDPAYPSNAGAHKG-RDWGPFDIEKEVVDLPTHCMKF--------------------ENKKLTI--DTENTRCMHINVM-------------PRALKIGKETGLSILCGA-KSPIRDGAQMGSLLVPFMEVNPDNDYE-------AITE-LIENIWDWWMEEGKNRERLGELIMRQGFQKLL-EV--TGIKAIPQHVSYPRSNPYIFWKEDEVTDIGPKDYHDFYPPVIAKNKGKWSHHEILDPGVLVHVGDSGDEVYTVRVGGCRLMS--TTHINEICDIADKYCDGYVRFTRNNIEFMVDSKDKLEPLKKDLASRKFPGG-SNKFPIGT------GAGITNIVHTQGWIH-HTPAT-ASGTVKATMDALFDDF-QNMRLPAQLRVSMA-CLNM-GAVHCSDIAILGYHRKPPMLDHEYLDKVCE-----------IPLAVAACPTAAIKP---------------------
>hydrothermal_vent_sediment_clone_B03P016_AY197439
RYCDQPK------LFPGVE-HFHTLVNQPAGKYYSTDYLRKLSDLWDF-RGSGLTNMHGATGDIILLGTTTPQLEEVFWTLTHD-------FNQDLGSGPNLTPADLGQSREYSCYDTSALC--HFLTNEYQDELHRPAFPYFFKFDGPNCCVASIARSDMSFVTWKDDIRIDQDAVNKYVEQDPAYPSNAGAHKG-RDWGPFDIEKEVVDLPTHCIKF--------------------ENKKLTI--DTENTRCMHINVM-------------PRALKIGKETGLSILCGA-KSPIRDGAQMGSLLVPFMEVNPDNDYE-------AITE-LIENIWDWWMEEGKNRERLGELIMRQGFQKLL-EV--TGIKAIPQHVSYPRSNPYIFWKEDEVTDIGPKDYHDFYPPVIAKDKGKWSHHEILDPGVLVHVGDSGDEVYTVRVGGCRLMS--TTHINEICDIADKYCDGYVRFTRNNIEFMVDSKDKLEPLKKDLASRKFPGG-SNKFPIGT------GAGITNIVHTQGWIH-HTPAT-ASGTVKATMDALFDDF-QNMRLPAQLRVSMA-CLNM-GAVHCSDIAILGYHRKPPMLDHVYLDKVCE-----------IPLAVAACPTAAIKP---------------------
>hydrothermal_vent_sediment_clone_B01P020_AY197430
RYCDQPK------LFPGVE-HFHTLVNQPAGKYYSTDYLRKLSDLWDF-RGPGLTNMHGATGDIILLGTTTPQLEEVFWTLTHD-------FNQDLGSGSNLTPADLGQSREYSCYDTSALC--HFLTNEYQDELHRPAFPYFFKFDGPNCCVASIARSDMSFVTWKDDIRIDQDAVNKYVEQDPAYPSNAGAHKG-RDWGPFDIEKEVVDLPTHCMKF--------------------ENKKLTI--DTENTRCMHINVM-------------PRALKIGKETGLSILCGA-KSPIRDGAQMGSLLVPFMEVNPDNDYE-------AITE-LIENIWDWWMEEGKNRERLGELIMRQGFQKLL-EV--TGIKAIPQHVSYPRSNPYIFWKEDEVTDIGPKDYHDFYPPVIAKNKGKWSHHEILDPGVLVHVGDSGDEVYTVRVGGCRLMS--TTHINEICDIADKYCDGYVRFTRNNIEFMVDSKDKLEPLKKDLASRKFPGG-SNKFPIGT------GAGITNIVHTQGWIH-HTPAT-ASGTVKATMDALFDDF-QNMRLPVQLRVSMA-CLNM-GAVHCSDIAILGYHRKPPMLDHEYLDKVCE-----------IPLAVAACPTAAIKP---------------------
>hydrothermal_vent_sediment_clone_B01P014_AY197426
RYCDQPK------LFPGVE-HFHTLVNQPAGKYYSTDYLRKLSDLWDF-RGSGLTNMHGATGDIILLGTTTPQLEEVFWTLTHD-------FNQDLGSGSNLTPANLGQSREYSCYDTSALC--HFLTSEYQDELHRPAFPYFFKFDGPNCCVASIARSDMSFVTWKDDIRIDQDAVNKYVEQDPAYPSNAGAHKG-RDWGPFDIEKEVVDLPTHCMKF--------------------ENKKLTI--DTENTRCMHINVM-------------PRALKIGKETGLSILCGA-KSPIRDGAQMGSLLVPFMEVNPDNDYE-------AITE-LIENIWDWWMEEGKNRERLGELIMRQGFQKLL-EV--TGIKAIPQHVSYPRSNPYIFWKEDEVTDIGPKDYHDFYPPVIAKNKGKWSHHEILDPGVLVHVGDSGDEVYTVRVGGCRLMS--TTHINEVCDIADKYCDGYVRFTRNNIEFMVDSKDKLEPLKKDLASRKFPGG-SNKFPIGT------GAGITNIVHTQGWIH-HTPAT-ASGTVKATMDALFDDF-QNMRLPAQLRVSMA-CLNM-GAVHCSDIAILGYHRKPPMLDHEYLDKVCE-----------IPLAVAACPTAAIKP---------------------
>hydrothermal_vent_sediment_clone_B01P015_AY197427
RYCDQPK------LFPGVE-HFHTLVNQPAGKYYSTDYLRKLSDLWDF-RGSGLTNMHGATGDIILLGTTTPQLEEVFWTLTHD-------FNQDLGSGSNLTPADLGQSREYSCYDTSALC--HFLTNEYQDELHRPAFPYFFKFDGPNCCVASIARSDMSFVTWKDDIRIDQDAVNKYVEQDPAYPSNAGAHKG-RDWGPFDIEKEVVDLPTHCMKF--------------------ENKKLTI--DTENTRCMHINVM-------------PRALKIGKETGLSILCGA-KSPIRDGAQMGSLLVPFMEVNPDNDYE-------AITE-LIENIWDWWMEEGKNRERLGELIMRQGFQKLL-EV--TGIKAIPQHVSYPRSNPYIFWKEDEVTRPSVPKTITTFPPVIAKNKGKWSHHEILDPGVLVHVGDSGDEVYTVRVGGCRLMS--TTHINEICDIADKYCDGYVRFTRNNIEFMVDSKDKLEPLKKDLASRKFPGG-SNKFPIGT------GAGITNIVHTQGWIH-HTPAT-ASGTVKATMDALFDDF-QNMRLPAQLRVSMA-CLNM-GAVHCSDIAILGYHRKPPMLDHEYLDKVCE-----------IPLAVAACPTAAIKP---------------------
>hydrothermal_vent_sediment_clone_B03P042_AY197447
RYCDQPK------LLPGVE-HFHTLVNQPAGKYYSTDYLRKLSDLWDF-RGSGLTNMHGATGDIILLGTTTPQLEEVFWTLTHD-------FNQDLGSGSNLTPADLGQSREYSCYDTSALC--HFLTNEYQDELHRPAFPYFFKFDGPNCCVASIARSDMSFVTWKDDIRIDQDAVNKYVEQDPAYPSNAGAHKG-RDWGPFDIEKEVVDLPTHCMKF--------------------ENKKWTI--DTENTRCMHINVM-------------PRALKIGKETGLSILCGA-KSPIRDGAQMGSLLVPFMEVNPDNDYE-------AITE-LIENIWDWWMEEGKNRERLGELIMRQGFQKLL-GV--TGIKAIPQHVSYPRSNPYIFWKEDEVTDIGPKDYHDFYPPVIAKNKGKWSHHEILDPGVLVHVGDSGDEVYTVRVGGCRLMS--TTHINEICDIADKYCDGYVRFTRNNIEFMVDSKDKLEPLKKDLASRKFPGG-SNKFPIGT------GAGITNIVHTQGWIH-HTPAT-ASGTVKATMDALFDDF-QNMRLPAQLRVSMA-CLNM-GAVHCSDIAILGYHRKPPMLDHEYLDKVCE-----------IPLAVAACPTAAIKP---------------------
>hydrothermal_vent_sediment_clone_B03P035_AY197445
RYCDQPK------LFPGVE-HFHTLVNQPAGKYYSTDYLRKLSDLWDF-RGSGLTNMHGATGDIILLGTTTPQLEEVFWTLTHD-------FNQDLGSGSNLTPADLGQSREYSCYDTSALC--HFLTNEYQDELHRPAFPYFFKFDGPNCCVASIARSDMSLVTWKDDIRIDQDAVNKYVEQDPAYPSNAGAYKG-RDWGPFDIEKEVVDLPTHCMKF--------------------KNKKLTI--DTENTRCMHINVM-------------PRALKICKETGLSILCGA-KSPIRDGAQMGSLLVPFMEVNPDNDYE-------AITE-LIENIWDWWMEEGKNRERLGELIMRQGFQKLL-EV--TGIKAIPQHVSYPRSNPYIFWKEDEVTDIGPKDYHDFYPPVISKNKGKWSHHEILDPGVLVHVGDSGDEVYTVRVGGCRLMS--ATHINEICDIADKYCDGYVRFTRNNIEFMVDSKDKLEPLKKDLASRKFPGG-SNKFPIGT------GAGITNIVHTQGWIH-HTPAT-ASGTVKATMDALFDDF-QNMRLPAQLRVSMA-CLNM-GAVHCSDIAILGYHRKPPMLDHEYLDKVCE-----------IPLAVAACPTAAIKP---------------------
>Hydrothermal_vent_sediment_clone_B03P041_AY197446
RYCDQPK------LFPGVE-HFHTMVNQPAGKYYSTDYLRKLSDLWDF-RGSGLTNMHGATGDIILLGTTTPQLEEVFWTLTHD-------FNQDLGSGSNLTPADLGQSREYSCYDTSALC--HFLTNEYQDELHRPAFPYFFKFDGPNCCVASIARSDMSFVTWKDDIRIDQDAVNKYVEQDPAYPSNAGAHKG-RDWGPFDIEKEVIGLPTGCMKF--------------------ENKKLTI--NTEHTRCMHINVM-------------PRALKIGKETGLSILCGA-KVPILDGAQMGSLLVPFMEVNPDNDYE-------AITE-LIENIWDWWMEEGKNRERLGELIMRQGFQKLL-EV--TGIKAIPQHVSYPRTNPYIFWKEDEVTDIGPKDYHDFYPPVIAKNKGKWSHHEILDPGVLVHVGDSGDEVYTVRVGGCRLMS--TAHINEICDIADKHCDGYVRFTRNNIEFMVDSKDKLEPLKNDLASRKFPGG-SNKFPIGT------GAGVTNIVHTQGWIH-HTPAT-ASGTVKVTMDTLFDEF-QNMRLPAQLRVSMA-CLNM-GAVHCSDIAILGYHRKPPMLDHEYLDKVCE-----------IPLAVAACPTGAIKP---------------------
>hydrothermal_vent_sediment_clone_B03P028_AY197443
RYCDQPK------LFPGVE-HFHTMVNQPAGKYYSTDYLRKLSDLWDF-RGSGLTNMHGATGDIILLGTTTPQLEEVFWTLTHD-------FNQDLGSGSNLTPADLGQSREYSCYDTSALC--HFLTNEYQDELHRPAFPYFFKFDGPNCCVASIARSDMSFVTWKDDIRIDQDAVNKYVEQDPAYPSNAGAHKG-RDWGPFDIEKEVIGLPTGRMKF--------------------ENKKLTI--NTEYTRCMHINVM-------------PRALKIGKETGLSILCGA-KAPILDGAQMGSLLVPFMEVNPDNDYE-------AITE-LIENIWDWRMEEGKNRERLGELIMRQGFQKLL-EV--TGIKAIPQHVSYPRTNPYIFWKEDEVTDIGPKDYHDFYPPVIAKNKGKWSHHEILDPGVLVHVGDSGDEVYTVRVGGCRLMS--TAHINEICDIADKHCDGYVRFTRNNIEFMVDSKDKLEPLKNDLASRKFPGG-SNKFPIGT------GACVTNIVHTQGWIH-HTPAT-ASGTVKVTMDTLFDEF-QNMRLPAQLRVSMA-CLNM-GAVHCSDIAILGYHRKPPMLDHEYLDKVCE-----------IPLAVAACPTGAIKP---------------------
>Hydrothermal_vent_sediment_clone_B01P012_AY197425
RYCDQPK------LFPGVE-HFHTMVNQPAGKYYSTDYLRKLSDLWDF-RGSGVTNMHGATGDIILLGTTTPQLEEVFWTLTHD-------FNQDLGSGSNLTPADLGTSREYSCYDTSALC--HFLTNEYQDELHRPAFPYFFKFDGPNCCVASIARSDMSFITWKDDIRIDQDAVNKYVEQDPAYPSNAGAHKG-RDWGPFDIEKEVIGLPTGCMKF--------------------ENKKLTI--NTEHTRCMHINVM-------------PRALKIGKETGLSILCGA-EAPILDGAQMGSLLVPFYGSQSRNGYE-------AITE-VIENIWDWWMEEGKNRERLGELIMRQDFQKLL-EV--TGIKAIPQHVSYPRTNPYIFWKEDEVTDIGPRDYNEFYPPVIANNNGKWSHHEILEPGVLVHVGDSGDEVYTVRVGGCRLMT--TSHINEICDLADKHCDGYVRFTRNNIEFMVDSKDKVEPLKNDLASRKFPGG-SNKFPIGT------GAGVTNIVHTQGWIH-HTPAT-ASGTVKATMDALFDDF-QQMKLPAQLRVSMA-CLNM-GAVHCSDIAILGYHRKPPMLDHEYLDKVCE-----------IPLAVAACPTAAIKP---------------------
>Bioreactor_clone_NTUA-2010-DSR40_HQ640654
RYCDQPK------LFPGVE-HFHTMVNQPCGKYYSTEYLRQLTELWDF-RGSGITNMHGATGDIILLGTTTAQLEEVFWTLTHD-------FNQDLGSGSNLTPADLGQSREYSCYDTSALC--HFLTNEYQDELHRPAFPYFFKFDGPNCCVASIARSDMSFITWKDDIRIDQDAVNKYVENDPAYPANAGAHKG-KDWGPFNIQKEVIRLPTGCMKF--------------------ENKTLTI--DNANTRCMHINVM-------------PRALKIGKETGLSILVGA-KAPILDGAQMGSLLVPFVEVNADNDYE-------EITE-VIENVWDWWMEEGKNRERLGELIMRQGFQKLL-EV--TGIEAMPQHVAYPRTNPYIFWKEEEVTDIGPRDYNEFYPPVIAKNKGKWSHHEILEPGVLVHVGDSGDEVYTVRVGGCRLMS--TTHINEICEIADKHCDGYVRFTRNNIEFMVDSKDKVEPLKNDLASRKFPGG-SQKFPIGT------GAGVTNIVHTQGWIH-HTPAT-ASGTVKATMDALFDDF-QQMRLPAQLRVSMA-CLNM-GAVHCSDIAILGYHRKPPMLDHEYLDKVCE-----------IPLAVAACPTAAIKP---------------------
>uncultured_bacterium_NTUA-1A-DSR4_EF645668
RYCDQPK------LFPGVE-HFHTMVNQPCGKYYSTEYLRQLTELWDF-RGSGITNMHGATGDIILLGTTTAQLEEVFWTLTHD-------FNQDLGSGSNLTPADLGQSREYSCYDTSALC--HFLTNEYQDELHRPAFPYFFKFDGPNCCVASIARSDMSFITWKDDIRIDQDAVNKYVENDPAYPANAGAHKG-KDWGPFNIQKEVIRLPTGCMKF--------------------ENKTLTI--DNANTRCMHINVM-------------PRALKIGKETGLSILVGA-KAPILDGAQMGSLLVPFVEVNAD-----------EITE-VIENVWDWWMEEGKNRERLGELIMRQGFQKLL-EV--TGIEAMPQHVAYPRTNPYIFWKEEEVTDIGPRDYNEFYPPVIAKNKGKWSHHEILEPGVLVHVGDSGDEVYTVRVGGCRLMS--TTHINEICEIADKHCDGYVRFTRNNIEFMVDSKDKVEPLKNDLASRKFPGG-SQKFPIGT------GAGVTNIVHTQGWIH-HTPAT-ASGTVKATMDALFDDF-QQMRLPAQLRVSMA-CLNM-GAVHCSDIAILGYHRKPPMLDHEYLDKVCE-----------IPLAVAACPTAAIKP---------------------
>uncultured_bacterium_NTUA-5A-DSR1_EF645669
RYCDQPK------LFPGVE-HFHAMVNQPCGKYYSTEYLRQLTELWDF-RGSGITNMHGATGDIILLGTTTAQLEEVFWTLTHD-------FNQDLGSGSNLTPADLGQSREYSCYDTSALC--HFLTNEYQDELHRPAFPYFFKFDGPNCCVASIARSDMSFITWKDDIRIDQDAVNKYVENDPAYPANAGAHKG-KDWGPFNIQKEVIRLPTGCMKF--------------------ENKTLTI--DNANTRCMHINVM-------------PRALKIGKETGLSILVGA-KAPILDGAQMGSLLVPFVEVNADNDYE-------EITE-VIENVWDWWMEEGKNRERLGELIMRQGFQKLL-EV--TGIEAMPQHVAYPRTNPYIFWKEEEVTDIGPRDYNEFYPPVIAKNKGKWSHHEILEPGVLVHVGDSGDEVYTVRVGGCRLMS--TTHINEICEIADKHCDGYVRFTRNNIEFMVDSKDKVEPLKNDLASRKFPGG-SQKSPIGT------GAGVTNIVHTQGWIH-HTPAT-ASGTVKATMDALFDDF-QQMRLPAQLRVSMA-CLNM-GAVHCSDIAILGYHRKPPMLDHEYLDKVCE-----------IPLAVAACPTAAIKP---------------------
>Bioreactor_clone_NTUA-2010-DSR58_HQ640659
RYCDQPK------LFPGVE-HFHTMVNQPCGKYYSTEYLRQLTELWDF-RGSGITNMHGATGDIILLGTTTAQLEEVFRTLTHD-------FNQDLGSGSNLTPADLGQSREYSCYDTSALC--HFLTNEYQDELHRPAFPYFFKFDGPNCCVASIARSDMSFITWKDDIRIDQDAVNKYVENDPAYPANAGAHKG-KDWGPFNIQKEVIRLPTGCMKF--------------------ENKTLTI--DNANTRCMHINVM-------------PRALKIGKETGLSILVGA-KAPILDGAQMGSLLVPFVEVNADNDYE-------EITE-VIENVWDWWMEEGKNRERLGELIMRQGFQKLL-EV--TGIEAMPQHVAYPRTNPYIFWKEEEVTDIGPRDYNEFYPPVIAKNKGKWSHHEILEPGVLVHVGDSGDEVYTVRVGGCRLMP--TTHINEICEIADKHCDGYVRFTRNNIEFVVDSKDKVEPLKNDLASRKFPGG-SQKFPIGT------GAGVTNIVHTQGWIH-HTPAT-ASGTVKATMDALFDDF-QQMRLPAQLRVSMA-RLNM-GAVHCSDIAILGYHRKPPMLDHEYLDKVCE-----------TPLAVAACPTAAIKP---------------------
>Desulfobacter_postgatei_DSM_2034_AF418198
RYCDQPK------LFPGVE-HFHTMVNQPCGKYYSTEYLRQLTELWDF-RGSGITNMHGATGDIILLGTTTPQLEEVFWTLTHD-------FNQDLGSGSNLTPADLGQSREYSCYDTSALC--HFLTNEYQDELHRPAFPYFFKFDGPNCCVASIARSDMSFITWKDDIRIDQDAVNKYVENDPAYPANAGAHKG-KDWGPFNIQKEVVRLPTGCMKF--------------------ENKTLTI--DNANTRCMHINVM-------------PRALKIGKETGLSILCGA-KAPILDGAQMGSLLVPFVEVNADNDYE-------AITE-IIENIWDWWMEEGKNRERLGELIMRQGFQKLL-EV--TGIEAMPQHVAYPRTNPYIFWKEDEVTDIGPRDYNEFYPPVIANNKGKWSHHEILEPGVLVHVADSGDEVYTVRVGGCRLMS--TTHINEICDIADKHCDGYVRFTRNNIEFMVDSKDKVEPLKNDLASRKFSGG-SHKFPIGT------GAGVTNIVHTQGWIH-HTPAT-ASGTVKATMDALFDDF-QQMRLPAQLRVSMA-CLNM-GAVHCSDIAILGYHRKPPMLDHEYLDKVCE-----------IPLAVAACPTAAIKP---------------------
>Desulfobacter_vibrioformis_DSM_8776_AJ250472
RYCDQPK------LFPGVE-HFHTMVNQPCGKYYSTEYLRKLTDLWDF-RGSGVTNMHGATGDIILLGTTTPQLEEVFWTLTHD-------FNQDLGSGSNLTPADLGQSREYACYDTSALC--HFLTNEYQDELHRPAFPYFFKFDGPNCCVASIARSDMSFITWKDDIRIDQDAVNKYVENDPAYPANAGAHKG-KDWGPFDIEKEVTGLPTGCMKF--------------------ENKKLTI--DNANTRCMHINVM-------------PRALKVGKETGLSILCGA-KAPILDGAQMGSLLVPFIEVNPDNDYE-------EITE-VIENVWDWWMEEGKNRERLGELIMRQGFQKLL-EV--TGIEAMPQHVAYPRTNPYIFWKEDEVTDIGPRDYNEFYPPVIANNKGKWSHHEILEPGVLVHVGESGDEVYTVRVGGCRLMS--TSHINEICDIADKHCDGYVRFTRNNIEFMVDSKDKVEPLKNDLASRKFPGG-SLKFPIGT------GAGITNIVHTQGWIH-HTPAT-ASGTVKVTMDALFDDF-QQMKMPAQLRVSMA-CLNM-GAVHCSDIAILGYHRKPPMLDHEYLDKVCE-----------IPLAVSACPTAAIKP---------------------
>Desulfobacter_curvatus_DSM_3379_AF418199
RYCDQPK------LFPGVE-HFHTMVNQPCGKYYSTEYLRQLTDLWDF-RGSGVTNMHGATGDIILLGTTTPQLEEVFWTLTHD-------FNQDLGSGSNLTPADLGQSREYSCYDTSALC--HFLTNEYQDELHRPAFPYFFKFDGPNCCVASIARSDMSFITWKDDIRIDQDAVNKYVENDAAYPANAGAHKG-KDWGPFDIEKEVVGLPTGCMKF--------------------ENKTLTI--DNANSRCMHINVM-------------PRALKIGKDTGLSILCGA-KAPILDGAQMGSLLVPFVEVNADNDYE-------EITE-IIENIWDWWMEEGKNRERLGELIMRQGFQKLL-EV--TGIEAQPQHVAYPRTNPYIFWKEDEVTDIGPKDYNEFYPPVIANNKGKWSHHEILEPGVLVHVADSGDEVYTVRVGGCRLMS--TTHINEICDIADKHCDGYVRFTRNNIEFMVDSKDKVEPLKNDLASRKFPGG-SNKFPIGT------GAGVTNIVHTQGWIH-HTPAT-ASGTVKVTMDALFDDF-QQMRLPAQLRVSMA-CLNM-GAVHCSDIAILGYHRKPPMLDHEYLDKVCE-----------IPLAVAACPTAAIKP---------------------
>Bioreactor_clone_NTUA-2010-DSR33_HQ640653
RYCDQPK------LFPGVE-HFHTMVNQPAGKYYTTEYLKALTDLWDF-RGSGITNMHGATGDIILLGTTTPQLEEVFWTLTHD-------MNQDLGSGSNLTPADLGSSREYSCYDTSALC--HFLTNEYQDELHRPAFPYFFKLDGPNCCVASIARSDMSFITWKDDIRIDQDAVNKYVENDPAYPANAGAHKG-KDWGPFNIQKEVIRLPTGCMKF--------------------ENKTLII--DNANTRCMHINVM-------------PRALKIGKETGLSILVGA-KAPILDGAQMGSLLVPFVEVNADNDYE-------EITE-VIENVWDWWMEEGKNRERLGELIMRQGFQKLL-EV--TGIEAMPQHVAYPRTNPYIFWKEEEVTDIGPRDYNEFYPPVIAKNKGKWSHHEILEPGVLVHVGDSGDEVYTVRVGGCRLMS--TTHINEICEIADKHCDGYVRFTRNNIEFMVDSKDKVEPLKNDLASRKFPGG-SQKFPIGT------GAGVTNIVHTQGWIH-HTPAT-ASGTVKATMDALFDDF-QQMRLPAQLRVSMG-CLNM-GAVHCSDIAILGYHRKPPMLDHEYLDKVCE-----------IPLAVAACPTAAIKP---------------------
>Bioreactor_clone_NTUA-2010-DSR31_HQ640652
RYCDQPK------LFPGVE-HFHTMVNQPAGKYYTTEYLKALTDLWDF-RGSGVTNMHGATGDIILLGTTTPQLEEVFWTLTHD-------MNQDLGSGSNLTPADLGSSREYSCYDVSALC--HFLTNEYQDELRRPAFPYFFKLDGPNCCVASIARSNMSFITWKDDIRIDQDAVNKYVENDPAYPANAGAHKG-KDWGPFNIQKEVIRLPTGCMKF--------------------ENKTLTI--DNANTRCMHINVM-------------PRALKIGKETGLSILVGA-KAPILDGAQMGSLLVPFVEVNADNDYE-------EITE-VIENVWDWWMEEGKNRERLGELIMRQGFQKLL-EV--TGIEAMPQHVAYPRTNPYIFWKEEEVTDIGPRDYNEFYPPVIAKNKGKWSHHEILEPGVLVHVGDSGDEVYTVRVGGCRLMS--TTHINEICEIADKHCDGYARFTRNNIEFMVDSKDKVEPLKNDLASRKFPGG-SQKFPIGT------GAGVTNIVHTQGWIH-HTPAT-ASGTVKATMDALFDDF-QQMRLPAQLRVSMA-CLNM-GAVHCSDIAILGYHRKPPMLDHEYLDKVCE-----------IPLAVAACPTAAIKP---------------------
>Subsurface_aquifer_sediment_metagenome_contig74003_18_AMQJ01001075
RYCDQPK------LFPGVE-HFHTMVNQPAGKYYTTEYLKALTDLWDF-RGSGVTNMHGATGDIILLGTTTPQLEEVFWTLTHD-------MNQDLGSGSNLTPADLGSSREYSCYDVSALC--HFLTNEYQDELHRPAFPYFFKLDGPNCCVASIARSDMSFITWKDDIRIDQDAVNKYVENDPAYPANAGAHKG-KDWGSFNIQKEVVRLPTGCMKF--------------------ENKTLTI--DNANTRCMHINVM-------------PRALKIGKETGLSILVGA-KAPILDGAQMGSLLVPFVEVNADNDYE-------EITE-VIENVWDWWMEEGKNRERLGELIMRQGFQKLL-EV--TGIEAMPQHVAYPRTNPYIFWKEEEVTDIGPKDFNEFYPPVIAKNKGKWSHHEILEPGVLVHVGDSGDEVYTVRVGGARLMS--TSHINEICEIADKHCDGYVRFTRNNIEFMVDSKDKVEPLKNDLASRKFPGG-SFKFPVGT------GAGVTNIVHTQGWIH-HTPAT-ASGTVKATMDVLFDDF-QQMRMPAQLRVSMA-CLNM-GAVHCSDIAILGYHRKPPMLDHEYLDKVCE-----------IPLAVSACPTAAIKP---------------------
>Desulfobacter_latus_DSM_3381_U58124
RYCDQPN------LFPGVE-HFHTMVNQPCGKYYSTEYLRQLTDLWDF-RGSGVTNMHGATGNIILLGTTTPQLEEVFWTLTHD-------FNQDLGSGSNLTPADLGTSREYSCYDTAALC--HFLTNEYQDELHRPAFPYFFKFDGPNCCVASIARSDMSFITWKDNIRIDQDAVNKYVEQDPAYPANAGAHKG-KDWGPFDIEKEVINLPTGCMKF--------------------ENKELTI--NDEHTRCMHINVM-------------PRALKIGKETGLSILCGA-KAPILDGAQMGSLLVPFVEVNADNDYK-------EITE-IIENIWDWWMEEGKNRERLGELIMRQGFQKLL-EV--TGIEAQPQHVAYPRTNPYIFWKEEEVTDIGPRDYHDFYPPVIANNIGKWDHHEILEPGVLVHVADSGDEVYTVRVGGCRLMS--TTHINEICDIADKHCDGYVRFTRNNIEFMVDSKDKVEPLKNDLASRKFAGG-SQKFPIGT------GAGVTNIVHTQGWIH-HTPAT-ASGTVKVTMDALFDDF-QQMKLPAQLRVSMA-CLNM-GAVHCSDIAILGYHRKPPMLDHEYLDKVCE-----------IPLAVAACPTAAIKP---------------------
>Marine_aquaculture_filter_clone_DB_dsr170_EU350985
RYCDQPG------MFPGVE-AFHTMVNQPAGKYYSTDYLKKLCDLWDF-RGSGITNMHGSTGDIILLGTTTKQLEEVFWTLTHD-------MNQDLGSGSNLTPSDLGQSREYACYDTNALV--HFLTNEYQDELHRPAFPYFFKLDGPNCCVASIARSDMSFITWKDDIRIDQDAVNKYVENDPAYPPNAGAHKGSKDWGPFDLEKEVLALPTKCMKF--------------------ENKKLYI--DNANTRCMHINVM-------------PRALKIGKETGCSILCGA-KAPILDGAQMGSLLVPFVEVNPDNDYE-------AITE-IIENIWDWWMEEGKNRERLGELIMRQGFQKLL-EV--TGIDPMPQHVAYPRTNPYIFWKEDEVTDIGPRDYNEFYPPVIAKNKGKWSHHEILEPGVLVHVADSGDEVYTVRVGGARLMS--TGLINEICDIADKHCDGYVRFTRNNVEFMVDSKDKLEPLKNDLSSRKFAGG-SFKFPIGT------GAGVTNIVHTQGWIH-HTPAT-ASGTVKASMDALFSDF-QDMRLPAQLRVSMA-CLNM-GAVHCSDIAILGYHRKPPMLDHEYLDKVCE-----------IPLAVAACPTAAIKP---------------------
>Marine_aquaculture_filter_clone_DB_dsr4_EU350967
RYCDQPG------MFPGVE-AFHTMVNQPAGKYYSTDYLKKLCDLWDF-RGSGITNMHGSTGDIILLGTTTKQLEEVFWTLTHD-------MNQDLGSGSNLTPSDLGQSREYACYDTNALV--HFLTNEYQDELHRPAFPYFFKLDGPNCCVASIARSDMSFITWKDDIRIDQDAVNKYVENDPAYPPNAGAHKGSKDWGPFDLEKEVLALPTKCMKF--------------------ENKKLYI--DNANTRCMHINVM-------------PRALKIGKETGCSILCGA-KAPILDGAQMGSLLVPFVEVNPDNDYE-------AITE-IIENIWDWWMEEGKNRERLGELIMRQGFQKLL-EV--TGIDPMPQHVAYPRTNPYIFWKEDEVTDIGPRDYNEFYPPVIAKNKGKWSHHEILEPGVLVHVADSGDEVYTVRVGGARLMS--TGLINEICDIADKHCDGYVRFTRNNVEFMVDSKDKLEPLKNDLSSRKFAGG-SFKFPIGT------GAGVTNIVHTQGWIH-HTPAT-ASGTVKASMDALFSDF-QDMRLPAQLRVSMA-CLNM-GAVHCSDIAILGYHRKPPMLDHEYLDKVCE-----------IPLAVAACPTAAIKP---------------------
>Marine_aquaculture_filter_clone_DB_dsr201_EU350989
RYCDQPG------MFPSVE-AFHTMVNQPAGKYYSTDYLKKLCDLWDF-RGSGITNMHGSTGDIILLGTTTKQLEEVFWTLIHD-------MNQDLGSGSNLTPSDLGQSREYACYDTNALV--HFLTNEYQDELHRPAFPYFFKLDGPNCCVASIARSDMSFITWKDDIRIDQDAVNKYVENDPAYPPNAGAHKGSKDWGPFDLEKEVLALPTKCMKF--------------------ENKKLYI--DNANTRCMHINVM-------------PRALKIGKETGCSILCGA-KAPILDGAQMGSLLVPFVEVNPDNDYE-------AITE-IIENIWDWWMEEGKNRERLGELIMRQGFQKLL-EV--TGIDPMPQHVAYPRTNPYIFWKEDEVTDIGPRDYNEFYPPVIAKNKGKWSHHEILEPGVLVHVADSGDEVYTVRVGGARLMS--TGLINEICDIADKHCDGYVRFTRNNVEFMVDSKDKLEPLKNDLSSRKFAGG-SFKFPIGT------GAGVTNIVHTQGWIH-HTPAT-ASGTVKASMDALFSDF-QDMRLPAQLRVSMA-CLNM-GAVHCSDIAILGYHRKPPMLDHEYLDKVCE-----------IPLAVAACPTAAIKP---------------------
>Desulfotignum_balticum_DSM_7044-2_AF420285
RYCDQPE------NFPGVE-AFHTMVNQPAGKYYSTDYLKKLCDLWDF-RGSGVINMHGSTGDIILLGTTTKQLEEVFWTLTHD-------MGQDLGSGSNLTPSDLGQSREYACYDTNALV--YFLTNEYQDELHRPAFPYFFKLDGPNCCVASIARSDMSFITWKDDIRIDQDAVNKYVENDPAYPANASAHKGSKDWGPFDIEKEVLALPTKCMKF--------------------ENKKLTI--DNANTRCMHINVM-------------PRALKIGKETGCSILCGA-KAPILDGAQMGSLLVPFVEVNPDNDYX-------AITE-IIENIWDWWMEEGKNRERLGELIMRQGFQKLL-EV--TGIDPMPQHVAYPRTNPYIFWKEDEVTDIGPKDHNEFYPPVIAKNKGKWSHHEILEPGVLVHVADSGDEVYTVRVGGARLMS--TGLINEICEIADKHCDGYVRFTRNNVEFMVDSKDKLEPLRNDLSGRKFAGG-SFKFPIGT------GAGITNIVHTQGWIH-HTPAT-ASGTVKAAMDVLFNDF-QDMRLPAQLRVSMA-CLNM-GAVHCSDIAILGYHRKPPMLDHEYLDKVCE-----------IPLAVSACPTAAIKP---------------------
>Desulfotignum_balticum_DSM_7044-3_AF420286
RYCDQPE------NFPGVE-AFHTMVNQPAGKYYSTDYLKKLCDLWDF-RGSGVTNMHGSTGDIILLGTTTKQLEEVFWTLTHD-------MGQDLGSGSNLTPSDLGQSREYACYDTNALV--YFLTNEYQDELHRPAFPYFFKLDGPNCCVASIARSDMSFITWKDDIRIDQDAVNKYVENDPAYPANAGAHKGSKDWGPFDIEKEVLALPTKCMKF--------------------ENKKLTI--DNANTRCMHINVM-------------PRALKIGKETGCSILCGA-KAPILDGAQMGSLLVPFVEVNPDNDYE-------AITE-IIENIWDWWMEEGKNRERLGELIMRQGFQKLL-EV--TGIDPMPQHVAYPRTNPYIFWKEDEVTDIGPKDHNEFYPPVIAKNKGKWSHHEILEPSVLVHVADSGDEVYTVRVGGARLMS--TGLINEICEIADKHCDGYVRFTRNNVEFVVDSKDKLEPLKNDLSGREFAGG-SFKFPIGT------GAGITNIVHTQGWIH-HTPAT-ASGTVKAAMDVLFNDF-QDMRLPAQLRVSMA-CLNM-GAVHCSDIAILGYHRKPPMLDHEYLDKVCE-----------IPLAVSACPTAAIKP---------------------
>Desulfotignum_phosphitoxidans_DSM_13687_AF420283
RYCDQPE------NFPGVE-AFHTMVNQPAGKYYSTDYLKKLCDLWDF-RGSGVTNMHGSTGDIILLGTTTKQLEEVFWTLTHD-------MGQDLGSGSNLTPSDLGQSREYACYDTNALV--YFLTNEYQDELHRPAFPYFFKLDGPNCCVASIARSDMSFITWKDDIRIDQDAVNKYVENDPAYPANAGAHKGSKDWGPFDIEKEVLALPTKCMKF--------------------ENKKLTI--DNANTRCMHINVM-------------PRALKIGKETGCSILCGA-KAPILDGAQMGSLLVPFVEVNPDNDYE-------AITE-IIENIWDWWMEEGKNRERLGELIMRQGFQKLL-EV--TGIDPMPQHVAYPRTNPYIFWKEDEVTDIGPKDHNEFYPPVIAKNKGKWSHHEILEPGVLVHVADSGDEVYTVRVGGARLMS--TGLINEICEIADKHCDGYVRFTRNNVEFMVDSKDKLEPLKNDLSGRKFAGG-SFKFPIGT------GAGITNIVHTQGWIH-HTPAT-ASGTVKAAMDVLFNDF-QDMRLPAQLRVSMA-CLNM-GAVHCSDIAILGYHRKPPMLDHEYLDKVCE-----------IPLAVSACPTAAIKP---------------------
>Desulfotignum_balticum_DSM_7044-5_AF420287
RYCDQPE------NFPGVE-AFHTMVNQPAGKYYSTDYLKKLCDLWDF-RGSGVTNMHGSTGDIILLGTTTKQLEEVFWTLTHD-------MGQDLGSGSNLTPSDLGQSREYACYDTNALV--YFLTNEYQDELHRPAFPYFFKLDGPNCCVASIARSDMSFITWKDGIRIDQDAVNKYVENDPAYPANAGAHKGSKDWGPFDIEKEVLALPTKCMKF--------------------ENKKLTI--DNANTRCMHINVM-------------PRALKIGKETGCSILCGA-KAPILDGAQMGSLLVPFVEVNPDNDYE-------AITE-IIENIWDWWMEEGKNRERLGELIMRQGFQKLL-EV--TGIDPMPQHVAYPRTNPYIFWKEDEVTDIGPKDHNEFYPPVIAKNKGKWSHHEILEPGVLVHVADSGDEVYTVRVGGARLMS--TGLINEICEIADKHCDGYVRFTRNNVEFMVDSKDKLEPLKNDLSGRKFAGG-SFKFPIGT------GAGITNIVHTQGWIH-HTPAT-ASGTVKAAMDVLFNDF-QDMRLPAQLRVSMA-CLNM-GAVHCSDIAILGYHRKPPMLDHEYLDKVCE-----------IPLAVSACPTAAIKP---------------------
>Desulfotignum_balticum_DSM_7044-1_AF420284
RYCDQPE------NFPGVE-AFHTMVNQPAGKYYSTDYLKKLCDLWDF-RGSGVTNMHGSTGGIILLGTTTKQLEEVFWTLTHD-------MGQDLGSGSNLTPSDLGQSREYACYDTNALV--YFLTNEYQDELHRPAFPYFFKLDGPNCCVASIARSDMSFITWKDDIRIDQDAVNKYVENDPAYPANAGAHKGSKDWGPFDIEKEVLALPTKCMKF--------------------ENKKLTI--DNANTRCMHINVM-------------PRALKIGKETGCSILCGA-KAPILDGAQMGSLLVPFVEVNPDNDYE-------AITE-IIENIWDWWMEEGKNRERLGELIMRQGFQKLL-EV--TGIDPMPQHVAYPRTNPYIFWKEDEVTDIGPKDHNEFYPPVIAKNKGKWSHHEILEPGVLVHVADSGDEVYTVRVGGARLMS--TGLINEICEIADKHCDGYVRFTRNNVEFMVDSKDKLEPLKNDLSGRKFAGG-SFKFPIGT------GAGITNIVHTQGWIH-HTPAT-ASGTVKAAMDVLFNDF-QDMRLPAQLRVSMA-CLNM-GAVHCSDIAILGYHRKPPMLDHEYLDKVCE-----------IPLAVSACPIAAIKP---------------------
>Artesian_spring_clone_ZDSR1_AY327242
RYCDQPE------NFPGVE-AFHTMVSQPAGKYYSTDYLKKLCDLWDF-RGSGVTNMHGSTGDIILLGTTTKQLEEVFWTLTHD-------MNQDLGSGSNLTPSDLGQSREYACYDTNALV--YFLTNEYQDELHRPAFPYFFKLDGPNCCVASIARSDMSFITWKDDIRIDQDAVNKYVENDPAYPANAGAHKGSKDWGPFDLEKEVLALPTKCMKF--------------------ENKKLTI--DNANTRCMHINVM-------------PRALKIGKETGCSILCGA-KAPILDGAQMGSLLVPFVEVNPDNDYE-------AITE-IIENIWDWWMEEGKNRERLGELIMRQGFQKLL-EV--TGIDPMPQHVAYPRTNPYIFWKEDEVTDIGPKDHNEFYPPVIAKNKGKWSPHEILEPGVLVHVADSGDEVYTVRVGGARLMS--TGLINEICDIADKHCDGYVRFTRNNVEFMVDSKDKLEPLKNDLSGRKFAGG-SFKFPIGT------GAGVTNIVHTQGWIH-HTPAT-ASGTVKAAMDVLFNDF-QDMRLPAQLRVSMA-CLNM-GAVHCSDIAILGYHRKPPMLDHEYLDKVCE-----------IPLAVSACPTAAIKP---------------------
>Marine_aquaculture_filter_clone_DB_dsr100_EU350980
RYCDQPG------MFPGVE-AFHTMVNQPAGKYYSTDYLKKLCDLWDF-RGSGITNMHGSTGDIILLGTTTKQLEEVFWTLTHD-------MNQDLGSGSNLTPSDLGQSREYACYDTNALV--HFLTNEYQDELHRPAFPYFFKLDGPNCCVASIARSDMSFITWKDDIRIDQDAVNKYVENDPAYPPNAGAYKGSKDWGPFDIEKEVLGLLTRCMKF--------------------ENKKLFI--DNANTRCMHINVM-------------PRALKIGKDTGLSILVGA-KAPILDGAQMGSLLAPFVEVNPDNDYE-------EITE-IIENIWDWWMEEGKNRERLGELIMRQGFQKLL-EV--TGIDPMPQHVAYPRTNPYIFWKEDGVTDIGPRDHNEFYPPVIAKNKGKWSHHEILEPGVLVHVADSGDEVYTVRVGGARLMS--TGLINEICDIADKHCDGYVRFTRNNVEFMVDSKDKLEPLKNDLSSRKFDGG-SFKFPIGT------GAGVTNIVHTQGWIH-HTPAT-ASGTVKAAMDVLFNDF-QDMRLPAQLRVSMA-CLNM-GAVHCSDIAILGYHRKPPMLDHEYLDKVCE-----------IPLAVAACPTAAIKP---------------------
>Marine_aquaculture_filter_clone_DB_dsr223_EU350990
RYCDQPE------NFPGVE-AFHTMVNQPAGKYYSTDYLRKLCDLWDF-RGSGVTNMHGSTGDIILLGTTTKQLEEVFWTLTHD-------MNQDLGSGSNLTPSDLGQTREYACYDTSALV--YFLTNEYQDELHRPAFPYFFKLDGPNCCVASIARSDMSFITWRDDIRIDQDAVNKYVENDPAYPPNAGAHKGSKDWGPFDIEKEVLGLPTRCMKF--------------------ENKKLFI--DNANTRCMHINVM-------------PKALKIGKDTGLSVLVGA-KAPILDGAQMGSLLAPFVPVNPDNDYE-------EITE-IIENIWDWWMEEGKNRERLGELIMRQGFQKLL-EV--TGIDPMPQHVAYPRTNPYIFWKEDEVTDIGPRDHNEFYPPVIAKNKGKWSHHEILEPGVLVHVADSGDEVYTVRVGGARLMS--TGLINEICDIADKHCDGFVRFTRNNVEFMVDSKDKLEPLKNDLSSRKFAGG-SFKFPIGT------GAGVTNIVHTQGWIH-HTPAT-ASGTVKAAMDVLFNDF-QDMRLPALLRVSMA-CLNM-GAVHCSDIAILGYHRKPPMLDHEYLDKVCE-----------IPLAVAACPTAAIKP---------------------
>Marine_aquaculture_filter_clone_DB_dsr184_EU350987
RYCDQPE------NFPGVE-AFHTMVNQPAGKYYSTDYLRKLCDLWDF-RGSGITNMHGSTGDIILLGTTTKQLEEVFWTLTHD-------MNQDLGSGSNLTPSDLGQTREYACYDTSALV--YFLTNEYQDELHRPAFPYFFKLDGPNCCVASIARSDMSFITWRDDIRIDQDAVNKYVENDPAYPPNAGAYKGSKDWGPFDIEKEVLGLPTRCMKF--------------------ENKKLFI--DNANTRCMHINVM-------------PKALKIGKDTGLSVLVRG-AGPILDGAQMGSLLAPFVPVNPDNDYE-------EITE-IIENIWDWWMEEGKNRERLGELIMRQGFQKLL-EV--TGIDPMPQHVAYPRTNPYIFWKEDEVTDIGPRDHNEFYPPVIAKNKGKWSHHEILEPGVLVHVADSGDEVYTVRVGGARLMS--TGLINEICDIADKHCDGFVRFTRNNVEFMVDSKDKLEPLKNDLSSRKFAGG-SFKFPIGT------GAGVTNIVHTQGWIH-HTPAT-ASGTVKAAMDVLFNDF-QDMRLPAQLRVSMA-CLNM-GAVHCSDIAILGYHRKPPMLDHEYLDKVCE-----------IPLAVAACPTAAIKP---------------------
>Marine_aquaculture_filter_clone_DB_dsr86_EU350977
RYCDQPE------NFPGVE-AFHTMVNQPAGKYYSTDYLRKLCDLWDF-RGSGITNMHGSTGDIILLGTTTKQLEEVFWTLTHD-------MNQDLGSGSNLTPSDLGQTREYACYDTSALV--YFLTNEYQDELHRPAFPYFFKLDGPNCCVASIARSDMSFITWRDDIRIDQDAVNKYVENDPAYPPNAGAYKGSKDWGPFDIEKEVLGLPTRCMKF--------------------ENKKLFI--DNANTRCMHINVM-------------PKALKIGKDTGLSVLVGA-KAPILDGAQMGSLLAPFVPVNPDNDYE-------EITE-IIENIWDWWMEEGKNRERLGELIMRQGFQKLL-EV--TGIDPMPQHVAYPRTNPYIFWKEDEVTDIGPRDHNEFYPPVIAKNKGKWSHHEILEPGVLVHVADSGDEVYTVRVGGARLMS--TGLINEICDIADKHCDGFVRFTRNNVEFMVDSKDKLEPLKNDLSSRKFAGG-SFKFPIGT------GAGVTNIVHTQGWIH-HTPAT-ASGTVKAAMDVLFNDF-QDMRLPAQLRVSMA-CLNM-GAVHCSDIAILGYHRKPPMLDHEYLDKVCE-----------IPLAVAACPTATIKP---------------------
>Marine_aquaculture_filter_clone_DB_dsr3_EU350966
RYCDQPE------NFPGVE-AFHTMVNQPAGKYYSTDYLKKLCDLWDF-RGSGITNMHGSTGDIILLGTTTKQLEEVFWTLTHD-------MNQDLGSGSNLTPSDLGQTWEYSCYDTSSLV--YFLTNEYQDELHRPAFPYFFKLDGPNCCVASIARSDMSFITWRDDIRIDQDAVNKYVENDPAYPPNAGAYKGSKDWGPFDIEKEVLGLPTRCMKF--------------------ENKKLFI--DNANTRCMHINVM-------------PRALKIGKDTGLSILVGA-KAPILDGAQMGSLLAPFVEVNPDNDYE-------EITE-IIENIWDWWMEEGKNRERLGELIMRQGFQKLL-EV--TGIDPMPQHVAYPRTNPYIFWKEDEVTDIGPRDHNEFYPPVIAKNKGKWSHHEILEPGVLVHVADSGDEVYTVRVGGARLMS--TGLINEICDIADKHCDGYVRFTRNNVEFMVDSKDKLEPLKNDLSSRKFDGG-SFKFPIGT------GAGVTNIVHTQGWIH-HTPAT-ASGTVKAAMDVLFNDF-QDMRLPAQLRVSMA-CLNM-GAVHCSDIAILGYHRKPPMLDHEYLDKVCE-----------IPLAVAACPTAAIKP---------------------
>Marine_aquaculture_filter_clone_DB_dsr118_EU350981
RYCDQPE------NFPGVE-AFHTMVNQPAGKYYSTDYLKKLCDLWDF-RGSGITNMHGSTGDIILLGTTTKQLEEVFWTLTHD-------MNQDLGSGSNLTPSDLGQTREYSCYDTSSLV--YFLTNEYQDELHRPAFPYFFKLDGPNCCVASIARSDMSFITWRDDIRIDQDAVNKYVENDPAYPPNAGAYKGSKDWGPFDIEKEVLGLPTRCMKF--------------------ENKKLFI--DNANTRCMHINVM-------------PRALKIGKDTGLSILVGA-KAPILDGAQMGSLLAPFVEVNPDNDYE-------EITE-IIENIWDWWMEEGKNRERLGELIMRQGFQKLL-EV--TGIDPMPQHVAYPRTNPYIFWKEDEVTDIGPRDHNEFYPPVIAKNKGKWSHHEILEPGVLVHVADSGDEVYTVRVGGARLMS--TGLINEICDITDKHCDGYVRFTRNNVEFMVDSKDKLEPLKNDLSSRKFDGG-SFKFPIGT------GAGVTNIVHTQGWIH-HTPAT-ASGTVKAAMDVLFNDF-QDMRLPAQLRVSMA-CLNM-GAVHCSDIAILGYHRKPPMLDHEYLDKVCE-----------IPLAVAACPTAAIKP---------------------
>Marine_aquaculture_filter_clone_DB_dsr42_EU350972
RYCDQPE------MFPGVE-AFHTMVNQPAGKYYSTDYLRKLCDLWDF-RGSGVTNMHGSTGDIILLGTTTKQLEEVFWTLTHD-------MNQDLGSGSNLTPSDLGQTREYACYDTSALV--YFLTNEYQDELHRPAFPYFFKLDGPNCCVASIARSDMSFITWRDDIRIDQDAVNKYVENDPAYPPNAGAHKGSKDWGPFDIEKEVLGLPTRCMKF--------------------ENKKLFI--DNANTRCMHINVM-------------PKALKIGKDTGLSVLVGA-KAPILDGAQMGSLLAPFVPVNPDNDYE-------EITE-IIENIWGWWMEEGKNRERLGELIMRQGFQKLL-EV--TGIDPMPQHVAYPRTNPYIFWKEDEVTDIGPRDHNEFYPPVIAKNKGKWSHHEILEPGVLVHVADSGDEVYTVRVGGARLMS--TGLINEICDIADKHCDGFVRFTRNNVEFMVDSKDKLEPLKNDLSSRKFAGG-SFKFPIGT------GAGVTNIVHTQGWIH-HTPAT-ASGTVKAAMDVLFNDF-QDMRLPAQLRVSMA-CLNM-GAVHCSDIAILGYHRKPPMLDHEYLDKVCE-----------IPLAVAACPTAAIKP---------------------
>Marine_aquaculture_filter_clone_DB_dsr198_EU350988
RYCDQPE------NFPGVE-AFHTMVNQPAGKFYSTDYLRKLCDLWDF-RGSGITNMHGSTGDIILLGTTTKQLEEVFWTMTHD-------MNQDLGSGSNLTPSDLGQTREYSCYDTSALV--YFLTNEYQDELHRPAFPYFFKLDGPNCCVASIARSDMSFITWKDDIRIDQDAVNKYVENDPAYPANAGAHKGSRDWGPFDIEKEVLGLPTRCMKF--------------------ENKKLYI--DNANTRCMHINVM-------------PRALKIGKDTGLSILVGA-KAPILDGAQMGSLLVPFVEVNPDNDYE-------AITE-IIENIWDWWMEEGKNRERLGELIMRQGFQKLL-EV--TGIDPMPQHVAYPRTNPYIFWKEDEVTDIGPRDHNEFYLPVIAKNKGKWSHHEILEPGVLVHVADSGDEVYTVRVGGARLMT--TGLINEICDIADKHCDGYVRFTRNNVEFMVDSKDKLEPLKNDLSSRKFAGG-SFKFPIGT------GAGVTNIVHTQGWIH-HTPAT-ASGTVKAAMDVLFNDF-QDMRLPAQLRVSMA-CLNM-GAVHCSDIAILGYHRKPPMLDHEYLDKVCE-----------IPLAVAACPTAAIKP---------------------
>Marine_aquaculture_filter_clone_DB_dsr164_EU350984
RYCDQPE------NFPGVE-AFHTMVNQPAGKFYSTDYLRKLCDLWDF-RGSGITNMHGSTGDIILLGTTTKQLEEVFWTMTHD-------MNQDPGSGSNLTPSDLGQTREYSCYDTSALV--YFLTNEYQDELHRPAFPYFFKLDGPNCCVASIARSDMSFITWKDDIRIDQDAVNKYVENDPAYPANAGAHKGSRDWGPFDIEKEVLGLPTRCMKF--------------------ENKKLYI--DNANTRCMHINVM-------------PRALKIGKDTGLSILVGA-KAPILDGAQMGSLLVPFVEVNPDNDYE-------AITE-IIENIWDWWMEEGKNRERLGELIMRQGFQKLL-EV--TGIDPMPQHVAYPRTNPYIFWKEDEVTDIGPRDHNEFYPPVIAKNKGKWSHHEILEPGVLVHVADSGDEVYTVRVGGARLMS--TGLINEICDIADKHCDGYVRFTRNNVEFMVDSKDKLEPLKNDLSSRKFAGG-SFKFPIGT------GAGVTNIVHTQGWIH-HTPAT-ASGTVKAAMDVLFNDF-QDMRLPAQLRVSMA-CLNM-GAVHCSDIAILGYLRKPPMLDHEYLDKVCE-----------IPLAVAACPTAAIKP---------------------
>Desulfotignum_balticum_DSM_7044_AF482463
RYCDQPE------NFPGVE-AFHTMVNQPAGKYYSTDYLKKLCDLWDF-RGSGVTNMHGSTGDIILLGTTTKQLEEVFWTLTHD-------MGQDLGSGSNLTPSDLGRSREYACYDTNALV--YFLTNEYQDELHRPAFPYFFKFDGPNCCVASIARSDMSFITWKDDIRIDQDAVNKYVGNDPAYPAN-AAHKGSKDWGPFDIEKEVLALPTKCMKF--------------------ENKKLTI--DNANTRXMXINVM-------------PRALKIGKETGCSILCGA-KAPILDGAQMDXLLVPFVEVNPDNDYE-------AITE-IIENIWDWWMEEGKNRERLGELIMRQGFQKLL-EV--TGIDPMPQHVAYPRTNPYIFWKEDEVTDIGPKDHNEFYPPVIAKNKGKWSHHEILEPGVLVHVADSGDEVYTVRVGGARLMS--TGLINEICEIADKHCDGYVRFTRNNVEFMVDSKDKLEPLKNDLSGRKFAGG-SFKFPIGT------GAGITNIVHTQGWIH-HTPAT-ASGTVKAAMDVLFNDF-QDMRLPAQLRVSMA-CLNM-GAVHCSDIAILGYHRKXAMLDHEYLDKVCE-----------IPLAVSACPTAAITP---------------------
>Marine_aquaculture_filter_clone_DB_dsr1_EU350964
RYCDQPE------NFPGVE-AFHTMVNQPAGKYYKTDYLKQLCDLWDF-RGSGVTNMHGSTGDIILLGTTTKQLEEIFWTLTHD-------MNQDLGSGSNLTPSDLGQSREYACYDTNALV--YFLTNEYQDELHRPAFPYFFKLDGPNCCVASIARSDMSFITWRDDIRIDQDAVNKYVENDPAYPANAGAYKGSKDWGPFDIEKEVLGLPTRCMKF--------------------ENKKLFI--DNANTRCMHINVM-------------PRALKIGKDTGLSILVGA-KAPILDGAQMGSLLVPFVEVNPDNDYE-------AITE-IIENIWDWWMEEGKNRERLGELIMRQGFQKLL-EV--TGIDPMPQHVAYPRTNPYIFWKEDEVTDIGPRDYNEFYPPVIAKNKGKWSHHEILEPGVLVHVADSGDEVYTVRVGGARLMS--TSLINEICDIADKHCDGYVRFTRNNVEFMVDSKDKVEPLKNDLASRKFAGG-SFKFPIGT------GAGITNIVHTQDWIH-HTPAT-AFGTVKAAMDVLFNDF-QDMRLPAQLRVSMA-CLNM-GAVHCSDIAILGYHRKPPMLDHEYLDKVCE-----------IPLAVSACPTAAIKP---------------------
>Marine_aquaculture_filter_clone_DB_dsr61_EU350974
RYCDQPE------NFPGVE-AFHTMVNQPAGKYYKTDYLKQLCDLWDF-RGSGVTNMHGSTGDIILLGTTTKQLEEIFWTLTHD-------MNQDLGSGSNLTPSDLGQSREYACYDTNALV--YFLTNEYQDELHRPAFPYFFKLDGPNCCVASIARSDMSFITWRDDIRIDQDAVNKYVENDPAYPANAGAYKGSKDWGPFDIEKEVLGLPTRCMKF--------------------ENKKLFI--DNANTRCMHINVM-------------PRALKIGKDTGLSILVGA-KAPILDGAQMGSLLVPFVEVNPDNDYE-------AITE-IIENIWDWWMEEGKNRERLGELIMRQGFQKLL-EV--TGIDPMPQHVAYPRTNPYIFWKEDEVTDIGPRDYNEFYPPVIAKNKGKWSHHEILEPGVLVHVADSGDEVYTVRVGGARLMS--TSLINEICDIADKHCDGYVRFTRNNVEFMVDSKDKVEPLKNDLASRKFAGG-SFKFPIGT------GAGITNIVHTQDWIH-HTPAT-AFGTVKAAMDVLFNDF-QDMRLPAQLRVSMA-CLNM-GAVHCSDIAILGYHRKPPMLDHEYLDKVCE-----------IPLAVSACPTAAIKP---------------------
>Marine_aquaculture_filter_clone_DB_dsr2_EU350965
RYCDQPE------NFPGVE-AFHTMVNQPAGKYYKTDYLKQLCDLWDF-RGSGVTNMHGSTGDIILLGTTTKQLEEIFWTLTHD-------MNQDLGSGSNLTPSDLGQSREYACYDTNALV--YFLTNEYQDELHRPAFPYFFKLDGPNCCVASIARSDMSFITWRDDIRIDQDAVNKYVENDPAYPANAGAYKGSKDWGPFDIEKEVLGLPTRCMKF--------------------ENKKLFI--DNANTRCMHINVM-------------PRALKIGKDTGLSILVGA-KAPILDGAQMGSLLVPFVEVNPDNDYE-------AITE-IIENIWDWWMEEGKNRERLGELIMRQGFQKLL-EV--TGIDPMPQHVAYPRTNPYIFWKEDEVTDIGPRDYNEFYPPVIAKNKGKWSHHEILEPGVLVHVADSGDEVYTVRVGGARLMS--TSLINEICDIADKHCDGYVRFTRNNVEFMVDSKDKVEPLKNDLASRKFAGG-SFKFPIGT------GAGITNIVHTQDWIH-HTPAT-AFGTVKAAMDVLFNDF-QDMRLPAQLRVSMA-CLNM-GAVHCSDIAILGYHRKPPMLDHEYLDKVCE-----------IPLAVSACPTAAIKP---------------------
>Desulfobacula_phenolica_DSM_3384_AF551758
RYCDQPQ------AFPGVE-HFHTMVNQPAGKYYTTDYLRKLTDLWDF-RGSGVTNMHGATGDIILLGTTTPQLEEVFWTLTHD-------YNQDLGSGSNLTPADLGQSREYACDDTNALV--HFLTNEYQDELHRPAFPYFFKLDGPNCCVRSIARSDMSFITWKDDIRIDQDAVNKYVENDAAYPANAGAHKG-GDWGSFDIEKEVIALPTGCMKF--------------------ENKELAI--DNANTRCMHINVM-------------PKALKIGKETGCSILCGA-KAPILDGAQMGSLLVPFIEVNPDNDYE-------AITE-VIENIWDWWMGEGKDRXKIGELVLPWGIQKIL-EL--TGIEAMPQHVQYPRTNPYIFWKEDEVTDIGPRDYNEFYPPVIAKNKGKWSHHEILEPGVLVHVADSGDEVYTVRVGGARLMS--TTHINEICEIADKHCDGHLRFTRNNVEFMVDSKDKLEPLKNDLASRKFDGG-SFKFPIGT------GAGITNIVHTQGWIH-HTPAT-ASGTVKASMDALFADF-QDMRLPAHLRVSMA-CLNM-GAVHCSDIAILGYHRKPPMLDHXYLDKVCE-----------IPLAVSACPTAAIKP---------------------
>Desulfobacula_toluolica_DSM_7467_AJ457136
RYCDQPQ------AFPGVE-HFHTMVNQPAGKYYTTDYLRKLTDLWDF-RGSGVTNMHGATGDIILLPTTTPQLEEVFWTLTHD-------YNQDLGSGSNLTPADLGQSREYACYDTNALV--HFLTNEYQDELHRPAFPYFFKLDGPNCCVASIARSDMSFITWKDDIRIDQDAVNKYVENDAAYPANAGAHKG-GDWGPFDIEKEVIALPTGCMKF--------------------ENKKLAI--DNANTRCMHINVM-------------PKALKIGKETGCSILCGA-KAPILDGAQMGSLLVPFIEVNPDNDYE-------AITE-VIENIWDWWMEEGKNRERLGELIMRQGFQKLL-EV--TGIEAMPQHVQYPRTNPYIFWKEDEVTDIGPRDYNEFYPPVIAKNKGKWSHHEILEPGVLVHVADSGDEVYTVRVGGARLMS--TTHINEICEIADKHCDGHLRFTRNNVEFMVDSKDKLEPLKNDLASRKFDGG-SFKFPIGT------GAGITNIVHTQGWIH-HTPAT-ASGTVKASMDALFADF-QDMRLPAHLRVSMA-CLNM-GAVHCSDIAILGYHRKPPMLDHEYLDKVCE-----------IPLAVSACPTAAIKP---------------------
>Desulfobacula_toluolica_Tol2_FO203503
RYCDQPQ------AFPGVE-HFHTMVNQPAGKYYTTDYLRKLTDLWDF-RGSGVTNMHGATGDIILLGTTTPQLEEVFWTLTHD-------YNQDLGSGSNLTPADLGQSREYACYDTNALV--HFLTNEYQDELHRPAFPYFFKLDGPNCCVASIARSDMSFITWKDDIRIDQDAVNKYVENDAAYPANAGAHKG-GDWGPFDIEKEVIALPTGCMKF--------------------ENKKLAI--DNANTRCMHINVM-------------PKALKIGKETGCSILCGA-KAPILDGAQMGSLLVPFIEVNPDNDYE-------AITE-VIENIWDWWMEEGKNRERLGELIMRQGFQKLL-EV--TGIEAMPQHVQYPRTNPYIFWKEDEVTDIGPRDYNEFYPPVIAKNKGKWSHHEILEPGVLVHVADSGDEVYTVRVGGARLMS--TTHINEICEIADKHCDGHLRFTRNNVEFMVDSKDKLEPLKNDLASRKFDGG-SFKFPIGT------GAGITNIVHTQGWIH-HTPAT-ASGTVKASMDALFADF-QDMRLPAHLRVSMA-CLNM-GAVHCSDIAILGYHRKPPMLDHEYLDKVCE-----------IPLAVSACPTAAIKP---------------------
>Desulfospira_joergensenii_DSM_10085_NZ_ATUG01000002.1
RYCDQPQ------AFPGVE-HFHTMVNQPAGKFYKTDYLKSLTELWDF-RGSGVTNMHGATGDIILLGTTTPQLEEVFWTLTHD-------MNQDLGSGSNLTPADLGQSREYACYDTNALV--YFLTNEYQDELHRPAFPYFFKLDGPNCCVASIARSDMSFITWKDDIRIDQDAVNKYVENDPAYPANAGAHKG-KDWGPFDIEKEVTGLPTKCMKF--------------------ENKKLFI--DNANTRCMHINVM-------------PRALKVGKETGCSILVGA-KAPILDGAQMGSLLVPFVEVNPDNDYE-------AITE-VIENVWDWWMEEGKNRERLGELIMRQGFQKLL-EV--TGIDPMPQHVAYPRTNPYIFWKEDEVTDIGPKDHNEFYPPVIAKNKGKWSHHEILEPGVLVHVADSGDEVYTVRCGGARLMS--TTHVNEICEIADKHCDGYVRFTRNNIEFMVDSKDKVEPLKNDLASRKFEGG-SFKFPIGT------GAGVTNIVHTQGWIH-HTPAT-ASGTVKATMDELFSDF-QQMRLPAQLRVSMA-CLNM-GAVHCSDIAILGYHRKPPMLDHEYLDKVCE-----------IPLAVSACPTAAIKP---------------------
>Desulfoconvexum_algidum_JHA1_JQ901403
-------------------------VNQPAGKYYTTDYLRTLTKLWDF-RGSGLTNMHGATGDIILLGTTTPQLEEVFHTLTHD-------MGQDLGSGSNLTPADLGQSREYACYDTNALV--YFLTNEYQDELHRPAFPYFFKLDGPNCCVASIARSDMSFITWKDDIRIDQDAVNKYVENDPAYPANAGAYKGSKDWGPFDLEKEVLNLPTKCMMF--------------------KNKKLFI--DTANTRCMHINVM-------------PRALKIGKETGCSILCGA-KAPILDGAQMGSLLVPFIEVNPDNDYE-------AITE-VIENIWDWWMEEGKNRERLGELIMRQGFQKLL-EV--TGIEAVPQHVQYPRTNPYIFWKEDEVTDIGPKDHNEFYPPVIKKNKGKWSHHEILEPGVLVHVADSGDEVYTVRCGGARLMS--TTHINEMCDIADKHCDGHIRFTRNNIEFMVDSKDKLEPLKNDLASRKFDGG-SFKFPIGT------GAGVTNIVHTQGWIH-HTPAT-ASGTVKATMDTLFSDF-QDMRLPAQLRVSMA-CLNM-GAVHCSDIAILGYHRKPPMLDHEYLDKICE-----------IPLA--------------------------------
>Deltaproteobacteria_bacterium_RIFOXYC2_FULL_48_10_GCA_001798685.1
RYCDQPK------LFPGVE-HFHTMVNQPSGKYYTTDYLRSLTKLWDL-RGSGVTNMHGATGDIILLGTTTPQLEEVFWTLTHD-------MNQDLGSGSNLTPADLGQSREYACYDTNALV--YFLTNQYQDELHRPAFPYFFKLDGPNCCVASIARSDMSFITWRDDIRINQDAVNKYVENDPKYPANAGAFRGSRDWGKFDLEKEVLGLPTKCMKF--------------------ENKKLSI--DNANTRCMHINVM-------------PRALKIGKDTGLSILVGA-KAPILDGAQMGSLLVPFVEVNPDNDYE-------AITS-VIENVWDWWMEEGKNRERLGELIMRQGFQKLL-EV--TGIEAKPQHVSYPRTNPYIFWKEDEVTDIGPKDYNDFYPPVIAKNKGKWSHHEILEPGVLVHVGDSGDELYTVRVGGARIMS--TGHINEICDIADKHCNGYVRFTRNNIEFMVDSKDKVEPLKNDLKSRKFAGG-SFKFPIGT------GAGVTNIVHTQGWIH-HTPAT-ASGTVKAAMDALFTDF-QDMRLPAQLRVSMA-CLNM-GAVHCSDIAILGYHRKPPMLDHEYLDKICE-----------IPLAISACPTAAIKP---------------------
>Desulfobacula_sp._RIFOXYB2_FULL_45_6_GCA_001799455.1
RYCDQPK------LFPGVE-HFHTMVNQPSGKYYTTDYLRSLTKLWDL-RGSGVTNMHGATGDIILLGTTTPQLEEVFWTLTHD-------MNQDLGSGSNLTPADLGQSREYACYDTNALV--YFLTNQYQDELHRPAFPYFFKLDGPNCCVASIARSDMSFITWRDDIRINQDAVNKYVENDPKYPANAGAFRGSRDWGKFDLEKEVLGLPTKCMKF--------------------ENKKLSI--DNANTRCMHINVM-------------PRALKIGKDTGLSILVGA-KAPILDGAQMGSLLVPFVEVNPDNDYE-------AITS-VIENVWDWWMEEGKNRERLGELIMRQGFQKLL-EV--TGIEAKPQHVSYPRTNPYIFWKEDEVTDIGPKDYNDFYPPVIAKNKGKWSHHEILEPGVLVHVGDSGDELYTVRVGGARIMS--TGHINEICDIADKHCNGYVRFTRNNIEFMVDSKDKVEPLKNDLKSRKFAGG-SFKFPIGT------GAGVTNIVHTQGWIH-HTPAT-ASGTVKAAMDALFTDF-QDMRLPAQLRVSMA-CLNI-GAVHCSDIAILGYHRKPPMLDHEYLDKICE-----------IPLAISACPTAAIKP---------------------
>Desulfobacterales_bacterium_RIFOXYA12_FULL_46_15_GCA_001799395.1
RYCDQPK------LFPGVE-HFHTMVNQPSGKYYTTDYLRALTKLWDL-RGSGVTNMHGATGDIILLGTTTPQLEEVFWTLTHD-------MGQDLGSGSNLTPADLGQSREYACYDTNALV--YFLTNQYQDELHRPAFPYFFKLDGPNCCVASIARSDMSFITWRDDIRINQDAVNKYVENDPQYPANAGAFRGSKDWGKFDLEKEVLGLPTKCMKF--------------------ENKKLSI--DNANTRCMHINVM-------------PRALKIGKDTGLSILVGA-KAPILDGAQMGSLLVPFVEVNPDNDYE-------AITS-VIENVWDWWMEEGKNRERLGELIMRQGFQKLL-EV--TGIEAKPQHVSYPRTNPYIFWKEDEVTDIGPKDYNEFYPPVIAKNKGKWSHHEILEPGVLVHVGDSGDELYTVRVGGARIMS--TGHINEICDIADKHCNGYVRFTRNNIEFMVDSKDKVEPLKNDLKSRKFAGG-SFKFPIGT------GAGVTNIVHTQGWIH-HTPAT-ASGTVKAAMDALFSDF-QDMRLPAQLRVSMA-CLNM-GAVHCSDIAILGYHRKPPMLDHEYLDKICE-----------IPLAISACPTAAIKP---------------------
>Desulfobacula_sp._RIFOXYA12_FULL_46_16_GCA_001799425.1
RYCDQPK------LFPGVE-HFHTMVNQPAGKYYTTEYLRTLTKLWDF-RGSGITNMHGATGDIILLGTTTPQLEEVFWTLTHD-------MGQDLGSGSNLTPADLGQSREYACYDTNALV--YFLTNQYQDELHRPAFPYFFKLDGPNCCVASIARSDMSFITWRDDIRIDQDAVNKYVENDPKYPANAGAFRGSRDWGKFDIEKEVLALPTKCMKF--------------------ANKKLTI--DNANTRCMHINVM-------------PRALKIGKDTGCSILCGA-KAPILDGAQMGSLLVPFIEVNPDNDYE-------AITS-VIENIWDWWMEEGKNRERLGELIMRQGFQKLL-EV--TGFEAQPQHVAYPRTNPYIFWKEDEVTDIGPKDYNDFYPPVIAKNKGKWSHHEILEPGVLVHVGDSGDELYTVRVGGARIMS--TGHINEICDIADKHCNGYVRFTRNNIEFMVDSKDKVEPLKNDLKSRKFAGG-SFKFPIGT------GAGVTNIVHTQGWIH-HTPAT-ASGTVKAAMDALFTDF-QDMRLPAQLRVSMA-CLNM-GAVHCSDIAILGYHRKPPMLDHEYLDKICE-----------IPLAISACPTAAIKP---------------------
>Desulfospira_joergensenii_DSM_10085_AH013051
RYSDQPQ------AFPGVE-HFHTMVNQPAESFYKTDYLKSLTELWDF-RGSGVTNMHGATGDIILLGTTTPQLEEVFWTLTHD-------MNQDLGSGSNLTPADLGQSREYACYDTNALV--YFLTNEYQDELHRPAFPYFFKLDGPNCCVASIARSDMSFITWKDDIRIDQDAVNKYVENDPAYPANGVAHKG-KDWGPFDIEKEVTGLPTKCMKF--------------------ENKKLFI--DNANTRCMHINVM-------------PRALKVGKETGCSILVGA-KAPILDGAQIGSLLVPFVKVNPDNDYE-------AITE-VIENVWELWMEEGKNLKRLDXLVMAYGFQKVF-EV--TGIESQPQQLAYPRTNPXIFWKXNEMTDIXPEDHNEXYPPVIAKNKGKWSHHEILEPXVLVHVADSGDEVYTIRCGGARLMS--TTHVNKICEIADKHCDGYVRFTRNNIEFMVDSKDKVEPLKNDLASRKFEGG-SFKFPIGT------GAGVTNIVHTQGWIH-HTPAT-CSGTVKATMDELFSDF-QQMRLPAQLRVSMA-CLNM-GAVHCSDIAILGYHRKPPMLDHEYLDKVCE-----------IPLAVTACAPPPIKP---------------------
>Desulfobacterium_autotrophicum_HRM2_CP001087
RYCDQPS------LFPGVE-HFHTMVNQPAGKYYSTEYLRSITKLWDL-RGSGMTNMHGATGDIILLGTTTPQLEEVFWELTHN-------LGQDLGSGSNLTPADLGTSREYSCYDTNSLV--HFLTNEFQDELHRPAFPYFFKLDGPNCCVASIARSDMSFITWKDDIKIDQDAVNKYIEQDPAYPSNAGAHKG-RDWGPFDIQKEVINLPTGCMKM--------------------VGKELKI--DNANTRCMHINVM-------------PRALKIGDVRGCSILCGA-KAPILDGAQMGSLLVPFMEVNPDNDYE-------AITD-LIENIWDWWMEEGKNRERLGELIMRQGFQKLL-EV--TGIEAVPQHVAYPRTNPYIFWREDEVTDIGPKHFEEFYPEVIKKNKGKWTHHEILEPGVLVHVSETGDEVYTVRCGGARLMS--TTHINEICDIADKHCDGHLRFTRNNIEFMVDSKDKVEPLKNDLKSRKFAGG-SLKFPIGT------GAGITNIVHTQGWIH-HTPAT-ASGTVKSTMDALFDEF-QNMRLPAHLRVSMA-CLNM-GAVHCSDIAILGYHRKPPMLDHEYLDKLCE-----------IPLAVAACPTAAIKP---------------------
>Desulfobacterium_autotrophicum_DSM_3382_AF418182
RYCDQPS------LFPGVE-HFHTMVNQPAGKYYSTEYLRSITKLWDL-RGSGMTNMHGATGDIILLGTTTPQLEEVFWELTHN-------LGQDLGSGSNLTPADLGTSREYSCYDTNSLV--HFLTNEFQDELHRPAFPYFFKLDGPNCCVASIARSDMSFITWKDDIKIDQDAVNKYIEQDPAYPSNAGAHKG-RDWGPFDIQKEVINLPTGCMKM--------------------VGKELKI--DNANTRCMHINVM-------------PRALKIGDVRGCSILCGA-KAPILDGAQMGSLLVPFMEVNPDNDYE-------AITD-LIENIWDWWMEEGKNRERLGELIMRQGFQKLL-EV--TGIEAVPQHVAYPRTNPYIFWREDEVTDIGPKHFEEFYPEVIKKNKGXWTHHXILEPGVLVHVSETGDEVYTVRCGGARLMS--TTHIXEICDIADKHCDGHLRFTRNNIEFMVDSKDKVEPLKNDLKSRKFAGG-SLKFPIGT------GAGITNIVHTQGWIH-HTPAT-ASGTVKSTMDALFDEF-QNMRLPAHLRVSMA-CLNM-GAVHCSDIAILGYHRKPPMLDHEYLDKLCE-----------IPLAVAACPTAAIKP---------------------
>Polluted_aquifer_clone_LGWG15_EF065026
RYCDQPK------LFPGVE-HFHTMVNQPGGKYYTTEYLRELCDLWDF-RGSGITNMHGSTGDIILLGTTTPQLEEVFYTLTHK-------MNQDLGSGSNLTPADLGQSREYACYDSQALC--FFLTNNYQDELHRPAFPYFFKMDAPNGCVASIARSDMSFITWRDDIKVDQDAVNKYVELDPAYPPNAGAHKG-RNWGPFDIQKEVVDLPTGCMKF--------------------ENKKLFI--DNPNTRCMHINVM-------------PRALKIGDDRGCSILVGA-KAPILDGAQMGSLLVPFVEVNPDNDYE-------AITE-VIESVWDWWMEEGKNRERLGELIIRQGFQKLL-EV--TGIDPMPQHVAYPRTNPYIFWKEEEVTDIGPRNYEDFYPAVIAKNKGKWSHHEILEPGVLVHVAESGDKVFTVRCGGARLMS--TSHIKEICDIADKHCDGHLRFTRNNIEFMVDSAEKLEPLKNDLKSRKFPGG-SFKFPIGT------GAGISNIVHTQGWLH-HTPAT-ASGTVKATMDEFFADF-QDMRLPAHLRISMA-CLNM-GAVHCSDIAILGYHRKPPMLDHEYLDKLCE-----------IPLAIAACPTAAIKP---------------------
>Desulfobacterium_vacuolatum_DSM_3385_AF418203
RYCDQPK------LFPGVE-HFHTMVAQPCGKYYTTDYLRSLTKLWDL-RGSGITNMHGATGDIIFLGTTTPQLEEVFYELTHN-------LNQDLGSGSNLTPADLGSSREYACYDSNALC--HFLTNEYQDELHRPAFPYFFKFDAPNGCVASIARSDMSFITWKDDIKIDQDAVAKYIANDEAYPANAGAFRGSRDWGPFDINKEVINLPTKCMWM--------------------EGDELKI--DNSNTRCMHINTM-------------PRALKIGDERGLSILVGA-KAPILDGAQMGSLLVPFVEVNPDDDYA-------AITE-IIESIWDWWMEEGKNRERLGELIMRQGFQKLL-EV--TGIEAQPQHVAYPRTNPYIFWKEDEVTDIGPRKYDEFYPEVIKKNKGKWSHHEILEPGVLVHVAESGDEIYTVRVGGARLMS--TTHINEICEIADKHCDGHLRFTRNNIEFMVDSKDKVEPLKNDLKSRKFAGG-SFKFPIGT------GAGVTNIVHTQGWIH-HTPAT-ASGTVKATMDELFADF-QDQRLPAQLRVSMA-CLNM-GAVHCSDIAIXGYHRKPPMIDHEYLDKLCE-----------IPLAVSACPTAAIKP---------------------
>Hydrothermal_vent_chimney_clone_SUIYO-1_AB124929
RYCDQPQ------MFPGVE-AFHTLVNQPAGKYYTTKYLRDIMELWNR-RGSGLTNMHGATGDIVLLGTTTPQLEEIFFELTHR-------LNQDLGSGSNLTPADLGQSREFACYDTQDLC--HFLTNEYQDELHRPAFPYFFKFDGPNCCVASIARSDMSFITWKDDIRIDQDAVNKYVENDPAYPPEGGAHKGSRDWGEFDIEKEVLDLPTHCMKF--------------------ENKKLYI--DDANTRCMHINVM-------------PRALKPGKETGCSILIGA-KAPILDGAQMGSLLVPFMPVNAENDYE-------EITD-LIDKIWDWWMEEAKNRERIGELLKRQGFQKLL-EV--TELKALPQHVQYPRENPYVFWREDEVTDIGPRKYDEFYPSVIAKNKGKWAYHEILEPGVLVHVAESGDEVYTVRVGGARFMS--TTHIEEICQIADKHCDGHLRFTRNNIEFMVDSRDKVEPLKNDLKSRKFAGG-SFKFPIGT------GAGITNIVHTQGWIH-HTPAT-ASGTVKATMDALLDDF-QDMRLPAHLRVSMA-CLNM-GAVHCSDIAILGYHRKPPMIDHEYLDKMCE-----------LPLAVAACPTSAIKP---------------------
>Desulforegula_conservatrix_Mb1Pa_AUEY01000002
RYCDQPE------NFPGVQ-AFHTVVNQPSGKYYTTDYLRKLMDIWQL-RGSGITNMHGATGDIIFLGTTTPQLEEIFYELTHN-------VNQDLGSGSNLTPADLGSSREYACYDTNALC--YFLTQTYQDELHRPAFPYFFKMDGPNCCVASIARSDMAFVTWKDEIRIDQEAVQAYIGGE--IPANGGAFKGSRDWGPFDIQKEVIDLPTECMWM--------------------EGKTLKI--DNKETRCMHINAM-------------PRALRVGKDTGLSILVGA-KAPIVDGAQMGTLLAPFVEVKPEEDYS-------AVTE-VIENIWNWWMEEGKNRERLGELIIRQGFQKAL-EV--CNITPQPCHVEYPRTNPYIFWKEEEVTDIGPRDFNEFYPPVIARNKGKWLYHEIIEPGVLVHVSETGEEVYTVRVGAARLMS--GTLIREICDIADKHCDGHLRFTRNNIEFMVDSKDKVAPLKADLASRKFPGG-SFKFPIGT------GCGVTNIVHTQGWLH-HTPAS-ASGTVKATMDVLFKDF-QDMRLPAQLRVSMA-CLNM-GAVHCSDIAILGYHRKPPKMDHEYLDKLCE-----------IPLAIAACPTAAIKP---------------------
>Victoria_Harbour_sediment_clone_VHS084_DQ112193
RYCDQPE------NFPGVA-HFHTMINQPGGKFYKTEYLRQLCDLWEF-RGSGITNMHGSTGDIIFIGTTTPQLEEIFFELTHK-------YDQDLGSGSNLTPSDIGQAREYACFDTRALC--YDLTEEYQDELHRPAFPYFFKSDGPNCCVASIARADISFITWRDDIKIDQEAVQAYIGGE--IAPNGNAHSG-RDWGPFDIQKEVIDLPTNCMWM--------------------DGKTLKI--DTRETRCMHINAM-------------PRALRIGDDRGLSMLVGA-KAPILDGAQMGSMLVPFIKA--EEPYD-------EIKE-VIEAIWDWWMEEGKNRERLGELMKRQGFQKLL-VAT-GIGTGFPQHVQEPRTNPYIFWNEDEVTDIGPRKYDEFYPPVIAANKGKWLYHEILKPGVLVHVSETGDEVYTVRVGGCRLMS--VTHIREICDIADKHCDGYLRFTRNNIEFMVDSRDKIDPLIEDLESRKFDGA-SFKCPVGT------GAGVTNIIHTQGWIH-HTPAT-ASGPVKATMDVLFDDF-KDHRLRPKLRVSLA-CLNM-GTVHCSDIAILGYQQYTPMLDHEYLDKMCV-----------VPLAIAACPTAAIKP---------------------
>Arctic_sediment_clone_J2-18_KF896941
[truncated: 764,382 more chars]
