# Supplementary material for: Glacial Runoff Promotes Deep Burial of Sulfur Cycling-Associated Microorganisms in Marine Sediments
Source: Front Microbiol. 2019 Nov 7;10:2558. doi: 10.3389/fmicb.2019.02558 (PMC6853847; doi:10.3389/fmicb.2019.02558)
Supplement: Supplementary file 1 [file Data_Sheet_1.zip › Supplementary files S1-3/Supplementary_File_S2.tree]

(((Moorella_thermoacetica_ATCC_39073_copy_2_NC_007644:1.0000005E-6,Moorella_thermoacetica_Y72_copy_2_BARR01000005:0.0022412369):0.13228631,Moorella_glycerini_NMP_copy_2_NZ_CELZ00000000:0.17938939):0.6799989,(((((((((Pyrobaculum_arsenaticum_DSM_13514_copy_2_DSM_13514_CP000660:0.027610537,Pyrobaculum_oguniense_TE7_copy_3_CP003316:0.02299418):0.0251258,(((((((((Thermoproteus_tenax_Kra_1_1_NC_016070.1:0.049062226,Pyrobaculum_islandicum_DSM_4184_U75249:0.015119375):0.004269219,Pyrobaculum_neutrophilum_V24Sta_NC_010525:0.0117218625):0.12520927,(Pyrobaculum_oguniense_TE7_copy_1_CP003316:0.004000564,Pyrobaculum_arsenaticum_DSM_13514_copy_1_CP000660:0.0134340385):0.09729095):0.21454902,(Thermoproteus_SP._AZ2_JZWT01000149.1:0.11662088,Thermoproteus_tenax_Kra_1_2_NC_016070.1:0.0900128):0.062705174):0.04214123,Pyrobaculum_calidifontis_JCM_11548_copy_1_CP000561:0.083891645):0.06286846,((Pyrobaculum_oguniense_TE7_copy_2_CP003316:0.019120287,Pyrobaculum_arsenaticum_DSM_13514_copy_3_DSM_13514_CP000660:0.01631497):0.029736094,Pyrobaculum_ferrireducens_2_CP003098.1:0.058257014):0.02690163):0.37391254,Pyrobaculum_aerophilum_str._IM2_copy_1_NC_003364:1.0000005E-6):0.3315641,Pyrobaculum_aerophilum_str._IM2_copy_2_NC_003364:0.003829263):0.027740734,Pyrobaculum_ferrireducens_strain_1860_CP003098:0.038830828):0.046418853):0.09458496,Pyrobaculum_calidifontis_JCM_11548_copy_2_JCM_11548_CP000561:0.12647398):0.047134217,Thermoproteus_tenax_Kra_1_3_NC_016070.1:0.10591297):0.20529589,Thermoplasmata_archaeon_UBA61_GCA_002503985.1:0.56564516):0.108598925,((((((Vulcanisaeta_sp._JCM_14467_NZ_BBDM01000009.1:0.02667979,(Vulcanisaeta_souniana_JCM_11219_NZ_BBBK01000023.1:0.032304365,Vulcanisaeta_moutnovskia_768-28_CP002529:0.026131436):0.050280895):0.011047911,Vulcanisaeta_distributa_IC-017T_CP002100:0.029155083):0.019947067,Microbial_hot_spring_community_lcl_2077657023_27666_18330-19532_19568-20668:0.0487423):0.063636445,Vulcanisaeta_thermophila_NZ_BCLI01000005.1:0.03449432):0.046470497,Thaumarchaeota_archaeon_UBA160_GCA_002506605.1:0.35823682):0.08169818,Vulcanisaeta_thermophila_NZ_BCLI01000006.1:0.15615574):0.23082747):0.5806717,((Thermocladium_sp._ECH_B_LOBW01000001.1:0.07661875,Thermocladium_sp._UBA166_GCA_002508315.1:0.07579474):0.19636267,((Caldivirga_maquilingensis_IC-167_CP000852:0.021286797,Caldivirga_sp._UBA161_GCA_002506515.1:0.026372625):0.020386996,((Caldivirga_sp._CIS_19_LOCC01000120.1:0.0021162662,Caldivirga_sp._MG_3_LOCB01000052.1:0.0021138364):0.0033380154,Caldivirga_sp._MU80_NZ_LCTF01000025.1:0.005194569):0.056253307):0.20556816):0.652478):0.6310657,((((Candidatus_Rokubacteria_bacterium_RIFCSPLOWO2_02_FULL_68_19_GCA_001790285.1:0.09090331,Candidatus_Rokubacteria_bacterium_GWC2_70_16_GCA_001788415.1:0.112260036):0.16558392,((((Candidatus_Rokubacteria_bacterium_GWA2_70_23_GCA_001788395.1:0.0023209446,Candidatus_Rokubacteria_bacterium_GWC2_70_24_GCA_001790235.1:1.0000005E-6):0.002325626,Candidatus_Rokubacteria_bacterium_RIFCSPLOWO2_12_FULL_71_19_GCA_001788595.1:0.0046416367):0.02097636,Candidatus_Rokubacteria_bacterium_GWC2_70_16_2_GCA_001788415.1:0.046335477):0.022671653,Candidatus_Rokubacteria_bacterium_CSP1-6_GCA_001443385.1:0.037074324):0.2596929):0.17660114,Peat_soil_MAG_SbV1_GCA_900290355.1:0.44848412):0.10781581,Candidatus_Hydrothermarchaeota_archaeon_JdFR-18_copy_2_GCA_002011125.1:0.49148294):0.32858846):0.2684416,((Candidatus_Hydrothermarchaeota_archaeon_JdFR-18_copy_1_GCA_002011125.1:0.41764927,Candidatus_Hydrothermarchaeota_archaeon_JdFR-17_GCA_002011115.1:0.6905387):0.09515949,(Aigarchaeota_candidate_division_pSL4_archaeon_JGI_0000106-J15_ASPF01000004:0.39936367,((((Nitrospirae_bacterium_RBG_16_64_22_GCA_001803795.1:0.22911303,((Spirochaetia_bacterium_UBA6919_GCA_002450905.1:0.20753665,Magnetococcus_marinus_MC-1_CP000471:0.28362447):0.054862946,(((((((Prosthecochloris_vibrioformis_DSM_261_AB461939:0.002158117,(Chlorobium_phaeovibrioides_DSM_269_AB461940:1.0000005E-6,Chlorobium_phaeovibrioides_DSM_265_CP000607:1.0000005E-6):1.0000005E-6):0.05451889,Chlorobium_luteolum_DSM_273_NC_007512:0.046367165):0.07290328,(((Prosthecochloris_sp._CIB_2401_NZ_CP016432.1:0.046016023,Prosthecochloris_aestuarii_DSM_271_CP001108:0.046788137):0.012127932,(((Chlorobaculum_limnaeum_NZ_CP017305.1:0.016750794,Chlorobium_limicola_DSM_257_EU155046:0.026751347):0.017030692,(Chlorobaculum_tepidum_TLS_NC_002932a:1.0000005E-6,Chlorobaculum_tepidum_TLS_NC_002932b:0.0084455395):0.020647885):0.042055584,Chlorobaculum_parvum_NCIB_8327_CP001099:0.03757847):0.047941104):0.014212465,(Chlorobium_limicola_DSM_245_CP001097:0.07698419,(Chlorobium_phaeobacteroides_DSM_266_CP000492:1.0000005E-6,Chlorobium_phaeobacteroides_DSM_266_AAIB01000016:1.0000005E-6):0.055088136):0.02398):0.023106743):0.020421965,(Freshwater_microbial_community_metagenome_lcl_2199352002_2_119882-121132_121233-122309:0.09456735,Chlorobium_clathratiforme_BU1_CP001110:0.083317265):0.02086885):0.019838836,Chlorobium_chlorochromatii_CaD3_NC_007514:0.09101944):0.094634585,(((Desulfobacteraceae_bacterium_UBA2130_GCA_002329025.1:0.1236196,Desulfobulbaceae_bacterium_S3730MH12_MAXH01000184.1:0.19376756):0.10707939,Deltaproteobacteria_bacterium_UBA1014_GCA_002291585.1:0.22034442):0.060757753,Chlorobium_phaeobacteroides_BS1_CP001101:0.22849692):0.03424064):0.030916715,Uncultured_SAR324_deltaproteobacterium_GBSar324_JX406431_JX406432:0.32979822):0.14470276):0.07899591):0.16283906,((((((((Betaproteobacteria_bacterium_RIFCSPLOWO2_02_67_12_MEQU01000177.1:1.0000005E-6,Betaproteobacteria_bacterium_RIFCSPLOWO2_02_FULL_68_150_MERE01000116.1:1.0000005E-6):0.23682334,Thiobacillus_sp._UBA6918_GCA_002450925.1:0.11984558):0.030385438,(Betaproteobacteria_bacterium_RBG_16_58_11_MEQN01000108.1:0.114974946,mine_drainage_CABR010000:0.13467589):0.023302913):0.012336222,(((((Thiobacillus_sp._SCN_64-317_MEGO01000021.1:0.032451194,Thiobacillus_denitrificans_DSM_12475_NZ_AQWL01000005.1:0.007448516):0.044986855,((((((alkaline_lake_sediment_clone_Hse206_EU155030:0.003731764,(alkaline_lake_sediment_clone_HSe104_EU155021:1.0000005E-6,(((alkaline_lake_sediment_clone_HSe220_EU155035:0.007471697,alkaline_lake_sediment_clone_HSe129_EU155028:0.0037237091):1.0000005E-6,alkaline_lake_sediment_clone_HSe209_EU155031:0.0037387994):1.0000005E-6,(((alkaline_lake_sediment_clone_HSe101_EU155020:0.011281249,(alkaline_lake_sediment_clone_HSe215_EU155033:0.0037376606,alkaline_lake_sediment_clone_HSe126_EU155026:0.003738855):0.0018634087):1.0000005E-6,alkaline_lake_sediment_clone_HSe231_EU155038:0.0074700746):1.0000005E-6,(alkaline_lake_sediment_clone_HSe122_EU155025:0.0037276358,(alkaline_lake_sediment_clone_HSe111_EU155024:1.0000005E-6,(alkaline_lake_sediment_clone_Hse216_EU155034:0.0018622702,alkaline_lake_sediment_clone_HSe202_EU155029:0.0074641625):1.0000005E-6):1.0000005E-6):1.0000005E-6):1.0000005E-6):1.0000005E-6):1.0000005E-6):0.009354841,(((alkaline_lake_sediment_clone_HSe107_EU155022:0.0074869334,alkaline_lake_sediment_clone_HSe226_EU155036:0.009360531):1.0000005E-6,alkaline_lake_sediment_clone_HSe227_EU155037:0.003741864):1.0000005E-6,alkaline_lake_sediment_clone_HSe114_EU155023:0.0018683539):1.0000005E-6):0.008850774,Thiobacillus_thioparus_DSM_505_EU155054:0.009917579):0.009565244,((((Thiobacillus_sp._GWE1_62_9_MIDJ01000167.1:0.014849944,Thiobacillus_sp._SCN_65-179_MEGN01000001.1:0.0055773426):0.009270764,Thiobacillus_sp._SCN_63-57_MEGP01000020.1:1.0000005E-6):0.022714475,Hydrogenophilales_bacterium_RIFOXYD1_FULL_62_11_MGZO01000090.1:0.06170496):0.0050215586,(Thiobacillus_denitrificans_NZ_LDUG01000019.1:0.055827644,Thiobacillus_denitrificans_ATCC_25259_2_NC_007404.1:0.018932184):0.009732066):0.009939047):0.011758631,Thiobacillus_denitrificans_ATCC_25259_NC_007404:0.08624161):0.012659206,Thiobacillus_sp._65-1059_MKUE01000004.1:0.020909408):0.01917817):0.0744517,Thiobacillus_sp._65-29_MKWN01000033.1:0.08012252):0.060669135,(Thiobacillus_sp._UBA3361_GCA_002360535.1:0.04406303,Hydrogenophilaceae_bacterium_CG1_02_62_390_MNXE01000063.1:0.10295075):0.069563106):0.048204254,Betaproteobacteria_bacterium_RIFCSPLOWO2_12_FULL_62_13_MERG01000367.1:0.1906188):0.04595846):0.09873375,(Gallionellaceae_bacterium_UBA2239_GCA_002347615.1:0.18577096,(Sulfuricella_denitrificans_skB26_GCA_000297055.2:0.09268129,Betaproteobacteria_bacterium_CG2_30_59_46_MNXT01000059.1:0.041689917):0.07780361):0.038538195):0.030395389,(Betaproteobacteria_bacterium_RIFCSPLOWO2_12_FULL_62_58_MERI01000205.1:0.11749856,((Betaproteobacteria_bacterium_CG2_30_68_42_MNXU01000075.1:0.16297716,((((Rhodocyclaceae_bacterium_UBA2271_GCA_002347405.1:0.15073155,Rhodocyclaceae_bacterium_UBA2250_GCA_002347285.1:0.0838896):0.039186116,Proteobacteria_bacterium_UBA664_GCA_002299125.1:0.13331564):0.022475999,(Sulfuritalea_hydrogenivorans_sk43H_NZ_AP012547.1:0.097458355,Rhodocyclales_bacterium_RIFCSPLOWO2_02_FULL_63_24_MHZX01000041.1:0.06698752):0.02938376):0.018586492,(((((Gallionellales_bacterium_RIFCSPLOWO2_12_FULL_59_22_MGXC01000042.1:0.04009512,((((Gallionella_sp._UBA6045_GCA_002429165.1:0.015820721,Candidatus_Gallionella_acididurans_LSLI01000018.1:0.01918687):0.038311224,Gallionella_sp._UBA4737_GCA_002403995.1:0.03606823):0.045526195,Gallionellales_bacterium_RIFCSPLOWO2_02_FULL_57_47_MGWZ01000114.1:0.050085112):0.028451925,Betaproteobacteria_bacterium_RBG_16_56_24_MEQM01000014.1:0.05613102):0.039875917):0.020482944,Gallionellales_bacterium_GWA2_60_18_MGWS01000024.1:0.036061637):0.017280117,((((Freshwater_microbial_community_metagenome_lcl_2199352000_52824_960-2258_1-927:0.06077228,(Gallionella_sp._UBA4121_GCA_002381565.1:0.0018275199,Gallionella_sp._UBA4666_GCA_002405315.1:1.0000005E-6):0.0662234):0.01503144,(Ferriphaselus_sp._R-1_NZ_KN050807.1:0.032893572,Ferriphaselus_amnicola_NZ_BBTH01000002.1:0.028590763):0.025388934):0.02377242,Gallionellales_bacterium_GWA2_60_142_MGWR01000013.1:0.0745099):0.011210955,Sideroxydans_lithotrophicus_ES-1_CP001965:0.044590298):0.014670624):0.032288197,Gallionellales_bacterium_GWE2_58_10_MGWT01000067.1:0.05916413):0.029504018,Gallionellaceae_bacterium_UBA1605_GCA_002321645.1:0.15167397):0.026822885):0.045511488):0.019580873,((Lautropia_sp._SCN_69-89_MEED01000001.1:0.12885238,Betaproteobacteria_bacterium_RBG_16_64_18_MEQO01000051.1:0.08851944):0.036465384,(((Burkholderiales_bacterium_JOSHI_001_NZ_CM001438.1:0.070775054,Rubrivivax_sp._SCN_71-131_MEFD01000018.1:0.11559169):0.01557476,(((Rubrivivax_sp._SCN_70-15_MEGM01000062.1:0.046589855,Burkholderiales_bacterium_RIFCSPHIGHO2_12_FULL_69_20_MESD01000205.1:0.05032724):0.010148624,(Curvibacter_sp._PAE-UM_NZ_KQ483358.1:0.040843308,Burkholderiales_bacterium_GWE1_65_30_MERS01000016.1:0.039836343):0.023436844):0.014774029,(Rhodoferax_sp._UBA4127_GCA_002381045.1:0.032928433,Burkholderiales_bacterium_RIFOXYC12_FULL_60_6_MESN01000427.1:0.035706382):0.14244817):0.02340977):0.048576333,((Peat_soil_MAG_SbB1_GCA_900290335.1:0.03638506,Peat_soil_MAG_SbB2_GCA_900290295.1:0.030953497):0.03626838,Burkholderiales_bacterium_GJ-E10_NZ_AP014683.1:0.06966075):0.093348116):0.008730006):0.01800443):0.019171787):0.055344548):0.089187175,((((((Rhodospirillaceae_bacterium_UBA2139_GCA_002328385.1:0.10918021,Alphaproteobacteria_bacterium_casp-alpha2_LFEN01000037.1:0.08266651):0.115419194,(Magnetovibrio_blakemorei_NZ_MCGG01000014.1:0.13274048,Magnetospira_sp._QH-2_NZ_FO538765.1:0.1288031):0.057307247):0.04783514,((Roseospirillum_parvum_FNCV01000002.1:0.1749983,Rhodospirillaceae_bacterium_BRH_c57_LAEA01000237.1:0.0882642):0.04667768,((Phaeospirillum_fulvum_NZ_FNWO01000008.1:0.21900281,(Azospirillum_halopraeferens_DSM_3675_AUCF01000010:0.12696975,((Magnetospirillum_moscoviense_NZ_LWQU01000207.1:0.065022275,Magnetospirillum_gryphiswaldense_MSR-1_CU459003:0.07118798):0.024073001,(((Magnetospirillum_sp._SO-1_AONQ01000031:0.0314504,Magnetospirillum_sp._XM-1_NZ_LN997848.1:0.04673168):0.017504895,(Magnetospirillum_magneticum_AMB-1_NC_007626:0.02306931,Magnetospirillum_magnetotacticum_MS-1_AAAP010037:0.022807555):0.018537875):0.009880711,Magnetospirillum_marisnigri_NZ_LWQT01000052.1:0.04858006):0.05452864):0.22057426):0.019562244):0.029552918,((Symbiont_of_Paracatenula_ruetzleri_37_EU155050:0.07065273,Symbiont_of_Paracatenula_sp._15_EU155053:0.05919932):0.025601357,Candidatus_Riegeria_galatelae_isolate_C08085_HQ689138:0.048142683):0.081232585):0.032830548):0.014689722):0.030247064,((((Rhodobacterales_bacterium_CG2_30_65_12_MNZL01000136.1:0.066843286,Rhodobacteraceae_bacterium_UBA3087_GCA_002367285.1:0.071076624):0.021124046,((((Ruegeria_marina_FMZV01000005.1:0.031963136,Uncultured_bacterium_ws101A12_JQ256780:0.03475565):0.0068418765,Uncultured_bacterium_clone_AK199_D8_JQ256774_JQ256776:0.050202046):0.012679393,Pseudoruegeria_lutimaris_FNEK01000014.1:0.022260046):0.011674885,Ruegeria_marisrubri_NZ_LQBQ01000012.1:0.024726786):0.053781237):0.0715887,(Thermopetrobacter_sp._TC1_NZ_JQKX01000013.1:0.17970712,(Wastewater_metagenome_HPminus54290.1_APMI01072473:0.05645064,Rhodomicrobium_vannielii_ATCC_17100_CP002292:0.12780574):0.06270449):0.017159395):0.03288075,((Rhodospirillaceae_bacterium_UBA2165_GCA_002327565.1:0.09619776,Alphaproteobacteria_bacterium_UBA7893_GCA_002500465.1:0.12027764):0.032542065,((uncultured_bacterium_JS24_62_HQ191214:0.047515575,((uncultured_bacterium_d1_D3_HQ191187:0.1309715,((uncultured_bacterium_d1_G2_HQ191194:0.019710464,((uncultured_bacterium_d3G9_HQ191191:0.018446615,uncultured_bacterium_d2H6_HQ191195:0.056516685):0.03086835,uncultured_bacterium_d1_H2_HQ191197:0.010144992):0.015477986):0.013949783,uncultured_bacterium_d2A6_HQ191173:0.021663368):0.011852543):0.03826209,((uncultured_bacterium_d1_B6_HQ191176:0.0019939805,Uncultured_bacterium_ws085G8_JQ256788:1.0000005E-6):0.023993287,uncultured_bacterium_d1_C3_HQ191179:0.024745617):0.036836803):0.014045239):0.02987185,(uncultured_bacterium_d1_D1_HQ191181:0.08078755,uncultured_bacterium_d1_E6_HQ191188:0.029963857):0.04096593):0.066596635):0.032260876):0.09212856):0.030457046,(((((Halorhodospira_halophila_SL1_CP000544:1.0000005E-6,Halorhodospira_halophila_SL1_NZ_AAOQ01000001:1.0000005E-6):0.21318556,Alkalilimnicola_ehrlichei_MLHE-1_CP000453:0.09077342):0.0769158,(Thioploca_ingrica_NZ_AP014633.1:0.07022951,Candidatus_Marithrix_sp._Canyon_246_NZ_MCBW01000005.1:0.083648786):0.06396002):0.024068844,((((((Candidatus_Vesicomyosocius_okutanii_HA_NC_009465:0.050273802,Candidatus_Ruthia_magnifica_str._Cm_Calyptogena_magnifica_NC_008610:0.024544774):0.017996175,Candidatus_Thioglobus_autotrophicus_NZ_CP010552.1:0.046767205):0.03809418,uncultured_SUP05_GG730034:0.036631912):0.03793114,(((endosymbiont_of_Bathymodiolus_septemdierum_str._Myojin_knoll_NZ_AP013042.1:0.029274447,Bathymodiolus_thermophilus_thioautotrophic_gill_symbiont_NZ_MIQH01000652.1:0.013033257):0.013916616,(endosymbiont_of_Bathymodiolus_sp._NZ_CAEB01000004.1:0.012253547,Bathymodiolus_azoricus_thioautotrophic_gill_symbiont_CVUD02000158.1:0.010607544):0.016384229):0.02315474,Candidatus_Ruthia_sp._UBA2013_GCA_002335045.1:0.04112266):0.0736133):0.23440324,(((((uncultured_bacterium_d2B4_HQ191178:0.016829334,(((uncultured_bacterium_d1_D4_HQ191185:0.03894126,(uncultured_bacterium_d1_B1_HQ191175:0.008087384,uncultured_bacterium_JS24_3_HQ191199:0.006243371):0.0022152867):0.0069336914,((uncultured_bacterium_JS0307_5_HQ191198:0.019062342,Olavius_algarvensis_Gamma_3_symbiont_Cont111_AASZ010001:0.016617237):0.0075319535,uncultured_bacterium_d2B1_HQ191174:0.016464243):0.007875177):0.0056558778,((uncultured_bacterium_d3F2_HQ191189:0.00767847,uncultured_bacterium_d3D8_HQ191184:0.015005595):0.005862156,uncultured_bacterium_d2G5_HQ191192:0.056937095):0.012451853):0.011907846):0.09546937,(Proteobacteria_bacterium_UBA4575_GCA_002386945.1:0.03141029,Proteobacteria_bacterium_UBA1858_GCA_002338385.1:0.03253771):0.053295624):0.032707483,(((Sargasso_Sea_shotgun_clone_AACY010639:0.04660867,Sargasso_Sea_shotgun_clone_AACY010455:0.04693513):0.021123683,((Marine_metagenome_1096626123119_AACY020107653:0.0054836143,Marine_metagenome_lcl_CAM_PROJ_GOS_19585740_388-1620_1647-2477:0.006588443):0.012034817,dsr-containing_BAC_MED13K09_DQ068067:0.0068452097):0.03193795):0.022573413,Marine_metagenome_1096626682753_AACY020513483:0.06161379):0.10000712):0.026088655,((Gammaproteobacteria_bacterium_SG8_47_LJTV01000018.1:0.08820557,(((((uncultured_bacterium_JS0307_13_HQ191200:0.051377982,Uncultured_bacterium_ws156A7_JQ256783:1.0000005E-6):0.03081157,uncultured_bacterium_JS24_63_HQ191201:0.0500483):0.047532603,uncultured_bacterium_d2D7_HQ191186:0.08106945):0.026308907,((((Ectothiorhodospiraceae_bacterium_AqS1_MEID01000095.1:0.021814086,Thioalkalivibrio_sp._HK1_NZ_JFBG01000013.1:0.016548812):0.075091854,Chromatiales_bacterium_MDLA01000087.1:0.107205205):0.029820966,(alkaline_lake_sediment_clone_HSe110_EU155039:0.060637668,((Candidatus_Thiodiazotropha_endoloripes_NZ_LVKA01000015.1:0.0063557485,Candidatus_Thiodiazotropha_endoloripes_NZ_LVJY01000005.1:0.0077795144):0.111945145,Candidatus_Thiodiazotropha_endolucinida_NZ_MARB01000015.1:0.07108345):0.09720098):0.021434788):0.03746567,((((Gammaproteobacteria_bacterium_REDSEA-S14_B7_LUSF01000119.1:1.0000005E-6,Gammaproteobacteria_bacterium_REDSEA-S26_B10_LUSI01000052.1:0.001989148):1.0000005E-6,Gammaproteobacteria_bacterium_REDSEA-S21_B8_LUSH01000058.1:0.0019878396):1.0000005E-6,Gammaproteobacteria_bacterium_REDSEA-S15_B12_LUSG01000084.1:0.001995376):0.083636515,Marine_metagenome_lcl_2189573019_53654_3885-5132_5189-6262:0.06481221):0.03986366):0.01613334):0.024736362,((((((alkaline_lake_sediment_clone_HSe120_EU155040:1.0000005E-6,alkaline_lake_sediment_clone_HSe112_EU155041:0.0061574588):1.0000005E-6,alkaline_lake_sediment_clone_HSe213_EU155032:0.008999716):0.0232727,Thioalkalivibrio_thiocyanoxidans_ARh_4_CP007029:0.02231415):0.013275476,alkaline_lake_sediment_clone_HSe127_EU155027:0.04520856):0.086118266,(Thioalkalivibrio_sulfidiphilus_HL-EbGr7_CP001339:0.028254183,Thioalkalivibrio_thiocyanodenitrificans_ARhD_1_AQZO01000005:0.031808093):0.01439371):0.015140499,(Thioalkalivibrio_sp._ALE19_NZ_AUAG01000010.1:0.038218867,Thioalkalivibrio_sp._AKL19_NZ_ATUK01000012.1:0.021845218):0.08904556):0.07708914):0.014821314):0.01197252,((((((((Thiobaca_trueperi_DSM_13587_AB461935:1.0000005E-6,Thiocapsa_marina_DSM_5653_EU155052:0.004092095):0.06374294,(Marichromatium_gracile_DSM_203_AB461937:0.0040827277,Marichromatium_purpuratum_984_CP007031:1.0000005E-6):0.044491634):0.02752127,(((((uncultured_Thiohalocapsa_sp._PB-PSB1_AVFR01000568.1:0.05117686,(Halochromatium_salexigens_DSM_4395_AB461934:0.016347028,Halochromatium_salexigens_DSM_4395_EU155055:0.002025111):0.03410889):0.010170445,uncultured_Chromatiaceae_bacterium_ML_Gamma_AZMQ01000143.1:0.02936426):0.00914108,Thiorhodovibrio_sp._970_AFWS02000032:0.057158086):0.013664336,(((Lamprocystis_purpurea_DSM_4197_GCA_000379525.1:0.045535102,(Thiocystis_violascens_DSM_198_CP003154:0.022971978,Thiocysytis_gelatinosa_DSM_215_EU155047:0.0059409705):0.020411527):0.008922672,(Thiocystis_violacea_DSM_208_EU155043:0.014445381,((((Allochromatium_vinosum_DSM_180_U84760:1.0000005E-6,Allochromatium_vinosum_DSM_180_NC_013851:1.0000005E-6):1.0000005E-6,Allochromatium_vinosum_DSM_185_EU155042:0.0042055333):0.031006146,Allochromatium_warmingii_FNOW01000009.1:0.022713313):0.009640305,Thiorhodococcus_drewsii_AZ1_ctg199_AFWT01000012:0.030647771):0.010201531):0.011047144):1.0000005E-6,((Thiocapsa_roseopersicina_M11_EU155044:0.027352195,Thiocapsa_rosea_DSM_235_EU155049:0.0039004474):0.0126695745,Thiocapsa_roseopersicina_DSM_219_EU155045:0.022241384):0.017399978):0.022911465):0.019865703,Thioflavicoccus_mobilis_8321_NC_019940:0.05006869):0.012771591):0.00918393,Candidatus_Achromatium_palustre_LFCU01000011.1:0.12732895):0.012417413,(Symbiont_of_Stilbonema_majum_2_EU155051:0.032960378,Candidatus_Thiosymbion_oneisti_FLUZ01000304.1:0.029844198):0.046338875):0.02076427,((uncultured_bacterium_JS24_26_HQ191206:0.06031695,((((Uncultured_bacterium_ws020C1_JQ256781:0.0018600986,uncultured_bacterium_JS24_43_HQ191205:0.0064197797):0.027990377,uncultured_bacterium_d3G8_HQ191193:0.024012605):0.0027163473,(uncultured_bacterium_d1_F3_HQ191190:0.008662641,((uncultured_bacterium_JS24_24_HQ191204:0.039583452,uncultured_bacterium_JS0307_2_HQ191203:0.0051824893):0.009406096,uncultured_bacterium_JS24_54_HQ191202:0.013647968):0.009722186):0.01240848):0.02956617,((((Candidatus_Thiobios_zoothamnicoli_Calvi_EU817177:0.006118473,Candidatus_Thiobios_zoothamnicoli_Twin_Cays_19_EU817178:1.0000005E-6):0.005176402,Candidatus_Thiobios_zoothamnicoli_Twin_Cays_33_EU817179:0.015337951):0.059337907,endosymbiont_of_unidentified_scaly_snail_isolate_Monju_NZ_AP012978.1:0.051237177):0.012032777,Solemya_velum_gill_symbiont_NZ_JRAA01000001.1:0.07255222):0.047639817):0.026394775):0.026460826,Gammaproteobacteria_bacterium_RIFOXYA12_FULL_61_12_copy_1_MGYZ01000011.1:0.1144143):0.010698566):0.034702856,((uncultured_bacterium_d1_C1_HQ191180:0.027185315,uncultured_bacterium_JS0307_15_HQ191211:0.08685703):0.03156533,(((((EBPR_reactor_shotgun_clone_ctg11606_AATN010000:0.017139854,Thiolinea_disciformis_DSM_14473_NZ_AQVE01000035:0.015076097):0.04490187,Thiofilum_flexile_DSM_14609_ARCL01000006:0.062544435):0.034485262,Thiothrix_nivea_DSM_5205_EU155048:0.058258403):0.10149458,(((uncultured_bacterium_d2D6_HQ191183:0.015232676,(((Uncultured_bacterium_ws138B4_JQ256782:0.04228165,Uncultured_bacterium_ws034A6_JQ256787:0.010366493):0.021904102,uncultured_bacterium_JS24_31_HQ191208:0.030852316):0.011318853,uncultured_bacterium_d3B3_HQ191177:0.023000643):0.0055630696):0.017034307,(Uncultured_bacterium_ws643C1_JQ256786:1.0000005E-6,uncultured_bacterium_JS0307_8_HQ191207:1.0000005E-6):0.018477347):0.013419456,uncultured_bacterium_d1_A5_HQ191171:0.040210716):0.04163537):0.038623635,(((Endosymbiont_of_Oligobrachia_haakonmosbiensis_clone_10_HQ191215:0.0020051156,Endosymbiont_of_Oligobrachia_haakonmosbiensis_clone_15_HQ191216:1.0000005E-6):0.09901538,uncultured_bacterium_d1_H5_HQ191196:0.0580905):0.06343171,(uncultured_bacterium_JS24_17_HQ191210:0.035524987,uncultured_bacterium_JS24_33_HQ191209:0.034630056):0.030059602):0.042035658):0.018341418):0.020804325):0.017903022,(((Proteobacteria_bacterium_UBA2132_GCA_002328995.1:0.008063338,Proteobacteria_bacterium_UBA3123_GCA_002365355.1:1.0000005E-6):0.0020126891,Proteobacteria_bacterium_UBA3124_GCA_002365315.1:1.0000005E-6):0.16946338,((uncultured_bacterium_d1_A2_HQ191172:2.3699127E-4,Uncultured_bacterium_ws633F6_JQ256785:0.005865924):0.12358327,Uncultured_bacterium_ws172H5_JQ256784:0.11484389):0.040586676):0.014427214):0.021980532):1.0000005E-6):0.09055947,(((((Candidatus_Muproteobacteria_bacterium_RBG_16_62_13_GCA_001785045.1:0.04825647,Proteobacteria_bacterium_UBA6908_GCA_002451085.1:0.041028276):0.028400175,Acidithiobacillales_bacterium_SM23_46_LJUK01000069.1:0.054054197):0.03661153,Candidatus_Muproteobacteria_bacterium_RIFCSPHIGHO2_01_60_12_GCA_001786695.1:0.06399617):0.048840895,Candidatus_Muproteobacteria_bacterium_RBG_16_65_31_GCA_001785055.1:0.052682076):0.05885758,(Candidatus_Muproteobacteria_bacterium_RIFCSPHIGHO2_01_FULL_65_16_GCA_001785175.1:0.043025803,Candidatus_Muproteobacteria_bacterium_RBG_16_65_31_2_GCA_001785055.1:0.02521574):0.10237858):0.04649505):0.06091633):0.01802333,(Thiolapillus_brandeum_NZ_AP012273.1:0.14564294,uncultured_bacterium_d2D9_HQ191182:0.167025):0.11614606):0.014161706):0.035487745,(Thiohalomonas_denitrificans_FMWD01000005.1:0.09890185,((((((Candidatus_Thiodiazotropha_endoloripes_NZ_LVJY01000006.1:4.5992996E-4,Candidatus_Thiodiazotropha_endoloripes_NZ_LVKA01000008.1:0.009632412):0.04107641,Candidatus_Thiodiazotropha_endolucinida_NZ_MARB01000013.1:0.011029232):0.02216673,uncultured_bacterium_JS24_10_HQ191212:0.033551525):0.017318523,uncultured_bacterium_JS24_14_HQ191213:0.06039739):0.03898494,endosymbiont_of_Tevnia_jerichonana_AFZB01000023:0.06634438):0.022374699,((Sedimenticola_selenatireducens_DSM_17993_ATZE01000001:0.008685484,Uncultured_bacterium_clone_AK199_1_JQ256775_JQ256777:0.038327612):0.01503108,Sedimenticola_thiotaurini_NZ_CP011412.1:0.018905975):0.07829818):0.06007906):0.091785036):0.04471811):0.026010282,Acidiferrobacter_thiooxydans_NZ_MDCF01000253.1:0.2531957):0.023369623):0.044014525,(Thioalkalivibrio_nitratireducens_DSM_14787_NC_019902:0.1639948,Candidatus_Muproteobacteria_bacterium_RIFCSPHIGHO2_02_FULL_65_16_GCA_001786715.1:0.118834384):0.046272557):0.222983):0.1736454,((Nitrospinaceae_bacterium_UBA7883_GCA_002500605.1:0.22258611,Gammaproteobacteria_bacterium_RIFOXYA12_FULL_61_12_copy_2_MGYZ01000074.1:0.4255492):0.05372503,((((Nitrospinae_bacterium_RIFCSPLOWO2_01_FULL_39_10_GCA_001804965.1:0.01711981,Nitrospinae_bacterium_RIFCSPLOWO2_02_39_17_GCA_001803575.1:1.0000005E-6):0.0021196932,Nitrospinae_bacterium_RIFCSPLOWO2_12_39_16_GCA_001805005.1:1.0000005E-6):0.10443202,Nitrospirae_bacterium_CG2_30_53_67_GCA_001873285.1:0.16327097):0.019933226,Nitrospirae_bacterium_RBG_19FT_COMBO_42_15_GCA_001803815.1:0.20125724):0.059447538):0.22177663):0.49484754,(((((Arctic_marine_sediment_clone_S4_3_A85_JQ304772:0.059468646,((((hypersaline_sediment_clone_GSL_F2_DQ386232:1.0000005E-6,Desulfotomaculum_sp._Lac2_DQ386233:1.0000005E-6):0.028963182,Desulfotomaculum_halophilum_DSM_11559_AY626024:0.034965448):0.10131507,Bacterium_LS1701_DQ211852:0.08541683):0.037447095,Desulfotomaculum_alkaliphilum_DSM_12257_AF418195:0.0838383):0.018343048):0.09771002,((Desulfotomaculum_putei_DSM_12395_AF273032:0.023233054,Desulfotomaculum_hydrothermale_DSM_18033_HF586920:0.012269289):0.019902408,(((Desulfotomaculum_aeronauticum_DSM_10349_AF273033:0.06061061,((Desulfotomaculum_ruminis_DSM_2154_CP002780:1.0000005E-6,Desulfotomaculum_ruminis_DSM_2154_U58118:0.0042398944):0.028577391,Desulfotomaculum_indicum_A5LFS102_FM999736:0.22671828):0.050209157):0.027141977,Desulfotomaculum_reducens_MI-1_CP000612:0.0525567):0.016961934,(((Desulfotomaculum_nigrificans_CO-1_SRB_CP002736:1.0000005E-6,Desulfotomaculum_nigrificans_DSM_574_AF482466:0.03691212):0.040363714,Desulfotomaculum_ruminis_DSM_2154_NC_015589.1:0.057393633):0.02225761,((Rice_field_soil_clone_Rhi-d-32_JN615181:0.004203271,Rice_field_soil_clone_Rhi-d-50_JN615185:1.0000005E-6):0.0018258276,Rice_field_soil_clone_Rhi-d-20_JN615180:0.015073199):0.07666042):0.029578378):0.012056925):0.13828577):0.09556423,(((Carboxydothermus_hydrogenoformans_Z-2901_NC_007503:1.0000005E-6,Carboxydothermus_ferrireducens_DSM_11255_ATYG01000003:0.0065457392):0.2892598,Firmicutes_bacterium_UBA3569_GCA_002376455.1:0.17985323):0.051429115,(((Moorella_sp._60_41_LGFA01000026.1:0.10661238,Thermanaeromonas_toyohensis_ToBE_DSM_14490_GCA_900176005.1:0.06750408):0.14457053,((((Acetonema_longum_DSM_6540_AFGF01000016:0.17544109,((Sporomusaceae_bacterium_UBA1887_GCA_002337925.1:0.002126856,Sporomusaceae_bacterium_UBA864_GCA_002295335.1:1.0000005E-6):1.0000005E-6,(Sporomusaceae_bacterium_UBA5989_GCA_002429845.1:1.0000005E-6,Sporomusaceae_bacterium_UBA5961_GCA_002430305.1:0.0021213074):0.004258848):0.18714847):0.037444234,Rasner_Moeser_fen_soil_clone_Rm58_GU127970:0.18156755):0.15949428,(Thermosinus_carboxydivorans_Nor1_AAWL010000:0.079762086,Schloeppnerbrunnen_fen_peat_soil_clone_dsrSII_5_14_GU371969:0.14183955):0.13564174):0.14626743,Firmicutes_bacterium_UBA2598_GCA_002339345.1:0.26922303):0.054757107):0.051115155,(((((((((Gordonibacter_pamelaeae_7-10-1-bT_NC_021021:0.0029025376,Gordonibacter_pamelaeae_7-10-1-b_FP929047:0.005652886):0.14948349,Coriobacteriaceae_bacterium_68-1-3_NZ_CP009302.1:0.23692875):0.0734782,Eggerthellales_bacterium_UBA948_GCA_002293265.1:0.17869288):0.070059635,(((MSW_digester_clone_MSNA02_AB114347:0.018586384,Syntrophomonas_sp._DTU018_LFSR01000004.1:0.08788571):0.044422098,Syntrophomonas_zehnderi_OL-4_NZ_CGIH01000027.1:0.087984435):0.018654741,(((Syntrophomonas_sp._UBA4878_GCA_002399315.1:1.0000005E-6,Syntrophomonas_sp._UBA5288_GCA_002408445.1:0.0021861221):0.044234745,Soil_microbial_community_metagenome_lcl_2119805008_21183_1400-2371_274-1329:0.043775275):0.066697136,Syntrophomonas_sp._UBA4894_GCA_002398325.1:0.11036345):0.016109787):0.03817164):0.051045343,Peptococcaceae_bacterium_CEB3_NZ_LDXJ01000054.1:0.16955659):0.04801678,(((((((((Desulfosporosinus_orientis_DSM_765_AF271767:0.0021215419,Desulfosporosinus_orientis_DSM_765_CP003108:1.0000005E-6):0.059631083,Desulfosporosinus_youngiae_DSM_17734_NZ_CM001441:0.016442647):0.0064207884,Desulfosporosinus_meridiei_DSM_13257_NC_018515:0.046938535):0.0047614225,(Desulfosporosinus_lacus_DSM_15449_NZ_FQXJ01000005.1:0.01661004,Desulfosporosinus_sp._I2_NZ_JYNH01000089.1:0.039961286):0.01053252):0.02433266,Desulfosporosinus_sp._BICA1-9_JUEE01000093.1:0.04706021):0.053067498,Desulfosporosinus_sp._UBA4726_GCA_002404215.1:0.10904875):0.025951894,((((Peat_soil_MAG_SbF1_GCA_900290375.1:0.05209604,Desulfosporosinus_sp._UBA4745_GCA_002403815.1:0.0841572):0.019789066,(Desulfosporosinus_acidiphilus_SJ4_CP003639:1.0000005E-6,Desulfosporosinus_acidiphilus_SJ4_NC_018068:1.0000005E-6):0.096188664):0.025891466,(Saltmarsh_clone_WSMX4_GU288610:0.1009533,Desulfosporosinus_sp._DB_GU372083:0.036150537):0.024162894):0.016510312,((Desulfosporosinus_sp._OT_AGAF01000178:0.064883344,Bioreactor_clone_WP3-60-DSR4_JN899156:0.06685033):0.012444967,Desulfosporosinus_sp._BRH_c37_LOEW01000020.1:0.0738089):0.0073427525):0.04667145):0.09379366,(((((Desulfitobacterium_sp._PCE-1_AQZF01000007:0.0021116692,Desulfitobacterium_dehalogenans_ATCC_51507_CP003348:1.0000005E-6):1.0000005E-6,Desulfitobacterium_dehalogenans_DSM_9161_AF337903:0.00638273):0.0068819663,(Desulfitobacterium_hafniense_Y51_NC_007907:1.0000005E-6,Desulfitobacterium_hafniense_DCB-2_CP001336:1.0000005E-6):0.021210572):0.020648835,Desulfitobacterium_chlororespirans_DSM_11544_NZ_FRDN01000024.1:0.042155653):0.021148747,Desulfitobacterium_dichloroeliminans_LMG_P-21439_NC_019903:0.119412474):0.112081826):0.02880399,Gracilibacter_sp._BRH_c7a_LOEZ01000057.1:0.12641922):0.1045177):0.110977404,Clostridiales_bacterium_PH28_bin88_LAKY01000058.1:0.1555535):0.057215534,(((((Deep_sea_sediment_clone_NTd-III08_AB263163:0.03630305,Deep_sea_sediment_clone_NTd-III07_AB263162:0.03259336):0.016608711,(((Deep_sea_sediment_clone_NTd-III02_AB263157:0.019174097,((Deep_sea_sediment_clone_NTd-III04_AB263159:0.026961917,Deep_sea_sediment_clone_NTd-III05_AB263160:0.018247362):0.016126614,Deep_sea_sediment_clone_NTd-III03_AB263158:0.02305157):0.0038087394):0.012803767,Deep_sea_sediment_clone_NTd-III01_AB263156:0.012923644):0.04028231,Deep_sea_sediment_clone_NTd-III06_AB263161:0.020887766):0.050161123):0.023164231,Polluted_aquifer_clone_LGWN06_EF065093:0.029347477):0.24578641,((((Rasner_Moeser_fen_soil_clone_Rm9_GU127961:0.13092487,Dehalococcoidia_bacterium_UBA6227_GCA_002441015.1:0.13990018):0.08431588,((Aarhus_bay_sediment_clone_DSRIV-6_FM179975:0.06853526,(((Black_Sea_sediment_clone_BSIII-7_AM236177:0.05156813,(Black_Sea_sediment_clone_BSI-2_AM236155:0.015172469,((Black_Sea_sediment_clone_BSIII-3_AM236173:0.2045887,Black_Sea_sediment_clone_BSIII-2_AM236172:0.096069224):0.0029035546,((Black_Sea_sediment_clone_BSI-13_AM236166:0.10056446,Black_Sea_sediment_clone_BSIII-1_AM236171:0.13445273):0.037315372,(Black_Sea_sediment_clone_BSI-11_AM236164:0.05799877,Aarhus_bay_sediment_clone_DSRIV-1_FM179970:0.06687883):0.015854595):0.016199555):1.0000005E-6):0.002665848):0.016654493,Black_Sea_sediment_clone_BSIII-6_AM236176:0.15465881):0.028713213,(Aarhus_bay_sediment_clone_DSRIV-7_FM179976:0.024993267,Aarhus_bay_sediment_clone_DSRI-2_AM408819:0.120888196):0.043530338):0.032973047):0.07085559,((((Rasner_Moeser_fen_soil_clone_Rm71_GU127968:0.02903694,Deltaproteobacteria_bacterium_RBG_16_47_11_GCA_001798835.1:0.055877857):0.07595514,((Seine_river_floodplain_clone_VO2_AY953405:0.142696,Deltaproteobacteria_bacterium_RBG_13_53_10_GCA_001798785.1:0.083185196):0.036721196,(Rasner_Moeser_fen_soil_clone_Rm27_GU127965:0.09419882,Seine_river_floodplain_clone_VO7_VO7_AY953410:0.1267546):0.028068606):0.034563713):0.035413228,Rasner_Moeser_fen_soil_clone_Rm26_GU127964:0.14922442):0.097718805,((Chloroflexi_bacterium_RBG_13_52_14_GCA_001796575.1:0.35525754,(((Polluted_aquifer_clone_LGWG03_EF065042:0.20918316,Spirochaetia_bacterium_UBA5368_GCA_002407865.1:0.07540631):0.034725625,Bioreactor_clone_GranDSR17_AY929600:0.13547812):0.052490152,Deep_sea_sediment_clone_NTd-III09_AB263164:0.21270454):0.076822154):0.06334398,Caldiserica_bacterium_JGI_0000059-M03_AQSQ01000030:0.24838379):0.022264997):0.036914755):0.01495877):0.07376438,((((Black_Sea_sediment_clone_BSI-6_AM236159:0.014384097,Aarhus_bay_sediment_clone_DSRII-7_FM179961:0.026134685):0.088547654,Hydrothermal_field_microbial_mat_clone_YS16dsrAB01_AB451523:0.14851955):0.04214249,((Aarhus_bay_sediment_clone_DSRIII-1_FM179962:0.040412553,Deep_sea_sediment_clone_UBM1D80.13_JN798927:0.012680702):0.0076844804,(Deep_sea_sediment_clone_UBM1D80.32_JN798931:0.014234738,Aarhus_bay_sediment_clone_DSRII-1_FM179955:0.03635237):0.013300266):0.07618208):0.078879304,(((Aarhus_bay_sediment_clone_DSRIV-2_FM179971:0.032322317,Uncultured_bacterium_clone_Aarhus_Bay_dsr_clone_AA215_KU561072_KU561086:0.004933251):0.053141154,Aarhus_bay_sediment_clone_DSRIV-8_FM179977:0.16748524):0.03956143,((Deep_sea_sediment_clone_UBM1D80.11_JN798926:0.051588718,Deep_sea_sediment_clone_UBM1D80.29_JN798930:0.10549306):0.049056444,Aarhus_bay_sediment_clone_DSRIII-8_FM179969:0.06465242):0.052379865):0.08200945):0.09735878):0.042499315,(((((Uncultured_bacterium_clone_Aarhus_Bay_dsr_clone_AA020_KU561083:0.008224447,Dehalococcoidia_bacterium_SCGC_AB-540-C11_GCA_001455825.1:0.0025847587):0.06489702,Uncultured_bacterium_clone_Aarhus_Bay_dsr_clone_AA285_KU561073_KU561087:0.059973594):0.06392214,Uncultured_bacterium_clone_Aarhus_Bay_dsr_clone_BB022_KU561074_KU561088:0.14164205):0.015667118,Rasner_Moeser_fen_soil_clone_Rm22_GU127962:0.22190864):0.032761794,(Aarhus_bay_sediment_clone_DSRIII-3_FM179964:0.0043269084,Black_Sea_sediment_clone_BSI-10_BSI-10_AM236163:0.0021731365):0.16280459):0.065198176):0.09012397):0.033537656,(Chloroflexi_bacterium_UBA6077_GCA_002436065.1:0.21887034,New_York_peatland_soil_clone_W20_DQ855256:0.16886525):0.21682063):0.060345486):0.024017535,(Pelotomaculum_propionicicum_MGP_AB154391:0.18677998,Desulfurispora_thermophila_DSM_16022_NZ_AQWN01000008:0.12501656):0.13885786):0.008392825):0.03426218):0.027329382):0.039452467,(((Thermodesulfobium_narugense_DSM_14796_AB077818:0.0022086157,Thermodesulfobium_narugense_DSM_14796_CP002690:1.0000005E-6):0.38915294,(((((Archaeoglobus_profundus_DSM_5631_AF071499:0.03425756,Hydrothermal_vent_chimney_clone_INDO-34_AB124916:0.10042909):0.19377065,(((Archaeoglobus_fulgidus_DSRM4304_NC_000917:1.0000005E-6,Archaeoglobus_fulgidus_DSM_4304_M95624:1.0000005E-6):0.028582847,Archaeoglobus_sp._UBA230_GCA_002507545.1:0.033973824):0.03793305,Hydrothermal_vent_chimney_clone_INDO-3_AB124897:0.044756938):0.044486362):0.045383677,(((Archaeoglobus_veneficus_SNP6_CP002588:1.0000005E-6,Archaeoglobus_veneficus_DSM_11195_AB274311:0.0021518753):0.0023636569,Archaeoglobus_veneficus_SNP6_AF482452:0.051503465):0.0325748,Archaeoglobus_infectus_DSM_188877_AB274309:0.13804474):0.092377834):0.0826883,(Great_Boiling_Spring_sediment_metagenome_lcl_2149837004_43166_1773-2780_2805-3872:0.07154214,Hydrothermal_vent_chimney_clone_INDO-30_AB124913:0.14771019):0.2644648):0.17146231,(Archaeoglobus_sulfaticallidus_PM70-1_NC_021169:0.043313213,Archaeoglobus_sp._UBA234_GCA_002494625.1:0.039249133):0.2699664):0.117584735):0.05903646,(((Clostridiaceae_bacterium_BRH_c20a_LADT01000009.1:0.018842837,Peptococcaceae_bacterium_BICA1-8_JUEF01000044.1:0.03605405):0.12276663,Peptococcus_niger_FNAF01000003.1:0.3650474):0.0914189,((Anaerobic_bacterium_sk.prop8_AY751286:0.04084653,Anaerobic_bacterium_EtOH8_AY751284:0.06218101):0.08963124,((Gold_mine_borehole_clone_SAW6-30_AY101581:0.044337496,Desulfitibacter_alkalitolerans_sk.kt5_AY751285:0.0047888476):0.035477005,Desulfitibacter_sp._BRH_c19_LOER01000012.1:0.066237226):0.1483524):0.036007453):0.16259274):0.035730325):0.02866499,(((((((((Deep_soil_clone_D7_DQ855243:0.025479378,Deep_soil_clone_D25_DQ855246:0.03860164):0.03130823,New_York_peatland_deep_soil_clone_D70_DQ855248:0.031659316):0.11006392,Rice_field_soil_clone_Bu-27_JN615152:0.1423245):0.08297717,((((((Saline-alkaline_soil_clone_5.29a_JX985637:0.05045278,Pearl_river_estuary_clone_TopDsr22_FJ748829:0.042521156):0.0610498,((((Aarhus_bay_sediment_clone_DSRIII-4_FM179965:0.031120159,Aarhus_bay_sediment_clone_DSRIV-9_FM179978:0.0066013145):0.0057305964,Aarhus_bay_sediment_clone_DSRI-1_AM408829:0.04892098):0.08312421,Pearl_river_estuary_clone_TopDsr4_FJ748828:0.095064424):0.03119195,Saltmarsh_clone_PIMO1F10_AY741560:0.15216215):0.034274448):0.011932687,(Polluted_aquifer_clone_LGWK09_EF065070:0.07473271,Polluted_aquifer_clone_LGWG10_EF065027:0.14557883):0.038247276):0.009630165,(((New_York_peatland_deep_soil_clone_W38_DQ855258:0.09151387,Bioreactor_clone_GranDSR7_AY929606:0.12494009):0.024318611,Pearl_river_estuary_clone_MidDsr67_FJ748841:0.10030476):0.025551178,Pearl_river_estuary_clone_SMTZDsr15_FJ748856:0.1107977):0.023141522):0.021380711,(((((((Saline-alkaline_soil_clone_5.8_JX985639:0.020623978,(Saline-alkaline_soil_clone_5.29_JX985643:0.049843337,Saline-alkaline_soil_clone_5.23_JX985634:0.04101191):0.016136896):1.0000005E-6,((Saline-alkaline_soil_clone_d5.31_JX985645:1.0000005E-6,Saline-alkaline_soil_clone_d5.30_JX985644:0.045404896):0.005949463,Saline-alkaline_soil_clone_5.27_JX985642:0.005148688):0.0023207488):0.011811257,Saline-alkaline_soil_clone_5.1_JX985638:0.0072212275):0.019760499,(((Solid_waste_digester_clone_MSA01_MSA01_AB114345:1.0000005E-6,Solid_waste_digester_clone_MSNA01_MSNA01_AB114346:1.0000005E-6):0.11032289,Saline-alkaline_soil_clone_5.35_JX985646:0.0038762263):0.06652381,Saline-alkaline_soil_clone_5.9_JX985640:0.07781843):0.016329704):0.041180983,(Saline-alkaline_soil_clone_5.20_JX985633:0.0408915,New_York_peatland_deep_soil_clone_W11_DQ855254:0.05830377):0.05959187):0.041645695,(Rice_field_soil_clone_Bu-9_JN615157:0.006567851,Rice_field_soil_clone_Bu-26_JN615151:0.0021831992):0.14893733):0.026632769,((Polluted_aquifer_clone_LGWI18_EF065062:0.029324742,Bioreactor_clone_GranDSR9_AY929608:0.055848468):0.06467164,(Rice_field_soil_clone_Bu-16_JN615145:0.019007212,Rice_field_soil_clone_Bu-22_JN615147:0.017098783):0.099638306):0.023998983):0.04616356):0.057251714,Bioreactor_clone_GranDSR6_AY929594:0.16476493):0.088835716):0.036794797,Hot_spring_clone_BLV-6_AY237259:0.30016485):0.036144238,Hot_spring_clone_BSP-102_AY237257:0.21925807):0.104674906,(((uncultured_sulfate-reducing_MS3.103_EF429283:0.0022429384,uncultured_sulfate-reducing_MS3.099_EF429282:0.006736102):1.0000005E-6,Hot_spring_microbial_mat_clone_MS3.096_EF429280:1.0000005E-6):0.062155135,(((((((Syntrophus_sp._GWC2_56_31_MICN01000062.1:0.1164068,(Rice_field_soil_clone_Bu-25_JN615150:0.112463936,(Rasner_Moeser_fen_soil_clone_Rm19_GU127960:0.017831815,(Schloeppnerbrunnen_II_soil_clone_dsrSbII-25_AY167481:0.018226003,Schloeppnerbrunnen_II_soil_clone_dsrSbII-36_AY167469:0.012044995):0.012142058):0.07910259):0.08461256):0.010890855,Rice_field_soil_clone_Rhi-10_JN615163:0.10030556):0.015166585,(Bioreactor_clone_GranDSR4_AY929598:0.033290833,Syntrophobacterales_bacterium_Delta_03_LVAB01000027.1:0.045408286):0.112035036):0.024634168,(Syntrophaceae_bacterium_UBA2280_GCA_002347685.1:0.08050492,((Seine_river_floodplain_clone_VO5_AY953408:0.20104024,((Syntrophaceae_bacterium_UBA5828_GCA_002432985.1:1.0000005E-6,Syntrophaceae_bacterium_UBA1411_GCA_002304995.1:1.0000005E-6):0.057362996,Bioreactor_clone_GranDSR3_AY929597:0.1324353):0.0495095):0.03526291,Syntrophaceae_bacterium_UBA4059_GCA_002382045.1:0.054107264):0.023865394):0.02517675):0.056414243,Syntrophaceae_bacterium_UBA2251_GCA_002347815.1:0.19843754):0.06499729,(Polluted_aquifer_clone_LGWN13_EF065095:0.06505711,Rasner_Moeser_fen_soil_clone_Rm25_GU127971:0.08239098):0.028181795):0.03144632,(((Pearl_river_estuary_clone_TopDsr1_FJ748823:0.09129912,Rasner_Moeser_fen_soil_clone_Rm72_GU127967:0.08064692):0.02468597,(Polluted_aquifer_clone_LGWG07_EF065023:0.036647417,Pearl_river_estuary_clone_TopDsr71_FJ748825:0.044000026):0.044279985):0.013350166,(Pearl_river_estuary_clone_MidDsr75_FJ748840:0.102050394,Seine_river_floodplain_clone_VO10_AY953413:0.05741803):0.066585235):0.020632276):0.045735627):0.13524483):0.021605551,(((((Aarhus_bay_sediment_clone_DSRII-2_FM179956:0.47830132,(Arctic_sediment_clone_AH5_5_KF896972:0.008758168,Arctic_sediment_clone_AH5_16_KF896971:1.0000005E-6):0.18671033):0.1033077,(((Polluted_aquifer_clone_LGWK16_EF065069:1.0000005E-6,Polluted_aquifer_clone_LGWG20_EF065039:0.008720185):0.062456455,Black_Sea_sediment_clone_BSI-12_AM236165:0.09366521):0.16948448,Aarhus_bay_sediment_clone_DSRIV-5_FM179974:0.16774854):0.06596567):0.027392104,((Hydrothermal_field_microbial_mats_clone_YS16dsrAB14_AB451525:1.0000005E-6,uncultured_bacterium_YS16dsrAB23_AB451526:1.0000005E-6):0.22273394,Deltaproteobacteria_bacterium_RBG_13_61_14_GCA_001797815.1:0.23950069):0.06690791):0.029857824,(((Polluted_aquifer_clone_LGWI13_EF065056:0.15368567,Pearl_river_estuary_clone_TopDSR14_FJ748826:0.07345325):0.024937946,((Pearl_river_estuary_clone_SMTZDsr13_FJ748855:0.0923048,(Deep_sea_sediment_clone_NTd-VI01_AB263179:0.08000956,Deep_sea_sediment_clone_NTd-VI02_AB263180:0.100705065):0.036145505):0.028224487,Pearl_River_estuary_clone_TopDsr40_FJ748827:0.08767332):0.024727559):0.09858872,(Black_Sea_sediment_clone_BSIII-8_AM236178:0.097518824,Aarhus_bay_sediment_clone_DSRII-4_FM179958:0.023904834):0.22781031):0.10134839):0.023719044,(hot_spring_clone_OP-A2.28_AY237263:0.019759884,Hot_spring_microbial_mat_clone_MS3.043_EF429276:0.018886214):0.23703833):0.047409404):0.04238047,(((((((Schloeppnerbrunnen_fen_peat_soil_clone_dsrSII_2_92_GU371967:0.01049331,Schloeppnerbrunnen_fen_peat_soil_clone_dsrSII_5_8_GU371976:0.0025727241):0.19160229,((((((((Schloeppnerbrunnen_fen_peat_soil_clone_dsrSII_2_49_GU371962:0.01448117,Schloeppnerbrunnen_II_soil_clone_dsrSbII-3_AY167467:0.022041569):0.013398398,Schloeppnerbrunnen_II_soil_clone_dsrSbII-34_AY167468:0.048440937):0.07851433,(Schloeppnerbrunnen_fen_peat_soil_clone_dsrSII_5_4_GU371974:0.0066890637,Peat_soil_MAG_SbA7_GCA_900290225.1:1.0000005E-6):0.11458885):0.04460792,((Schloeppnerbrunnen_fen_peat_soil_clone_dsrSII_2_134_GU372065:0.05563288,Schloeppnerbrunnen_fen_peat_soil_clone_dsrSII_5_186_GU372082:0.03348257):0.023690753,(Schloeppnerbrunnen_fen_peat_soil_clone_dsrSII_5_3_GU371972:0.0021826979,Schloeppnerbrunnen_fen_peat_soil_clone_dsrSII_2_234_GU372069:0.00442054):0.06923555):0.11556584):0.026973141,(New_York_peatland_soil_clone_W7_DQ855251:0.0021682081,peatland_soil_clone_W56_DQ855259:0.0065003014):0.15440783):0.019127756,((Peat_soil_MAG_SbA5_GCA_900290245.1:0.06653906,Schloeppnerbrunnen_fen_peat_soil_clone_dsrSII_5_151_GU372072:0.07178242):0.104923174,(Peat_soil_MAG_SbA1_GCA_900290255.1:1.0000005E-6,Schloeppnerbrunnen_II_soil_clone_dsrSbII-2_AY167483:0.032576885):0.16203387):0.03182327):0.052501053,((Schloeppnerbrunnen_fen_peat_soil_clone_dsrSII_2_101_GU371960:1.0000005E-6,Schloeppnerbrunnen_fen_peat_soil_clone_dsrSII_2_50_GU372063:0.08292211):0.15310381,(Rice_field_soil_clone_Bu-28_JN615153:0.020245964,Rice_field_soil_clone_Bu-24_JN615149:1.0000005E-6):0.14504604):0.042136528):0.043184306,((((Rice_field_soil_clone_Bu-23_JN615148:0.17787375,Rasner_Moeser_fen_soil_clone_Rm23_GU127963:0.09725515):0.03370808,(((Schloeppnerbrunnen_fen_peat_soil_clone_dsrSII_2_71_GU371978:0.07304912,Schloeppnerbrunnen_fen_peat_soil_clone_dsrSII_5_30_GU371973:0.06201029):0.055886604,Rasner_Moeser_fen_soil_clone_Rm29_GU127966:0.1523755):0.04866929,(Schloeppnerbrunnen_fen_peat_soil_clone_dsrSII_2_88_GU371966:0.15593198,((Peat_soil_MAG_SbA2_GCA_900290345.1:0.06593817,Aarhus_bay_sediment_clone_DSRIV-4_FM179973:0.074898794):0.03378047,((((peatland_soil_clone_W17_DQ855255:0.0065666656,New_York_peatland_soil_clone_W23_DQ855257:0.008777115):0.08908194,((((Peat_soil_MAG_SbA3_GCA_900290315.1:0.024712801,((((Schloeppnerbrunnen_fen_peat_soil_clone_dsrSII_5_81_GU372070:1.0000005E-6,Schloeppnerbrunnen_fen_peat_soil_clone_dsrSII_2_159_GU372066:0.008823326):0.07518784,(Schloeppnerbrunnen_fen_peat_soil_clone_dsrSII_2_52_GU371963:0.02320841,Schloeppnerbrunnen_fen_peat_soil_clone_dsrSII_5_168_GU372073:0.0149382325):0.06376709):0.034661092,Schloeppnerbrunnen_fen_peat_soil_clone_dsrSII_2_109_GU372081:0.07144577):0.024465611,Schloeppnerbrunnen_fen_peat_soil_clone_dsrSII_5_146_GU372071:0.05027337):0.019568432):0.022191724,(Schloeppnerbrunnen_fen_peat_soil_clone_dsrSII_2_54_GU371964:0.013445781,Schloeppnerbrunnen_fen_peat_soil_clone_dsrSII_5_16_GU371970:0.008910628):0.044063702):0.0088133225,(((Schloeppnerbrunnen_fen_peat_soil_clone_dsrSII_2_35_GU371961:0.004437187,Schloeppnerbrunnen_fen_peat_soil_clone_dsrSII_5_47_GU371975:1.0000005E-6):1.0000005E-6,Peat_soil_MAG_SbA6_GCA_900290325.1:1.0000005E-6):0.0044305474,Schloeppnerbrunnen_fen_peat_soil_clone_dsrSII_5_10_GU371968:0.03422991):0.026938377):0.012291559,(Peatland_soil_clone_W3_DQ855249:0.020482324,New_York_peatland_soil_clone_W63_DQ855260:0.027057564):0.08391187):0.010706628):0.02246557,((Schloeppnerbrunnen_fen_peat_soil_clone_dsrSII_2_57_GU371965:0.14889553,Schloeppnerbrunnen_fen_peat_soil_clone_dsrSII_2_79_GU371977:0.047522902):0.043231755,Peat_soil_MAG_SbA4_GCA_900290305.1:0.21021105):0.024194513):0.033419777,(peatland_soil_clone_W6_DQ855250:0.0044279676,New_York_peatland_soil_clone_W86_DQ855261:0.0112213995):0.12278578):0.03499984):0.012652305):0.012421478):0.013492355):0.008347268,((Seine_estuary_intertidal_zone_clone_VN10_AY953402:0.14382787,Saltmarsh_clone_WSMD4_GU288619:0.18258125):0.025456673,(Aarhus_bay_sediment_clone_DSRIV-10_FM179979:0.08665578,Pearl_river_estuary_clone_TopDsr25_FJ748830:0.07235252):0.055217832):0.06811862):0.013894675,New_York_peatland_soil_clone_W9_DQ855252:0.15434398):0.02120591):0.044129368):0.1748849,((((Acidobacteria_bacterium_21-70-11_GCA_002279205.1:0.19385828,Anaeromyxobacter_sp._RBG_16_69_14_GCA_001768075.1:0.20991479):0.048215512,Deltaproteobacteria_bacterium_RIFOXYA12_FULL_58_15_GCA_001798605.1:0.33797228):0.04707484,((((Arctic_sediment_clone_J4-3_KF896944:0.12918024,(Arctic_sediment_clone_J4-11_KF896933:0.005479176,Arctic_sediment_clone_J1-24_KF896905:0.009558079):0.11235506):0.030793881,((((((((((Arctic_sediment_clone_J3-5_KF896919:1.0000005E-6,(((Arctic_sediment_clone_J4-23_KF896922:0.002127125,Arctic_sediment_clone_J4-6_KF896925:1.0000005E-6):1.0000005E-6,Arctic_sediment_clone_J4-4_KF896924:0.0064152344):1.0000005E-6,Arctic_sediment_clone_J2-10_KF896916:0.0021276763):0.010709013):1.0000005E-6,Arctic_sediment_clone_J3-22_KF896956:0.006437393):0.029233832,Petroleum-contaminated_sediment_clone_EBext-9_FM212288:0.03165227):0.01706902,Saltmarsh_clone_PIMOE01_AY741559:0.05157867):0.051876176,Arctic_sediment_clone_J5-17_KF896945:0.08843949):0.026315186,(Saltmarsh_clone_PIMO3C01_AY741571:0.09304167,Artesian_spring_clone_ZDSR3_AY327243:0.1031475):0.039866254):0.04555612,(((((((Arctic_sediment_clone_J4-12_KF896930:0.008719306,Arctic_sediment_clone_J4-25_KF896931:1.0000005E-6):0.002169802,Arctic_sediment_clone_J4-7_KF896955:0.0043627196):0.008688359,(((Arctic_sediment_clone_J1_7_KF896912:1.0000005E-6,Arctic_sediment_clone_J4-9_KF896926:0.004332077):1.0000005E-6,(Arctic_sediment_clone_J4-10_KF896921:1.0000005E-6,Arctic_sediment_clone_J4-29_KF896923:1.0000005E-6):0.026236814):0.0065243198,Seine_estuary_intertidal_zone_clone_VN9_AY953401:0.013138882):0.008790136):0.0067305714,(((Arctic_sediment_clone_AH5_18_KF896974:0.0043139923,Arctic_sediment_clone_J4-24_KF896954:1.0000005E-6):0.0021487235,(Arctic_sediment_clone_J3-26_KF896952:0.006548667,((Arctic_sediment_clone_J1-5_KF896901:0.004314811,Arctic_sediment_clone_J1-27_KF896929:1.0000005E-6):1.0000005E-6,(Arctic_sediment_clone_J1-8_KF896913:0.0064910403,Arctic_sediment_clone_J2-2_KF896953:0.0021522632):1.0000005E-6):1.0000005E-6):0.004320526):0.0021669497,Aarhus_bay_sediment_clone_DSRIII-2_FM179963:0.02488601):0.004369872):0.07710411,(((hydrothermal_vent_sediment_clone_B03P021_AY197440:0.0065017627,Hydrothermal_vent_sediment_clone_B02P047_AY197437:0.002173218):0.0021013415,Deep_sea_sediment_clone_NTd-V03_AB263174:0.004389515):0.010676566,(Victoria_Harbour_sediment_clone_VHS102_DQ112194:0.07988946,((Victoria_Harbour_sediment_clone_VHS096_DQ112197:0.14901789,Deep_sea_sediment_clone_NTd-V05_AB263176:0.04693599):0.022289589,Victoria_Harbour_sediment_clone_VHS105_DQ112200:0.081908904):0.015443318):0.032465026):0.008527931):0.009318484,Victoria_Harbour_sediment_clone_VHS059_DQ112191:0.11841824):0.004853007,(((((hydrothermal_vent_sediment_clone_B03P033_AY197444:0.0085978275,hydrothermal_vent_sediment_clone_B04P044_AY197459:0.008604019):1.0000005E-6,Hydrothermal_vent_sediment_clone_B04P004_AY197450:1.0000005E-6):0.002111978,hydrothermal_vent_sediment_clone_B04P017_AY197454:0.019720338):0.010575323,hydrothermal_vent_sediment_clone_B04P034_AY197456:0.01114774):0.004256003,((Deep_sea_sediment_clone_NTd-V04_AB263175:0.04659525,Hydrothermal_vent_sediment_clone_B02P037_AY197436:0.02746974):0.012478951,((((Arctic_sediment_clone_J2-25_KF896915:0.004281836,Arctic_sediment_clone_J2-12_KF896914:0.0021312903):1.0000005E-6,Arctic_sediment_clone_J5-15_KF896935:1.0000005E-6):1.0000005E-6,Arctic_sediment_clone_J2-9_KF896917:0.0021334752):0.0058131074,(((((hydrothermal_vent_sediment_clone_B04P003_AY197449:0.010667449,Deep_sea_sediment_clone_NTd-V02_AB263173:1.0000005E-6):0.002128057,(hydrothermal_vent_sediment_clone_B02P027_AY197435:0.006393703,(((hydrothermal_vent_sediment_clone_B01P036_AY197433:0.0064258277,hydrothermal_vent_sediment_clone_B01P019_AY197429:0.004284665):0.0063932566,(hydrothermal_vent_sediment_clone_B04P014_AY197453:0.006410704,Hydrothermal_vent_sediment_clone_B01P034_AY197432:0.0064126193):0.0042823805):1.0000005E-6,hydrothermal_vent_sediment_clone_B03P012_AY197438:0.0042833234):0.0021447407):1.0000005E-6):0.0045521953,((hydrothermal_vent_sediment_clone_B02P005_AY197434:0.004250028,Deep_sea_sediment_clone_NTd-V01_AB263172:0.004268395):0.0021246905,hydrothermal_vent_sediment_clone_B04P010_AY197451:1.0000005E-6):0.015118161):0.0042612697,uncultured_sulfate-reducing_dsr-123_EU496886:0.006682573):0.019306038,Hydrothermal_vent_sediment_clone_B04P036_AY197457:0.0048471447):1.0000005E-6):0.02345007):0.01284281):0.003863882):0.028387677):0.014129267,Victoria_Harbour_sediment_clone_VHS121_DQ112196:0.039144512):0.035981946,Hydrate_Ridge_sediment_fosmid_hr42c9_CT025834:0.15303642):0.029360343,((((((Pearl_river_estuary_clone_TopDsr78_FJ748838:0.046510346,Aarhus_bay_sediment_clone_DSRI-3_AM408820:0.06600468):0.03281254,Saltmarsh_clone_PIMO2D05_AY741566:0.08563514):0.017622145,Pearl_river_estuary_clone_TopDsr2_FJ748839:0.0710582):0.015007307,Pearl_river_estuary_clone_BotDsr73_FJ748843:0.05751668):0.012307069,Pearl_river_estuary_clone_TopDsr59_FJ748835:0.12754603):0.006328494,Pearl_river_estuary_clone_MidDsr71_FJ748842:0.07251824):0.07506517):0.02594288):0.05653038,Pearl_river_estuary_clone_TopDsr13_FJ748834:0.2615027):0.04503888,(((Polluted_aquifer_clone_LGWI20_EF065050:0.18484944,Arctic_sediment_clone_J4-26_KF896928:0.14031567):0.049866926,(Victoria_Harbour_sediment_clone_VHS104_DQ112195:0.05390548,Arctic_sediment_clone_J5-19_KF896951:0.09801784):0.054641094):0.03686603,(((((Marine_sediment_clone_A19_JQ304765:0.11476078,Saltmarsh_clone_PIMO3D08_AY741573:0.11408687):0.026150368,((Arctic_sediment_clone_J4-17_KF896932:0.026284318,Marine_sediment_clone_B23_JQ304783:0.020998191):0.07024476,Arctic_sediment_clone_J1-9_KF896940:0.05172635):0.06736616):0.018501405,Arctic_sediment_clone_J3-1_KF896918:0.08676244):0.05291924,Arctic_sediment_clone_J1-32_KF896946:0.23564546):0.015753357,(((RifSed_csp2_16ft_2_acidobacteria_curated_PRJNA389445:0.15709625,(((Hydrothermal_vent_sediment_clone_B04P037_AY197458:0.008087947,hydrothermal_vent_sediment_clone_B04P026_AY197455:0.009767265):0.042519018,Victoria_Harbour_sediment_clone_VHS024_DQ112188:0.05658006):0.03354807,Pearl_river_estuary_clone_TopDsr8_FJ748836:0.0435295):0.055589072):0.015193943,(((Arctic_sediment_clone_J2-1_KF896934:0.008825328,(Arctic_sediment_clone_J3-19_KF896939:1.0000005E-6,Arctic_sediment_clone_J3-14_KF896957:1.0000005E-6):0.00441073):0.0021945985,Arctic_sediment_clone_J5-5_KF896920:0.002214858):0.05732884,Pearl_river_estuary_clone_TopDsr36_FJ748833:0.054415904):0.0886553):0.027351394,Pearl_river_estuary_clone_TopDsr61_FJ748837:0.09739559):0.037629887):0.019470256):0.03862891):0.081856936):0.070969656,((((Polluted_aquifer_clone_LGWG11_EF065019:0.09853831,Schloeppnerbrunnen_I_soil_clone_dsrSbI-75_AY167476:0.14844707):0.20295863,((((Candidatus_Desantisbacteria_bacterium_CG2_30_40_21_GCA_001873945.1:0.055334818,BJP_IG3402_CG_CP01_01_44_7_PRJNA389445:0.078220084):0.12999363,(Actinobacteria_bacterium_GWC2_53_9_GCA_001767575.1:0.16020831,Actinobacteria_bacterium_CG2_30_50_142_GCA_001871795.1:0.15450615):0.20393555):0.035860002,BJP_IG2599_Bacteria_36_9_PRJNA389445:0.21741737):0.048079155,(Nitrospirae_bacterium_CG2_30_53_67_2_GCA_001873285.1:1.0000005E-6,CG1_02_FULL_Bacteria_53_21_curated_PRJNA389445:0.004304488):0.21557164):0.025208231):0.054094207,(((((Arctic_sediment_clone_J2-14_KF896950:0.0634148,((((((Marine_sediment_clone_B22_JQ304773:0.006639209,Uncultured_prokaryote_clone_A24_JQ304764:0.0042098635):0.029495714,Deep_sea_sediment_clone_NTd-VIII_AB263183:0.063203506):0.017787224,Victoria_Harbour_sediment_clone_VHS111_DQ112192:0.05500092):0.039334945,Marine_sediment_clone_B14_JQ304782:0.09795696):0.047316823,Victoria_Harbour_sediment_clone_VHS040_DQ112205:0.027053941):0.06339361,Victoria_Harbour_sediment_clone_VHS032_DQ112202:0.056144018):0.026516298):0.013612178,Arctic_sediment_clone_AH4_13_KF896969:0.10126225):0.03082719,Victoria_Harbour_sediment_clone_VHS030_DQ112201:0.17048292):0.053447254,Victoria_Harbour_sediment_clone_VHS178_DQ112204:0.10846222):0.22846699,(Aarhus_bay_sediment_clone_DSRIV-3_FM179972:0.1588026,Polluted_aquifer_clone_LGWN11_EF065087:0.2283108):0.085055664):0.038465343):0.055868786,((((Deltaproteobacteria_bacterium_RIFOXYA12_FULL_61_11_GCA_001799195.1:0.21668498,Planctomycetes_bacterium_RBG_13_63_9_GCA_001828265.1:0.1407316):0.046179064,(Gemmatimonas_sp._SG8_17_GCA_001303265.1:0.085926145,Pearl_river_estuary_clone_TopDsr35_FJ748832:0.07926408):0.09488758):0.032380324,Candidatus_Schekmanbacteria_bacterium_RBG_13_48_7_GCA_001790695.1:0.23092727):0.0381781,((Armatimonadetes_bacterium_CG2_30_66_41_MNXN01000103.1:0.11087741,Armatimonadetes_bacterium_CG2_30_66_41_MNXN01000578.1:0.09929402):0.17403884,((((Hot_spring_microbial_mat_clone_MS3.094_EF429279:0.019394271,uncultured_sulfate-reducing_MS3.117_EF429284:1.0000005E-6):0.16204593,Ignavibacteria_bacterium_GWB2_35_12_GCA_001802705.1:0.17098854):0.078212224,Hot_spring_microbial_community_metagenome_lcl_2016842005_14468_2533-3687_1359-2429:0.14596955):0.025100106,(((Wadden_Sea_sediment_fosmid_ws39f7_CT025835:0.06719719,Pearl_river_estuary_clone_TopDsr7_FJ748831:0.16751525):0.033876114,((((Arctic_sediment_clone_J3-16_KF896927:0.053487662,Arctic_sediment_clone_AH1_13_KF896963:0.039482765):0.088531144,(Wadden_Sea_sediment_fosmid_ws7f8_CT025836:0.03187262,Deep_sea_sediment_clone_NTd-V07_AB263178:0.033596616):0.0672516):0.026787711,Chloroflexi_bacterium_RBG_13_60_13_GCA_001796685.1:0.045835666):0.02582833,(Pearl_river_estuary_clone_SMTZDsr26_FJ748857:0.103939556,Deep_sea_sediment_clone_NTd-V06_AB263177:0.054931685):0.03820051):0.027879259):0.08653337,BJP_IG2158_Zixibacteria_48_33_curated_PRJNA389445:0.09754512):0.089074954):0.028439587):0.03430175):0.03815008):0.03389181):0.0298882):0.04455626,Desulfurella_acetivorans_A63_NZ_CP007051.1:0.5863897):0.019292528,((Candidatus_Lambdaproteobacteria_bacterium_RIFOXYD2_FULL_50_16_GCA_001783695.1:0.056275845,(Candidatus_Lambdaproteobacteria_bacterium_RIFOXYC1_FULL_56_13_GCA_001783655.1:0.010491706,Candidatus_Lambdaproteobacteria_bacterium_RIFOXYD12_FULL_49_8_GCA_001781965.1:0.0010976612):0.12242872):0.20237881,Marine_microbial_community_metagenome_lcl_2189573008_50527_987-2168_2310-3050:0.38951328):0.22775462):0.07586136,(((((((Nitrospirae_bacterium_RBG_16_43_8_GCA_001805185.1:0.048001457,(Nitrospirae_bacterium_GWD2_44_7_GCA_001803715.1:0.08546549,(Nitrospiraceae_bacterium_UBA6905_GCA_002451165.1:0.029231157,Nitrospiraceae_bacterium_UBA6898_GCA_002448975.1:0.037139293):0.14613323):0.026466038):0.08002747,CG1_02_SUB10_Nitrospirae_44_25_curated_PRJNA389445:0.122221):0.11537025,(Nitrospiraceae_bacterium_UBA3562_GCA_002376155.1:0.15715402,Polluted_aquifer_clone_LGWG01_EF065021:0.30151126):0.08479625):0.025946861,((Nitrospiraceae_bacterium_UBA6902_GCA_002451135.1:0.11844303,((Arctic_sediment_clone_AH1_3_KF896967:0.006139499,Arctic_sediment_clone_AH4_27_KF896981:0.008941456):0.023443617,Arctic_sediment_clone_AH5_15_KF896982:0.014068907):0.14108461):0.05767801,Deep_sea_microbial_mat_clone_YS18dsrAB01_AB451527:0.06362897):0.085890196):0.060727254,(((Nitrospiraceae_bacterium_UBA665_GCA_002299835.1:0.06747212,Nitrospirae_bacterium_GWA2_46_11_GCA_001803605.1:0.11421278):0.08350469,Schloeppnerbrunnen_fen_peat_soil_clone_dsrSII_2_108_GU372064:0.19971901):0.05395993,((((Thermodesulfovibrio_aggregans_NZ_BCNO01000001.1:0.03762279,Nitrospiraceae_bacterium_UBA2600_GCA_002339325.1:0.03262845):0.008406045,((Thermodesulfovibrio_islandicus_DSM_12570_AF334599:0.002132476,Thermodesulfovibrio_yellowstonii_DSM_11347_U58122:0.010916839):0.008700437,Thermodesulfovibrio_yellowstonii_DSM_11347_CP001147:1.0000005E-6):0.025202):0.017208679,((((uncultured_sulfate-reducing_MS1.11_EF429274:0.008636936,uncultured_sulfate-reducing_MS2.01_EF429275:1.0000005E-6):0.0043161837,uncultured_sulfate-reducing_MS3.089_EF429278:0.00650244):0.0043556364,Hot_spring_microbial_mat_clone_MS3.076_EF429277:0.006507982):0.0065092766,Thermodesulfovibrio_sp._N1_NZ_MAVV01000020.1:2.000001E-6):0.11612947):0.06224772,Thermodesulfovibrio_thiophilus_DSM_17215_AUIU01000015:0.053428404):0.16069548):0.10970217):0.021233985,((Candidatus_Magnetobacterium_casensis_MYR-1_Mcas_JMFO00000000:0.13732354,Nitrospirae_bacterium_HCH-1_LNQR01000029.1:0.14767504):0.06231025,((Hydrothermal_vent_chimney_clone_NBC-17_AB124925:0.006493673,Hydrothermal_vent_chimney_clone_NBC-19_AB124928:0.0043141195):0.04500892,Hydrothermal_field_microbial_mat_clone_YS18dsrAB05_AB451528:0.14162016):0.09077486):0.0738345):0.11396892,((Nitrospirae_bacterium_GWC2_57_13_GCA_001805055.1:1.0000005E-6,Nitrospirae_bacterium_GWC1_57_7_GCA_001805045.1:1.0000005E-6):0.072617844,((((((peatland_soil_clone_D1_DQ855242:0.015305658,((peatland_soil_clone_D15_DQ855244:0.010808697,New_York_peatland_soil_clone_D23_DQ855245:0.01301087):1.0000005E-6,Peatland_soil_clone_W10_DQ855253:1.0000005E-6):1.0000005E-6):1.0000005E-6,peatland_soil_clone_D43_DQ855247:0.010789427):0.034441892,(Rice_field_soil_clone_Bu-6_JN615156:1.0000005E-6,Rice_field_soil_clone_Bu-21_JN615146:0.004286845):0.06175572):0.021760367,Schloeppnerbrunnen_II_soil_clone_dsrSbII-39_AY167472:0.047448363):0.01498744,Rasner_Moeser_fen_soil_clone_Rm47_GU127969:0.07251856):0.03914707,((Schloeppnerbrunnen_fen_peat_soil_clone_dsrSII_2_201_GU372068:0.057501353,((((Rice_field_soil_clone_Rhi-11_JN615164:0.0050920355,Rice_field_soil_clone_Rhi-18_JN615169:0.0014765178):0.006834116,Rice_field_soil_clone_Rhi-3_JN615173:0.013935511):0.027283655,Rice_field_soil_clone_Rhi-16_JN615167:0.048643954):0.013160443,(((((Polluted_aquifer_clone_LGWG12_EF065031:0.0021328318,Pearl_river_estuary_clone_SMTZDsr21_FJ748852:0.0022981013):0.057909384,Pearl_river_estuary_clone_SMTZDsr16_FJ748853:0.08077674):0.027225323,Polluted_aquifer_clone_LGWI21_EF065049:0.05341338):0.025972521,(Polluted_aquifer_clone_LGWI09_EF065057:0.044453014,Polluted_aquifer_clone_LGWI01_EF065048:0.02130449):0.022769427):0.014268857,Nitrospirae_bacterium_GWD2_57_9_GCA_001803765.1:0.030355647):0.00919195):0.03187663):0.03177342,(Rice_field_soil_clone_Bu-d-13_JN615158:0.032029405,Rice_field_soil_clone_Bu-d-16_JN615159:0.046959672):0.08054558):0.029618604):0.030995976):0.23287843):0.10558758):0.036679775,(((Pearl_river_estuary_clone_SMTZDsr44_FJ748854:0.17331953,((((Desulfobacca_acetoxidans_AF482453:1.0000005E-6,Desulfobacca_acetoxidans_DSM_11109_AY167463:1.0000005E-6):0.010804663,Desulfobacca_acetoxidans_dSM_11109_CP002629:1.0000005E-6):0.10695115,2km-deep_fracture_fluid_clone_ev219_srb9_FJ948556:0.25049454):0.07299728,((Rice_field_soil_clone_Bu-d-34_JN615161:0.027276967,Rice_field_soil_clone_Bu-d-24_JN615160:0.010823417):0.058238167,Rice_field_soil_clone_Rhi-d-5_JN615186:0.062410682):0.108775094):0.10136664):0.04550165,(((Schloeppnerbrunnen_II_soil_clone_dsrSbII-9_AY167477:0.07451159,Polluted_aquifer_clone_LGWG25_EF065022:0.058452096):0.02211316,(Schloeppnerbrunnen_I_soil_clone_dsrSbI-60_AY167466:0.08047869,(Polluted_aquifer_clone_LGWG08_EF065024:0.043871697,Polluted_aquifer_clone_LGWI10_EF065045:0.034575358):0.03743402):0.04458439):0.044158887,(Deltaproteobacteria_bacterium_RBG_13_58_19_GCA_001797765.1:0.03135226,Polluted_aquifer_clone_LGWK18_EF065071:0.05597213):0.023995135):0.09910141):0.19386706,((((((Desulfarculus_baarsii_DSM_2075_CP002085:0.0041191583,Desulfoarculus_baarsii_DSM_2075_AF334600:0.030590227):0.14738378,Desulfocarbo_indianensis_NZ_LBMP01000003.1:0.101929866):0.03513548,((Dethiosulfatarculus_sandiegensis_NZ_AZAC01000067.1:0.079587564,Saltmarsh_clone_WSMD8_GU288620:0.113210246):0.06223512,Bioreactor_clone_GranDSR13_AY929601:0.12164333):0.027216678):0.04576031,Hydrothermal_vent_chimney_clone_NBC-7_AB124921:0.1281347):0.100845434,(Arctic_sediment_clone_J1-16_KF896902:0.20705527,Bioreactor_clone_GranDSR5_AY929599:0.21272168):0.11573593):0.06185836,(((Mariager_Fjord_clone_MAF36G_AY865327:0.17605281,(((Aarhus_bay_sediment_clone_DSRII-6_FM179960:0.14561,Saltmarsh_clone_PIMO8C12_AY741577:0.004875728):0.02269981,((((Aarhus_bay_sediment_clone_DSRIII-6_FM179967:0.082956895,(Arctic_sediment_clone_J4-8_KF896910:1.0000005E-6,Arctic_sediment_clone_AH3_24_KF896987:0.0020736528):0.006123122):0.016891165,((Arctic_sediment_clone_J5-3_KF896911:1.0000005E-6,Arctic_sediment_clone_J4-20_KF896908:0.0020606918):0.006204662,Arctic_sediment_clone_AH2_23_KF896968:0.022651667):0.0040427563):0.042158898,Petroleum-contaminated_sediment_clone_EBext-2_FM212282:0.034613505):0.0050721606,Saltmarsh_clone_PIMO2A11_AY741563:0.028063644):0.02452347):0.037676,Victoria_Harbour_sediment_clone_VHS061_DQ112198:0.3376243):0.014874911):0.03611339,((Black_Sea_sediment_clone_BSI-1_AM236154:0.4260493,Deep_sea_sediment_clone_NTd-II04_AB263155:0.037161477):0.028034465,(Benzene-degrading_bioreactor_metagenome_lcl_2061766000_43411_1100-2218_3-1064:0.062046915,Benzene-degrading_bioreactor_metagenome_lcl_2020627003_15873_10919-12037_9808-10884:0.021177122):0.053725526):0.055899277):0.10261285,(((Syntrophobacteraceae_bacterium_CG2_30_61_12_MNZR01000346.1:0.14160223,(Desulfoglaeba_alkanexedens_ALDC_GQ843834:0.082470186,((((Rise_field_soil_clone_Bu-3_JN615154:0.006342556,Rice_field_soil_clone_Bu-15_JN615144:0.010590485):0.14022848,((((Syntrophobacter_fumaroxidans_MPOB_NC_008554:1.0000005E-6,Syntrophobacter_fumaroxidans_DSM_10017_AF418193:1.0000005E-6):0.054894276,(((Schloeppnerbrunnen_II_soil_clone_dsrSbII-40_AY167465:0.059628505,Peat_soil_MAG_SbD1_GCA_900290365.1:0.09597649):0.030911846,Saltmarsh_clone_WSMA38_GU288607:0.090915516):0.02614404,(Syntrophobacter_wolinii_DSM_2805_AF418192:0.06806243,(((((Rice_field_soil_clone_Rhi-d-38_JN615182:0.008654756,Rice_field_soil_clone_Rhi-d-45_JN615184:1.0000005E-6):0.06094965,Rice_field_soil_clone_Rhi-1_JN615162:0.065004565):0.010507411,((Rice_field_soil_clone_Rhi-2_JN615171:1.0000005E-6,Rice_field_soil_clone_Rhi-9_JN615179:0.0063907276):0.0686841,Syntrophobacterales_bacterium_Delta_01_LUZZ01000139.1:0.072801):0.010697601):0.022679122,(Rice_field_soil_clone_Rhi-17_JN615168:0.029898355,Rice_field_soil_clone_Rhi-6_JN615176:0.030112602):0.030467683):0.023527993,Rice_field_soil_clone_Rhi-7_JN615177:0.10456485):0.011316827):0.011765499):0.04434952):0.031341765,Desulforhabdus_amnigena_DSM_10338_AF337901:0.05187044):0.030274035,((((Rice_field_soil_clone_Rhi-14_JN615165:1.0000005E-6,Rice_field_soil_clone_Rhi-20_JN615172:1.0000005E-6):0.0021743372,Rice_field_soil_clone_Rhi-5_JN615175:1.0000005E-6):0.06389708,Rice_field_soil_clone_Rhi-8_JN615178:0.06954628):0.045785274,Desulfovirga_adipica_DSM_12016_AF334591:0.0954484):0.03415776):0.070742905):0.025983626,(Thermodesulforhabdus_norvegica_DSM_9990_AF334597:0.0039739944,Thermodesulforhabdus_norvegica_A8444_AJ277293:0.0024303226):0.07225215):0.030447317,(Desulfacinum_infernum_DSM_9756_AF482454:1.0000005E-6,Desulfacinum_infernum_DSM_9756_AF418194:1.0000005E-6):0.025769245):0.016201776):0.024489935):0.0519344,(((((((hydrothermal_vent_sediment_clone_B01P021_AY197431:0.0061909035,Deep_sea_sediment_clone_NTd-II01_AB263152:0.006147193):0.0050048614,Deep_sea_sediment_clone_NTd-II02_AB263153:0.009413716):0.017182725,(Arctic_sediment_clone_AH3_10_KF896975:0.020155603,Arctic_sediment_clone_J1-18_KF896903:0.002786572):0.011200698):0.018095348,Saltmarsh_clone_WSMF25_GU288602:0.038926944):0.0048307916,(Marine_sediment_clone_A18_JQ304763:0.01874026,Marine_sediment_clone_B02_JQ304781:0.016822297):0.011213022):0.02688481,(uncultured_Syntrophobacteraceae_dsr-5_EU437396:0.0145635195,Gas_hydrate-bearing_sediment_clone_dsr-25_EU437398:0.014574054):0.013187573):0.037729282,Deep_sea_sediment_clone_NTd-II03_AB263154:0.047181994):0.081823945):0.073677726,(((((((((Polluted_aquifer_clone_LGWI12_EF065058:0.028855275,Polluted_aquifer_clone_LGWI04_EF065055:0.084292464):0.085353844,Marine_sediment_metagenome_lcl_2084038012_14985_830-2104_2179-3306:0.16864397):0.04642299,(Polluted_aquifer_clone_LGWK14_EF065075:0.0937562,(((Polluted_aquifer_clone_LGWG21_EF065035:0.034357958,(((Polluted_aquifer_clone_LGWN07_EF065094:0.015011828,Polluted_aquifer_clone_LGWK08_EF065078:0.008296585):0.03709006,Desulfobulbaceae_bacterium_UBA2273_GCA_002347095.1:0.03950442):0.0067274487,((Deltaproteobacteria_bacterium_RIFOXYD12_FULL_55_16_GCA_001799255.1:0.006256396,Deltaproteobacteria_bacterium_RIFOXYD12_FULL_53_23_GCA_001798725.1:0.008198493):0.026696354,Deltaproteobacteria_bacterium_RIFOXYD12_FULL_56_24_GCA_001799285.1:0.038660567):0.026930233):0.06426928):0.040958937,(Desulfobacterales_bacterium_CG2_30_60_27_GCA_001873115.1:0.13122295,Desulfobulbaceae_bacterium_DB1_MQUF01000003.1:0.08160284):0.028208748):0.0118502,(Aarhus_bay_sediment_clone_DSRI-4_AM408822:0.038529083,Deep_sea_sediment_clone_NTd-VII01_AB263181:0.03257812):0.050883584):0.007740572):0.034889944):0.02590742,((((Polluted_aquifer_clone_LGWK10_EF065080:1.0000005E-6,Polluted_aquifer_clone_LGWN05_EF065091:1.0000005E-6):0.09635255,(Desulfurivibrio_alkaliphilus_AHT2_NC_014216:0.04246891,Delta_proteobacterium_MLMS-1_AAQF010005:0.042862125):0.081612386):0.07451414,((Polluted_aquifer_clone_LGWN02_EF065083:0.023132898,Polluted_aquifer_clone_LGWN08_EF065088:1.0000005E-6):0.028620698,(Polluted_aquifer_clone_LGWN01_EF065089:0.0020388651,(Polluted_aquifer_clone_LGWK07_EF065072:1.0000005E-6,(Polluted_aquifer_clone_LGWK01_EF065081:1.0000005E-6,Polluted_aquifer_clone_LGWK17_EF065076:1.0000005E-6):1.0000005E-6):1.0000005E-6):0.024827894):0.09838824):0.056918908,(Desulfobulbaceae_bacterium_UBA5121_GCA_002414225.1:1.0000005E-6,Desulfobulbaceae_bacterium_UBA6913_GCA_002448905.1:1.0000005E-6):0.108315155):0.041405004):0.023330651,(((Deltaproteobacteria_bacterium_RIFOXYD12_FULL_50_9_GCA_001799225.1:0.16236947,Deltaproteobacteria_bacterium_RIFOXYD12_FULL_57_12_GCA_001799275.1:0.14225325):0.037604082,(((Victoria_Harbour_sediment_clone_VHS033_DQ112203:0.04714496,Victoria_Harbour_sediment_clone_VHS057_DQ112190:0.043071758):0.026126258,((Desulfobacterales_bacterium_SG8_35_LJTJ01000114.1:0.010808074,Desulfobacterales_bacterium_SG8_35_2_LJTL01000048.1:0.020384792):0.0056363945,(((((Arctic_sediment_clone_AH5_11_KF896970:0.03704953,Arctic_sediment_clone_AH3_25_KF896983:0.01479578):0.017116638,Seine_estuary_intertidal_zone_clone_VN8_AY953400:0.02553883):0.01486472,Arctic_sediment_clone_AH2_7_KF896985:0.030426221):0.011727342,Arctic_sediment_clone_AH2_24_KF896988:0.018293861):0.02351072,Seine_estuary_intertidal_zone_clone_VN5_AY953397:0.035177954):0.024907015):0.019357791):0.045277487,((Polluted_aquifer_clone_LGWK06_EF065082:1.0000005E-6,Polluted_aquifer_clone_LGWK03_EF065067:1.0000005E-6):0.0779094,Seine_estuary_intertidal_zone_clone_VN6_AY953398:0.10411834):0.06410789):0.020535696):0.03673921,Seine_estuary_intertidal_zone_clone_VN7_AY953399:0.22589889):0.060066573):0.02736566,((((((Desulfobulbaceae_bacterium_UBA2276_GCA_002347085.1:0.020747889,Desulfobulbaceae_bacterium_UBA2213_GCA_002327225.1:0.036221027):0.011700106,Desulfobulbaceae_bacterium_UBA2270_GCA_002347745.1:0.02778629):0.039110273,Desulfocapsa_sulfexigens_DSM_10523_CP003985:0.090450875):0.0491327,Desulforhopalus_vacuolatus_DSM_9700_AF334594:0.16489512):0.011210834,((((((Desulfobulbaceae_bacterium_C00003063_MAXQ01000081.1:1.0000005E-6,Desulfobulbaceae_bacterium_S5133MH15_MAXK01000374.1:1.0000005E-6):0.037779916,Saltmarsh_clone_PIMO2B08_AY741565:0.050673015):0.027923485,Bioreactor_metagenome_contig_16295_0_GCA_000315315.2:0.04271214):0.015891884,((((((Rice_field_soil_clone_Rhi-15_JN615166:0.004101225,Rice_field_soil_clone_Rhi-4_JN615174:1.0000005E-6):1.0000005E-6,Rice_field_soil_clone_Rhi-19_JN615170:0.024431754):0.018500937,Desulfobacterales_bacterium_GWB2_56_26_GCA_001799365.1:0.026411403):0.015940487,Polluted_aquifer_clone_LGWG22_EF065032:0.031015547):0.006581908,Desulfobulbaceae_bacterium_BRH_c16a_LADS01000046.1:0.02803379):0.052726045,((Polluted_aquifer_clone_LGWG13_EF065040:0.050494306,Saltmarsh_clone_PIMO1D07_AY741558:0.0483027):0.016177269,(Desulfopila_inferna_JS_SRB250Lac_FJ548990:0.11181216,Desulforhopalus_singaporensis_DSM_12130_AF418196:0.03142138):0.017747795):0.005261181):0.0094051305):0.0070431484,((((Marine_aquaculture_filter_clone_DB_dsr93_EU350979:0.006258146,(Desulfofustis_glycolicus_DSM_9705_AF418191:1.0000005E-6,Desulfofustis_glycolicus_DSM_9705_AF482457:1.0000005E-6):0.010156673):0.07881381,((uncultured_Desulfofustis_sp._PB-SRB1_AVFQ01000129.1:0.06420662,((Saltmarsh_clone_WSMO13_GU288600:0.08320457,Saltmarsh_clone_PIMO3D11_AY741574:0.07386203):0.07484192,(Saltmarsh_clone_PIMO8H06_AY741580:0.004109876,Saltmarsh_clone_WSMD37_GU288599:0.010524279):0.04372502):0.015160589):0.021250617,((Marine_sediment_clone_clone_A14_JQ304762:0.004238762,Uncultured_prokaryote_clone_B15_JQ304780:0.0018926034):0.03210417,Saltmarsh_clone_WSMF21_GU288606:0.033032086):0.021246482):0.011857388):0.04152823,Petroleum-contaminated_sediment_clone_EBext-38_FM212315:0.064733714):0.012177058,Desulfopila_aestuarii_DSM_18488_NZ_FRFE01000005.1:0.10107809):0.025643809):0.018680489,(((Desulfotalea_arctica_DSM_12342_AY626032:0.052356936,Desulfotalea_psychrophila_LSv54_NC_006138:0.05533018):0.07156401,Marine_aquaculture_filter_clone_DB_dsr8_EU350968:0.075465925):0.047159582,(Freshwater_microbial_community_metagenome_lcl_2199352002_26389_4288-5565_3116-4234:0.07928542,Desulfobulbus_sp._Tol-SR_JROS01000089.1:0.07779026):0.01890561):0.009333912):0.026998999):0.052659784,(((Marine_sulfidic_sediment_clone_dsrB1_JF439664:0.006066152,uncultured_bacterium_dsrA1_JF439663:0.002285607):0.08296653,(Polluted_aquifer_clone_LGWI15_EF065051:0.057516947,Polluted_aquifer_clone_LGWG09_EF065041:0.057398915):0.06979574):0.027422257,((((Hydrothermal_vent_chimney_clone_SUIYO-4_AB124931:0.021937042,Hydrothermal_vent_chimney_clone_NBC-3_AB124919:0.010633927):0.050541047,Deep_sea_sediment_clone_NTd-VII02_AB263182:0.08365543):0.040833376,((Hydrothermal_vent_chimney_clone_SUIYO-3_AB124930:0.02593847,Hydrothermal_vent_chimney_clone_NBC-6_AB124920:0.005016319):0.006065141,Hydrothermal_vent_chimney_clone_SUIYO-10_AB124932:0.0031688125):0.082698226):0.017851258,((((((Bioreactor_clone_NTUA-5A-DSR16_EF645671:0.025941169,Bioreactor_clone_NTUA-5A-DSR21_EF645674:0.08142688):0.038521633,Desulfobulbus_propionicus_DSM_2032_CP002364:0.014046513):0.005535338,Desulfobulbus_rhabdoformis_DSM_8777_AJ250473:0.09568097):0.038800016,((Desulfobulbus_elongatus_DSM_2908_AF418202:1.0000005E-6,Desulfobulbus_elongatus_FP_AJ310430:0.005992626):0.0024272862,Desulfobulbus_propionicus_DSM_2032_AF218452:0.011678056):0.030622303):0.030214429,((Polluted_aquifer_clone_LGWN03_EF065085:1.0000005E-6,Polluted_aquifer_clone_LGWN04_EF065092:1.0000005E-6):1.0000005E-6,Polluted_aquifer_clone_LGWN12_EF065090:0.006153068):0.08682885):0.02593287,((Desulfobulbus_japonicus_DSM_18378_AUCV01000005:0.03145564,Desulfobulbus_marinus_DSM_2058_AF337902:0.10522105):0.025615428,Desulfobulbus_mediterraneus_DSM_13871_AUCW01000007:0.066913135):0.03527417):0.0973293):0.063769):0.049206417):0.043210812):0.076977104,(Seine_river_floodplain_clone_VO4_AY953407:0.35720217,Seine_river_floodplain_clone_VO9_AY953412:0.12840058):0.1406471):0.09264517,(((((Dissulfuribacter_thermophilus_NZ_MAGO01000001.1:0.03347568,Hydrothermal_vent_chimney_clone_NBC-10_AB124924:0.036363292):0.051933974,Hydrothermal_vent_chimney_clone_INDO-12_AB124902:0.08661048):0.024538042,Deltaproteobacteria_bacterium_UBA5754_GCA_002419025.1:0.1317683):0.03400938,Deltaproteobacteria_bacterium_UBA3076_GCA_002367355.1:0.2603682):0.051354825,(((Thermodesulfatator_indicus_DSM_15286_CP002683:0.02147703,Thermodesulfatator_atlanticus_AT1325_FN186055:0.040550616):0.03356783,(Hydrothermal_vent_chimney_clone_INDO-5_AB124898:0.036790486,Hydrothermal_vent_chimney_clone_INDO-10_AB124901:0.039487988):0.043889996):0.049331624,((((Thermodesulfobacterium_hydrogeniphilum_NZ_JQKW01000006.1:0.096321926,Thermodesulfobacterium_geofontis_OPF15_CP002829:0.11277141):0.046827294,((((Thermodesulfobacterium_commune_DSM_2178_AF334596:1.0000005E-6,Thermodesulfobacterium_commune_AF271771:0.019429786):0.014914487,Thermodesulfobacterium_hveragerdense_DSM_12571_AUIT01000014:0.014025966):0.004120192,Thermodesulfobacterium_thermophilum_DSM_1276_AF334598:0.024871588):0.00552782,Great_Boiling_Spring_metagenome_lcl_2149837005_25515_1078-2211_2292-3479:0.022556659):0.04972465):0.10242545,(Caldimicrobium_thiodismutans_NZ_AP014945.1:0.045063708,Hydrothermal_vent_chimney_clone_NABdsr-03_AB124937:0.0654138):0.0546263):0.095403336,Thermosulfurimonas_dismutans_NZ_LWLG01000014.1:0.0537199):0.029826615):0.08402107):0.14274746):0.04568336,(Pearl_river_estuary_clone_SMTZDsr30_FJ748848:0.23141932,(Polluted_aquifer_clone_LGWK13_EF065077:0.2941085,(((((Deltaproteobacteria_bacterium_SM23_61_LJUR01000190.1:0.082213156,CG1_02_FULL_Proteobacteria_43_41_curated_PRJNA389445:0.06586035):0.04103699,((((Syntrophaceae_bacterium_UBA5619_GCA_002424545.1:0.010157871,Syntrophaceae_bacterium_UBA6112_GCA_002423465.1:0.028904272):0.07037781,Alaska_permafrost_soil_metagenome_lcl_2140918006_50923_437-1741_1760-2608:0.035756472):0.014039211,CG1_02_FULL_Deltaproteobacteria_58_37_curated_PRJNA389445:0.04309793):0.07353127,Syntrophaceae_bacterium_CG2_30_49_12_GCA_001873675.1:0.04398799):0.050750572):0.056435887,Pearl_river_estuary_clone_SMTZDsr25_FJ748847:0.1416568):0.05973946,((Polluted_aquifer_clone_LGWK11_EF065068:0.17716618,(((Bioreactor_clone_GranDSR14_AY929602:0.065272115,((Polluted_aquifer_clone_LGWI03_EF065064:0.011446212,Polluted_aquifer_clone_LGWI02_EF065061:0.022154257):0.08313836,Schloeppnerbrunnen_I_soil_clone_dsrSbI-88_AY167475:0.12868406):0.020506024):0.015400499,(((Desulfomonile_tiedjei_DSM_6799_CP003360:1.0000005E-6,Desulfomonile_tiedjei_DSM_6799_AF334595:0.010494572):0.036529962,Polluted_aquifer_clone_LGWI07_EF065052:0.08852255):0.053231347,Seine_river_floodplain_clone_VO3_AY953406:0.09381864):0.01963301):0.025950208,Polluted_aquifer_clone_LGWI16_EF065059:0.07666102):0.03829649):0.01985808,Saltmarsh_clone_PIMO3E11_AY741575:0.15558937):0.09830529):0.025609834,((((((((((Moorella_thermoacetica_Y72_copy_1_BARR01000003:1.0000005E-6,Moorella_thermoacetica_ATCC_39073_copy_1_NC_007644:1.0000005E-6):0.03402305,Moorella_sp._UBA4076_GCA_002383405.1:0.076146215):0.021792568,Moorella_glycerini_NMP_copy_1_NZ_CELZ00000000:0.044822004):0.071661085,Hypersaline_sediment_clone_GSL_A5_DQ386228:0.22133954):0.04626266,((Hydrothermal_vent_sediment_clone_B04P011_AY197452:0.004151131,hydrothermal_vent_sediment_clone_B04P001_AY197448:0.006209188):0.037902534,Marine_sediment_clone_B11_JQ304779:0.03352795):0.087567165):0.030626828,((((((uncultured_prokaryote_clone_A09_JQ304759:0.0039553414,uncultured_prokaryote_B04_JQ304778:0.0042655924):0.0040361704,Desulfotomaculum_sp._Srb55_Srb55_AB260069:0.0063786376):0.04442361,Desulfotomaculum_geothermicum_DSM_3669_AF273029:0.020682033):0.023765799,(Desulfotomaculum_alcoholivorax_DSM_16058_AUMW01000012:0.012396799,Desulfotomaculum_arcticum_FOOX01000011.1:0.06924992):0.053855106):0.02312232,((((uncultured_prokaryote_B17_JQ304784:0.0063435403,uncultured_prokaryote_cone_A05_JQ304758:0.0021067788):1.0000005E-6,Desulfotomaculum_sp._Eth-2_JQ304755:1.0000005E-6):0.0071573593,(Uncultured_prokaryote_clone_B03_JQ304777:0.0021106882,uncultured_prokaryote_clone_A08_JQ304766:0.0042283675):0.00829841):0.0032359085,((Sporotomaculum_hydroxybenzoicum_DSM_5475_AY626025:0.14152268,Desulfotomaculum_gibsoniae_DSM_7213_CP003273:0.01980525):0.013330507,Desulfotomaculum_thermosapovorans_DSM_6562_AF271769:0.03559446):0.0058915284):0.023130048):0.045651715,(((((Gold_mine_borehole_clone_SAE5-33_AY101580:0.12824973,((uncultured_Desulfotomaculum_sp._DSR_Irb3_DQ415722:1.0000005E-6,2km-deep_fracture_fluid_clone_ev219_irb3_FJ948558:1.0000005E-6):0.08343033,2km-deep_fracture_fluid_clone_ev818_saff8_FJ948564:0.096643746):0.04507959):0.029452587,((((2km-deep_fracture_fluid_clone_ev219_srb10_FJ948557:0.006628201,uncultured_Desulfotomaculum_sp._DSR_srb10_DQ415719:0.015597561):0.04629125,Desulfobacteraceae_bacterium_UBA5616_copy_2_GCA_002423615.1:0.11713687):0.013901851,(Peptococcaceae_bacterium_BRH_c4a_LADN01000098.1:0.05095793,Peptococcaceae_bacterium_BICA1-7_JUEB01000002.1:0.03275591):0.0069272923):0.02471679,(2km-deep_fracture_fluid_clone_ev818_saff20_FJ948567:0.0021018784,2km-deep_fracture_fluid_clone_ev818_saff3_FJ948562:0.004230696):0.08238961):0.0212365):0.034935288,Peptococcaceae_bacterium_BRH_c4b_LADO01000025.1:0.12892205):0.032839466,((Desulfotomaculum_acetoxidans_DSM_771_CP001720:1.0000005E-6,Desulfotomaculum_acetoxidans_DSM_771_AF271768:0.010364128):0.06343147,(Desulfotomaculum_E_intricatum_GCF_001592105.1:1.0000005E-6,Marine_sediment_clone_A20_JQ304760:0.0020474757):0.08770469):0.046468806):0.03302789,((((2km-deep_fracture_fluid_clone_ev818_saff4_FJ948563:0.0013955376,2km-deep_fracture_fluid_clone_ev818_saff21_FJ948568:0.006144415):0.003539207,uncultured_bacterium_SAW6-28_dsrAB_AY101579:0.040002562):0.024840847,((2km-deep_fracture_fluid_clone_ev818_saff15_FJ948565:0.0041853995,(2km-deep_fracture_fluid_clone_ev818_saff23_FJ948569:1.0000005E-6,2km-deep_fracture_fluid_clone_ev818_saff41_FJ948572:1.0000005E-6):1.0000005E-6):1.0000005E-6,2km-deep_fracture_fluid_clone_ev818_saff38_FJ948571:0.004198502):0.024113387):0.029519608,Desulfotomaculum_sp._BICA1-6_JUED01000084.1:0.056097735):0.043944247):0.014530197):0.04052609):0.015146865,((((((((((((((Mariager_Fjord_clone_MAFM12G_AY865333:0.026535358,Mariager_Fjord_clone_MAF28G_AY865326:0.06302036):0.0030805147,Mariager_Fjord_clone_MAF42D_AY865330:0.02419649):0.011459577,((Mariager_Fjord_clone_MAF41D_AY865329:0.019472668,contamination_of_Desulfobacula_toluolica_DSM_7467_AF271773:0.0406984):0.0030786935,Mariager_Fjord_clone_MAF17G_AY865325:0.025311276):0.0062950286):0.018941635,Sulfate_reducing_bacterium_mXyS1_DSM_12567_AF482456:0.025832212):0.011967812,Delta_proteobacterium_NaphS2_NaphS2_ADZZ01000254:0.021592572):0.012755816,Saltmarsh_clone_PIMO3F05_AY741576:0.025292339):0.022257788,(Arctic_sediment_clone_AH1_22_KF896961:1.0000005E-6,Arctic_sediment_clone_AH1_29_KF896962:1.0000005E-6):0.11993607):0.017090604,Arctic_sediment_clone_AH1_14_KF896964:0.063554704):0.018276425,Aarhus_bay_sediment_clone_DSRI-5_AM408825:0.105130255):0.037174646,(((Arctic_sediment_clone_AH2_13_KF896986:0.16752058,Black_Sea_sediment_clone_BSII-4_AM236170:0.048214618):0.0101149855,Saltmarsh_clone_WSMA18_GU288609:0.14145656):0.011168166,((Saltmarsh_clone_PIMO2F05_AY741568:0.071956456,((Deep_sea_sediment_clone_NTd-IV01_AB263165:0.01845852,Deep_sea_sediment_clone_NTd-IV03_AB263167:0.03567066):0.022085756,Deep_sea_sediment_clone_NTd-IV02_AB263166:0.09454222):0.018544251):0.014359332,(((((Hydrothermal_vent_clone_YS16dsrAB03_AB451524:0.055098917,Pearl_river_estuary_clone_SMTZDsr17_FJ748849:0.07159935):0.024899567,Pearl_river_estuary_clone_SMTZDsr29_FJ748850:0.055912215):0.012277114,(((Polluted_aquifer_clone_LGWK15_EF065066:0.0664541,Desulfobacteraceae_bacterium_CG2_30_51_40_GCA_001874005.1:0.08407193):0.032381594,(((Polluted_aquifer_clone_LGWN09_EF065084:0.09054231,Polluted_aquifer_clone_LGWG16_EF065020:0.07754737):0.026927285,(Polluted_aquifer_clone_LGWI17_EF065063:0.009608174,(Polluted_aquifer_clone_LGWG23_EF065033:0.010184878,(Seine_river_floodplain_clone_VO1_AY953404:0.034703694,(Seine_river_floodplain_clone_VO6_AY953409:0.021235736,Polluted_aquifer_clone_LGWI08_EF065046:0.019407116):0.00637802):0.00440932):0.00970025):0.057798043):0.018091928,(Pearl_river_estuary_clone_SMTZDsrH44_FJ748851:0.038201045,Polluted_aquifer_clone_LGWG24_EF065029:0.080484845):0.025141839):0.020664101):0.02229821,Deep_sea_sediment_clone_NTd-IV04_AB263168:0.05784209):0.007674928):0.019216195,Petroleum-contaminated_sediment_clone_EBext-37_FM212314:0.06491722):0.016884727,((Deep_sea_sediment_clone_NTd-IV05_AB263169:0.07148846,Black_Sea_sediment_clone_BSI-7_AM236160:0.058152627):0.010296003,Marine_sediment_clone_AB-07_AM408824:0.07401002):0.0057667918):0.0045794784):0.012695554):0.013589664):0.022552166,((Marine_sediment_clone_AB-06_AM408823:0.04059947,Deep_sea_sediment_clone_UBM1D80.47_JN798932:0.04513132):0.030435681,Black_Sea_sediment_clone_BSI-3_AM236156:0.15819162):0.0480761):0.009354733,(((Black_Sea_sediment_clone_BSIII-4_AM236174:0.1130269,Deep_sea_sediment_clone_UBM1D80.03_JN798923:0.013545904):0.049024813,Aarhus_bay_sediment_clone_DSRIV-11_FM179980:0.030582998):0.0047384207,(Deep_sea_sediment_clone_NTd-IV06_AB263170:0.029711042,Black_Sea_sediment_clone_BSI-5_AM236158:0.017294256):0.0085599525):0.07207992):0.020369828,Desulfatiglans_anilini_DSM_4660_AF482455:0.052106526):0.06614604,Desulfotomaculum_copahuensis_NZ_LYVF01000171.1:0.103747874):0.023273299):0.027097976,(((((Juan_de_Fuca_ridge_borehole_clone_CORK_dsr30_AB260076:0.009449343,(Juan_de_Fuca_ridge_borehole_clone_CORK_dsr15_AB260074:0.0105174165,Juan_de_Fuca_ridge_borehole_clone_CORK_dsr09_AB260075:0.008178738):0.12635405):0.05077591,Juan_de_Fuca_ridge_borehole_clone_CORK_dsr18_AB260073:0.041180428):0.09430511,Ammonifex_degensii_KC4_CP001785:0.15516965):0.08455705,((((Desulfotomaculum_thermobenzoicum_DSM_6193_AF273030:0.01053549,Desulfotomaculum_thermoacetoxidans_DSM_5813_AF271770:0.025018299):0.07958396,Desulfotomaculum_thermocisternum_DSM_10259_AF074396:0.017260013):0.0131204985,((Desulfotomaculum_kuznetsovii_DSM_6115_AF273031:0.0020850133,Desulfotomaculum_kuznetsovii_DSM_6115_CP002770:1.0000005E-6):1.0000005E-6,Desulfotomaculum_kuznetsovii_DSM_6115_AJ310431:0.006370334):0.01447113):0.044944126,Desulfovirgula_thermocuniculi_DSM_16036_AUBR01000022:0.08863376):0.047913868):0.03093254,(Clostridia_bacterium_62_21_LGFR01000021.1:0.080395706,((Candidatus_Desulfopertinax_cowenii_MPOA01000006.1:0.04317661,(((2km-deep_fracture_fluid_clone_ev818_saff48_FJ948573:0.004146938,2km-deep_fracture_fluid_clone_ev818_saff18_FJ948566:0.0041675996):1.0000005E-6,(2km-deep_fracture_fluid_clone_ev818_saff27_FJ948570:1.0000005E-6,Candidatus_Desulforudis_audaxviator_MP104C_NC_010424:1.0000005E-6):1.0000005E-6):0.012780075,Desulforudis_bacterium_UBA911_GCA_002294005.1:0.058173668):0.09372657):0.020940335,Firmicutes_bacterium_UBA3572_GCA_002375985.1:0.029226175):0.17463222):0.05091034):0.019349294):0.07624283,(((((Thermodesulfovibrio_sp._RBG_19FT_COMBO_42_12_GCA_001830985.1:0.10359477,CG1_02_FULL_Nitrospirae_41_54_curated_PRJNA389445:0.18145947):0.034336895,Nitrospira_bacterium_SM23_35_LJUG01000050.1:0.18989736):0.038729835,((Arctic_sediment_clone_J4-28_KF896947:0.016848497,Deep_sea_sediment_clone_NTd-IV07_AB263171:0.020794889):0.058758043,Seine_river_floodplain_clone_VO8_AY953411:0.15221883):0.07858691):0.1524949,Candidatus_Desulfofervidus_auxilii_NZ_CP013015.1:0.1186295):0.04956796,Syntrophobacter_sp._DG_60_LJNA01000108.1:0.18759692):0.08674437):0.11273427,((((Desulfonatronum_thioautotrophicum_ASO3-6_JQ519396:0.079309136,Desulfonatronum_lacustre_DSM_10312_AF418189:0.019439694):0.01824055,Alkaliphilic_magnetotactic_bacterium_ML-1_HQ659545:0.01975147):0.07648081,Desulfonatronaceae_bacterium_UBA663_GCA_002299865.1:0.0910892):0.16971916,(((((((Mariager_Fjord_clone_MAF53G_AY865331:0.20980914,((((Desulfovibrio_carbinoliphilus_D41_JQ031012:0.021658884,((((Desulfovibrio_carbinolicus_DSM_3852_AY626026:0.008042027,(Desulfovibrio_burkinensis_DSM_6830_AF418186:0.0019953197,Desulfovibrio_burkinensis_DSM_6830_AB061536:1.0000005E-6):0.0039897137):1.0000005E-6,Desulfovibrio_magneticus_RS-1_AP010904:1.0000005E-6):0.018077927,Desulfovibrio_aerotolerans_DvO5_AY749039:0.01868261):0.01591234,(((Saltmarsh_clone_WSMC6_GU288614:0.0033470723,Saltmarsh_clone_WSMO21_GU288615:0.054544017):0.019924123,Saltmarsh_clone_WSMO1_GU288618:0.03327277):0.045812223,(Desulfovibrio_sp._FW1012B_NZ_CM001368.1:0.015869552,Desulfovibrio_sp._U5L_AHMC01000004:0.055704687):0.011755696):0.019102117):0.0104719335):0.020724459,((((Bioreactor_clone_NTUA-2010-DSR45_HQ640655:0.003987187,bacterium_LS2003_DQ211845:1.0000005E-6):0.02217061,Bioreactor_clone_NTUA-2010-DSR49_HQ640657:0.008538774):0.019378727,Bioreactor_clone_GranDSR8_AY929607:0.040971316):0.013797178,((Desulfovibrio_fructosivorans_DSM_3604_AF418187:0.0194685,(Desulfovibrio_fructosivorans_DSM_3604_AB061538:1.0000005E-6,Desulfovibrio_fructosovorans_JJ_AECZ01000036:1.0000005E-6):1.0000005E-6):0.0349495,Bioreactor_clone_NTUA-2010-DSR47_HQ640656:0.02888121):0.009451624):0.015003021):0.16332695,Desulfovibrio_gigas_DSM_1382_AUBO01000001:0.14636794):0.031957727,Desulfovibrio_gabonensis_DSM_10636_AY626027:0.14699876):0.034336973):0.026419342,((((((bacterium_AR1208_DQ211844:0.011583164,bacterium_AR1206_DQ211842:0.012936264):0.005752359,Desulfovibrio_acrylicus_DSM_10141_FJ655912:0.020541614):0.00817943,((bacterium_MGSB102_DQ211840:0.014291283,Desulfovibrio_oceani_subsp._galateae_I9_FJ655911:0.01168371):0.016045438,(bacterium_LSBA132_DQ211839:0.0019664853,Desulfovibrio_oceani_I.8.1_FJ655910:1.0000005E-6):0.008276599):0.0060859714):0.10816055,(Polluted_aquifer_clone_LGWK05_EF065079:1.0000005E-6,Polluted_aquifer_clone_LGWK12_EF065074:0.0020030243):0.07692655):0.042587068,(Desulfovibrio_desulfuricans_G20_NC_007519:1.0000005E-6,Desulfovibrio_alaskensis_G20_CP000112:1.0000005E-6):0.121362016):0.027085543,((Desulfovibrio_vulgaris_DSM_644_U16723:1.0000005E-6,(Desulfovibrio_vulgaris_DePue_DQ826729:1.0000005E-6,(Desulfovibrio_vulgaris_DP4_NC_008751:1.0000005E-6,Desulfovibrio_vulgaris_Hildenborough_NC_002937:1.0000005E-6):1.0000005E-6):1.0000005E-6):0.05548143,((((Desulfovibrio_termitidis_DSM_5308_AB061542:1.0000005E-6,Desulfovibrio_termitidis_DSM_5308_AF418185:1.0000005E-6):0.010823362,((Desulfovibrio_vulgaris_oxamicus_DSM_1925_AB061543:0.0034543134,Desulfovibrio_vulgaris_str._Miyazaki_F_EU127914:0.008950501):0.008359149,Bioreactor_clone_GranDSR11_AY929610:0.009032361):0.0114634335):0.0023709664,Desulfovibrio_sp._A2_AGFG010000:0.0124366395):0.06935094,(((Desulfovibrionaceae_bacterium_UBA930_GCA_002293605.1:0.079006776,Desulfovibrio_cuneatus_DSM_11391_AB061537:0.08883118):0.031964857,Desulfovibrio_litoralis_DSM_11393_NZ_FRDI01000014.1:0.12330166):0.046929922,((((Termite_protist_endosymbiont_community_metagenome_lcl_2021593003_11668_747-1811_2-730:0.08490213,(Candidatus_Desulfovibrio_trichonymphae_Tph-dsr-01_AB444072:1.0000005E-6,uncultured_prokaryote_Rs-dsr-01_AB444073:1.0000005E-6):0.05619962):0.0151504185,((((((uncultured_bacterium_NTUA-1A-DSR14_EF645665:0.018874278,(Bioreactor_clone_GranDSR2_AY929596:0.004134133,((Desulfovibrio_desulfuricans_SRDQC_DQ450464:0.008275506,Desulfovibrio_desulfuricans_DSM_642_Essex_6_AF273034:0.010501965):0.0062339595,uncultured_bacterium_NTUA-1A-DSR1_EF645664:0.0020657517):0.0041323397):1.0000005E-6):0.002066426,uncultured_bacterium_NTUA-1A-DSR3_EF645667:0.0020716353):0.004343237,(Desulfovibrio_desulfuricans_F28-1_DQ092635:0.00387598,uncultured_bacterium_NTUA-1A-DSR18_EF645666:0.014896838):0.04253194):0.015336839,(((Desulfovibrio_simplex_DSM_4141_AB061541:0.004883888,Bioreactor_clone_GranDSR1_AY929595:0.016020117):0.0071888673,((Desulfovibrio_africanus_DSM_2603_AB061535:0.003152089,Desulfovibrio_intestinalis_DSM_11275_AB061539:0.003195609):0.009544963,Desulfovibrio_intestinalis_DSM_11275_AF418183:0.0032281263):0.010395337):0.011269479,(Desulfovibrio_desulfuricans_Essex_6_AJ249777:0.008294971,Desulfovibrio_desulfuricans_subsp._desulfuricans_str._ATCC_27774_CP001358:1.0000005E-6):0.016265):0.011536958):0.030720497,(Desulfovibrio_piger_DSM_749_AB061534:0.0020903884,(Desulfovibrio_piger_DSM_749_AF418184:1.0000005E-6,Desulfovibrio_piger_DSM_749_AF482462:1.0000005E-6):0.0020402197):0.04182246):0.012008885,((Desulfovibrio_sp._3_1_syn3_ADDR01000049:0.0020735727,Desulfovibrio_sp._6_1_46AFAA_ACWM01000066:1.0000005E-6):0.02603606,Desulfovibrio_sp._Dsv1_APFI01000049:0.033249166):0.04184487):0.009366038):0.06978757,Desulfovibrionaceae_bacterium_UBA3823_GCA_002369295.1:0.1623386):0.036221173,(Bilophila_wadsworthia_AF269147:0.0020708668,Bilophila_sp._4_1_30_ADCO01000120:1.0000005E-6):0.09750553):0.061240114):0.038742434):0.012185568):0.030049685):0.046201587):0.034779325,(((((Desulfovibrio_alkalitolerans_DSM_16529_ATHI01000026:0.008861676,Desulfovibrio_alkalitolerans_DSM_16529_RT_AY864856:0.017673062):0.031569853,Desulfovibrio_sp._X2_ATHV01000063:0.09406389):0.06601406,Desulfovibrio_sp._UBA6079_GCA_002428705.1:0.12837234):0.035677355,Desulfovibrio_sp._L21-Syr-AB_NZ_JOMJ01000003.1:0.11134374):0.044837207,((Desulfovibrio_africanus_SR-1_EU716165:0.014233882,Desulfovibrio_africanus_DSM_2603_AF271772:0.0382721):0.005253592,Desulfovibrio_africanus_str._Walvis_Bay_CP003221:1.0000005E-6):0.17411093):0.057540078):0.045934673,((((Mariager_Fjord_clone_MAF65G_AY865332:0.15339148,Black_Sea_sediment_clone_BSII-1_AM236167:0.219415):0.04274485,Desulfovibrionaceae_bacterium_UBA6814_GCA_002452635.1:0.14254002):0.043765906,(Bacterium_AR1201_DQ211849:0.088981695,Desulfocurvus_vexinensis_DSM_17965_NZ_JAEX01000011.1:0.07624017):0.04226063):0.06784715,((Desulfovibrio_putealis_DSM_16056_AUBQ01000021:0.11891553,Bioreactor_clone_GranDSR12_AY929605:0.08250943):0.060334355,Desulfovibrio_inopinatus_DSM_10711_AUBP01000022:0.11980354):0.10434704):0.03984732):0.024005797,(((((Deslfovibrio_zosterae_DSM_11974_AY626028:0.020617722,Desulfovibrio_hydrothermalis_DSM_14728_AUDB01000004:0.024283174):0.0079555595,(Marine_aquaculture_filter_clone_DB_dsr143_EU350982:0.0211747,Desulfovibrio_salexigens_DSM_2638_CP001649:0.010832383):0.03100756):0.0117560765,((Desulfovibrio_sp._S3730MH75_MAXI01000141.1:0.004990549,Desulfovibrio_ferrireducens_FNGA01000005.1:0.04162973):0.013378828,Desulfovibrio_frigidus_DSM_17176_NZ_JONL01000005.1:0.02315541):0.04833704):0.05459251,Desulfovibrio_bastinii_DSM_16055_AUCX01000005:0.041446026):0.103932776,Desulfovibrio_desulfuricans_subsp._aestuarii_DSM_1926_El_Agheila_AF334592:0.19491875):0.054370128):0.026891919,(((((Bioreactor_clone_GranDSR16_AY929604:0.049468327,Soil_microbial_community_metagenome_lcl_2119805008_27603_2022-3086_856-1998:0.036789462):0.010678835,Desulfovibrionales_bacterium_GWA2_65_9_GCA_001799475.1:0.087907195):0.019164419,CG2_30_FULL_Desulfovibrio_65_21_curated_PRJNA389445:0.046291266):0.091928005,(Desulfovibrio_aminophilus_DSM_12254_AY626029:0.021375619,Bioreactor_clone_GranDSR15_AY929603:0.026244376):0.079895735):0.04049033,((((((Desulfovibrio_sp._UBA728_GCA_002298725.1:0.08147215,Desulfovibrio_piezophilus_C1TLV30_FO203427:0.037040845):0.038261876,(Desulfovibrio_aspoeensis_Aspo-2_CP002431:0.0027693938,Desulfovibrio_aespoeensis_AF492838:0.0075052106):0.05951585):0.08281963,(Pseudodesulfovibrio_indicus_NZ_CP014206.1:0.02074512,(((Marine_aquaculture_filter_clone_DB_dsr38_EU350971:0.02131418,Desulfovibrio_desulfuricans_ND132_CP003220:0.0100835245):0.019017586,Bacterium_LS1414_DQ211847:0.037488367):0.013876248,Pseudodesulfovibrio_hydrargyri_NZ_LKAQ01000004.1:0.021812588):0.012218517):0.06314713):0.06279395,((Desulfovibrio_oxyclinae_DSM_11498_NZ_AQXE01000008:0.015479721,Desulfovibrio_halophilus_DSM_5663_AF482461:0.04406605):0.07089279,(Marine_aquaculture_filter_clone_DB_dsr25_EU350970:1.0000005E-6,(Marine_aquaculture_filter_clone_DB_dsr46_EU350973:1.0000005E-6,Marine_aquaculture_filter_clone_DB_dsr176_EU350986:1.0000005E-6):0.0041037244):0.06571865):0.03804853):0.0433305,((Marine_aquaculture_filter_clone_DB_dsr65_EU350975:1.0000005E-6,Marine_aquaculture_filter_clone_DB_dsr153_EU350983:0.0020276993):1.0000005E-6,Marine_aquaculture_filter_clone_DB_dsr90_EU350978:0.0020255824):0.112500325):0.03254212,Desulfovibrio_longus_DSM_6739_AB061540:0.10308591):0.06416893):0.04481549):0.04536204,(((((((Desulfohalophilus_alkaliarsenatis_SLSR-1_JQ582409:0.14096394,(Desulfonatronospira_thiodismutans_ASO3-1_ACJN02000003:1.0000005E-6,Desulfonatronospira_thiodismutans_strain_AHT8_JQ519392:1.0000005E-6):0.03771043):0.045181774,((Desulfonatronovibrio_hydrogenovorans_DSM_9292_AF418197:0.034071717,(Desulfonatronovibrio_magnus_AHT22_JQ519394:1.0000005E-6,Desulfonatronovibrio_thiodismutans_ASO4-5_JQ519395:1.0000005E-6):0.0285111):0.038480215,Desulfonatronovibrio_sp._HTR1_JQ519393:0.044192087):0.033691145):0.021084003,(((Desulfonauticus_submarinus_FNIN01000003.1:0.04994275,Desulfonauticus_sp._A7A_AVAG01000009:0.039549768):0.0386699,((Bioreactor_clone_NTUA-5A-DSR22_EF645675:0.11534205,(((((Bioreactor_clone_NTUA-2010-DSR53_HQ640658:0.002051225,uncultured_bacterium_NTUA-5A-DSR2_EF645673:0.006231595):0.008276792,uncultured_bacterium_NTUA-5A-DSR12_EF645670:0.006291044):0.0018750721,uncultured_bacterium_NTUA-5A-DSR17_EF645672:0.015612507):0.0043071858,Bioreactor_clone_NTUA-5A-DSR3_EF645676:0.03516561):0.012751229,Bacterium_AR1902_DQ211851:0.04055659):0.013183127):0.025040252,((((((2km-deep_fracture_fluid_clone_ev219_irb1_FJ948559:0.0023012117,uncultured_Desulfotomaculum_sp._DSR_Irb1_DQ415718:1.0000005E-6):0.023686497,Desulfomicrobium_aestuarii_ADR26_AM493691:0.01286013):0.009756799,(((Desulfomicrobium_apsheronum_DSM_5918_AF418188:1.0000005E-6,(Desulfomicrobium_apsheronum_DSM_5918_AF420281:1.0000005E-6,Desulfomicrobium_apsheronum_DSM_5918_AB061529:1.0000005E-6):1.0000005E-6):1.0000005E-6,Desulfomicrobium_apsheronum_DSM_5918_AF482459:1.0000005E-6):1.0000005E-6,(((Desulfomicrobium_norvegicum_DSM_1741_AB061532:0.0041301097,Desulfomicrobium_baculatum_DSM_4028_AF482460:1.0000005E-6):0.0019878584,Desulfomicrobium_baculatum_DSM_4028_AB061530:0.0125561245):0.006264057,Desulfomicrobium_macestii_DSM_4194_AB061533:0.002053148):1.0000005E-6):0.015367291):0.0039300337,(Desulfomicrobium_salsuginis_ADR28_AM493693:0.023309207,Desulfomicrobium_escambiense_DSM_10707_AB061531:1.0000005E-6):0.009015051):0.029083261,((periodontal_tooth_pocket_clone_dsrP4-14_AY083028:1.0000005E-6,periodontal_tooth_pocket_clone_dsrP1-47_AY083029:1.0000005E-6):1.0000005E-6,Desulfomicrobium_orale_DSM_12838_AY083030:0.0043453365):0.05173034):0.013738762,((Polluted_aquifer_clone_LGWK04_EF065073:0.004075587,Polluted_aquifer_clone_LGWG19_EF065043:0.002038243):0.002052765,(Polluted_aquifer_clone_LGWN15_EF065097:0.008196072,Polluted_aquifer_clone_LGWK02_EF065065:1.0000005E-6):1.0000005E-6):0.042092256):0.011055226):0.15513317):0.026655518,Juan_de_Fuca_ridge_borehole_clone_Spi55_Spi55_AB260070:0.0713694):0.025679186):0.021358978,Hypersaline_sediment_clone_GSL_K1_DQ386227:0.14114791):0.012503991,(((((Thalassohaline_sediment_clone_EN12_FJ588541:0.023824433,Thalassohaline_sediment_clone_EN2_FJ588537:0.018871704):0.080661416,((Thalassohaline_sediment_clone_LN3_FJ588545:0.038845718,Thalassohaline_sediment_clone_LN7_FJ588546:1.0000005E-6):0.017885301,Thalassohaline_sediment_clone_EN17_FJ588542:0.0033350429):0.04386544):0.014173416,(((Thalassohaline_sediment_clone_EN7_FJ588538:0.0083012525,Thalassohaline_sediment_clone_EN10_FJ588539:1.0000005E-6):0.0041552037,Thalassohaline_sediment_clone_EN11_FJ588540:0.0020809849):0.0044397437,Thalassohaline_sediment_clone_EN1_FJ588536:0.0017891399):0.0977417):0.031776648,(((((hypersaline_sediment_clone_GSL_A20_DQ386226:0.0022563098,Desulfohalobium_utahense_EtOH3_DQ386236:1.0000005E-6):0.025044957,Desulfovermiculus_halophilus_DSM_18834_NZ_JIAK01000008.1:0.027087431):0.016669178,Hypersaline_sediment_clone_GSL_D18_DQ386230:0.03256428):0.003352077,((hypersaline_sediment_clone_GSL_B26_DQ386229:0.024235208,Thalassohaline_sediment_clone_EN20_FJ588543:0.011571285):0.006179738,Mangrove_forest_clone_PuertoRico.xCR050_AY367722:0.013793866):0.015551908):0.020227076,Hypersaline_sediment_clone_GSL_I18_DQ386224:0.056418076):0.033968095):0.063761786,(Desulfohalobium_retbaense_DSM_5692_AF418190:0.0020509115,((Desulfohalobium_retbaense_DSM_5692_AF482458:0.04789649,hypersaline_sediment_clone_GSL_B5_DQ386231:0.022422623):0.0068060094,Desulfohalobium_retbaense_DSM_5692_CP001734:1.0000005E-6):1.0000005E-6):0.100345336):0.030465407):0.03403958,Desulfoplanes_formicivorans_NZ_BDFE01000008.1:0.14175321):0.016624263,(((((Deep_sea_sediment_clone_NTd-I02_AB263126:0.10398513,(Deep_sea_sediment_clone_NTd-I03_AB263127:0.07845537,(((Mangrove_forest_clone_PuertoRico.xCR031_AY367720:0.13265114,Aarhus_bay_sediment_clone_DSRI-8_AM408828:0.14331292):0.05283303,(Gas_hydrate-bearing_sediment_clone_dsr-121_EU496885:0.038307287,((Black_Sea_sediment_clone_BSI-4_AM236157:0.023720527,((Desulfobacterales_bacterium_C00003060_MAXP01000107.1:0.0020665578,Desulfobacterales_bacterium_S3730MH5_MAXG01000241.1:0.0020131078):0.049731687,Black_Sea_sediment_clone_BSIII-5_AM236175:0.1552322):0.020113163):0.01953536,Black_Sea_sediment_clone_BSII-2_AM236168:0.011269013):0.006420973):0.013043558):0.07048704,Deep_sea_sediment_clone_NTd-I01_AB263125:0.025665449):0.044079017):0.014725366):0.06148098,((((((Deep_sea_sediment_clone_NTd-I13_AB263137:0.025277322,Arctic_sediment_clone_J1-29_KF896938:0.025309827):0.004736792,Deep_sea_sediment_clone_NTd-I10_AB263134:0.014163292):0.0055216122,(Gas_hydrate-bearing_sediment_clone_dsr-190_EU496888:0.014960521,Deep_sea_sediment_clone_NTd-I12_AB263136:0.018236777):0.0065623033):0.010251492,(Deep_sea_sediment_clone_NTd-I11_AB263135:0.007980764,Deep_sea_sediment_clone_NTd-I09_AB263133:0.01472962):0.01915474):0.037730765,((Deep_sea_sediment_clone_NTd-I04_AB263128:0.012918441,Deep_sea_sediment_clone_NTd-I05_AB263129:0.018390471):0.012521856,Deep_sea_sediment_clone_NTd-I06_AB263130:0.01909045):0.05897789):0.030377707,(Deep_sea_sediment_clone_NTd-I08_AB263132:0.031522878,Deep_sea_sediment_clone_NTd-I07_AB263131:0.035385653):0.057122573):0.052615132):0.020929476,((Schloeppnerbrunnen_I_soil_clone_dsrSbI-50_AY167464:1.0000005E-6,Schloeppnerbrunnen_I_soil_clone_dsrSbI-82_AY167482:0.0021762373):0.049553085,Deltaproteobacteria_bacterium_RBG_13_43_22_GCA_001797675.1:0.050546296):0.13271123):0.022697376,Petroleum-contaminated_sediment_clone_EBext-49_FM212326:0.113176495):0.050092682,(((((((((((((Aarhus_bay_sediment_clone_DSRI-7_AM408827:0.018835714,Black_Sea_sediment_clone_BSI-9_AM236162:0.008351461):0.008825957,Deep_sea_sediment_clone_UBM1D80.04_JN798925:0.033639114):0.011554727,Deep_sea_sediment_clone_UBM1D80.73_JN798936:0.03466628):0.04358446,Marine_sediment_clone_B12_JQ304775:0.04742332):0.03821946,((Marine_sediment_clone_B16_JQ304776:0.0029839203,Petroleum-contaminated_sediment_clone_EBext-8_FM212287:0.10973067):0.032607455,Saltmarsh_clone_PIMO3B02_AY741570:0.022481607):0.07168215):0.018536989,((((((((((Petroleum-contaminated_sediment_clone_EBext-1_FM212281:0.014587289,Petroleum-contaminated_sediment_clone_EBext-36_FM212313:0.002098315):0.028040987,Uncultured_prokaryote_clone_B09_JQ304774:0.009495439):0.004304124,Saltmarsh_clone_PIMO8F06_AY741579:0.0033685367):0.0118522765,Seine_estuary_intertidal_zone_clone_VN2_AY953394:0.020423833):0.015493753,Seine_estuary_intertidal_zone_clone_VN1_AY953393:0.068432406):0.006118143,(Arctic_sediment_clone_J3-25_KF896943:0.006354492,Deep_sea_sediment_clone_NTd-I16_AB263140:0.008325475):0.027788369):0.015685601,(Olavius_endosymbiont_OA116_DQ058665:0.024030311,Olavius_endosymbiont_OCP191A-1-8_DQ058668:0.027072992):0.019409824):0.00539192,(((((Arctic_sediment_clone_J1_21_KF896904:0.029868172,Arctic_sediment_clone_AH4_1_KF896973:0.026501263):0.0027889688,Petroleum-contaminated_sediment_clone_EBext-44_FM212321:0.017059175):0.006136539,(((Olavius_endosymbiont_OIOsp2-1-7_DQ058671:1.0000005E-6,Olavius_endosymbiont_OIOsp1-1-7_DQ058669:0.0020420994):1.0000005E-6,Olavius_endosymbiont_OIOsp2-1-4_DQ058670:0.0020271132):0.04086101,(Olavius_algarvensis_Delta_1_symbiont_AASZ010004:1.0000005E-6,Gutless_worm_metagenome_Cont485_AASZ01000485:1.0000005E-6):0.014281889):0.018428236):0.010055217,Seine_estuary_intertidal_zone_clone_VN4_AY953396:0.032198828):0.036251113,((Saltmarsh_clone_PIMO1B07_AY741556:0.022113876,(((Petroleum-contaminated_sediment_clone_EBext-29_FM212306:0.0019393226,Petroleum-contaminated_sediment_clone_EBext-25_FM212302:0.026932012):0.008092916,((((Deep_sea_sediment_clone_NTd-I15_AB263139:0.046661083,Arctic_sediment_clone_AH4_26_KF896976:0.025030937):0.01957186,Uncultured_prokaryote_clone_A04_JQ304757:0.014563169):0.0020006513,((Arctic_sediment_clone_AH5_9_KF896977:0.010208418,(Deep_sea_sediment_clone_NTd-I17_AB263141:0.0040631075,Arctic_sediment_clone_AH1_17_KF896965:0.004069248):1.0000005E-6):1.0000005E-6,(Arctic_sediment_clone_AH3_20_KF896966:0.00615753,Arctic_sediment_clone_J1-2_KF896907:0.0040710685):1.0000005E-6):0.018716292):0.014649445,(Petroleum-contaminated_sediment_clone_EBext-45_FM212322:1.0000005E-6,Petroleum-contaminated_sediment_clone_EBext-32_FM212309:1.0000005E-6):0.016594931):0.0040774974):0.0062165335,(Petroleum-contaminated_sediment_clone_EBext-19_FM212296:0.03631999,Petroleum-contaminated_sediment_clone_EBext-42_FM212319:0.0020795895):0.009869593):0.0030334983):0.0039762924,Petroleum-contaminated_sediment_clone_EBext-43_FM212320:0.018492457):0.014992031):0.0076021906):0.014417959,Seine_estuary_intertidal_zone_clone_VN11_AY953403:0.1861138):0.037329998,Polluted_aquifer_clone_LGWI14_EF065047:0.11154041):0.022822607):0.037563138,Desulfobacteraceae_bacterium_UBA5852_GCA_002432195.1:0.09354412):0.017434526,((((((Petroleum-contaminated_sediment_clone_EBext-6_FM212285:0.06123291,(Petroleum-contaminated_sediment_clone_EBext-10_FM212289:0.024818996,Petroleum-contaminated_sediment_clone_EBext-12_FM212291:0.008381248):0.004397037):1.0000005E-6,(((Petroleum-contaminated_sediment_clone_EBext-13_FM212292:0.020930242,Petroleum-contaminated_sediment_clone_EBext-34_FM212311:0.0123905875):1.0000005E-6,Petroleum-contaminated_sediment_clone_EBext-20_FM212297:0.0020585556):1.0000005E-6,(Petroleum-contaminated_sediment_clone_EBext-21_FM212298:0.0020459697,(Petroleum-contaminated_sediment_clone_EBext-27_FM212304:0.06291385,Petroleum-contaminated_sediment_clone_EBext-7_FM212286:0.020143224):0.013474395):0.0020668695):0.0020511025):0.007351347,((Petroleum-contaminated_sediment_clone_EBext-4_FM212284:0.057216756,Petroleum-contaminated_sediment_clone_EBext-18_FM212295:0.0287909):0.023058098,Petroleum-contaminated_sediment_clone_EBext-26_FM212303:0.04536096):0.005564717):0.012085809,Petroleum-contaminated_sediment_clone_EBext-48_FM212325:0.030003553):0.018478297,Petroleum-contaminated_sediment_clone_EBext-24_FM212301:0.09017585):0.020523617,(Saltmarsh_clone_WSMF24_GU288616:0.013798167,Saltmarsh_clone_PIMO3C12_AY741572:0.005322485):0.0331344):0.0320758):0.015087676,(((((Arctic_sediment_clone_J1-1_KF896906:0.05633395,Desulfobacteraceae_bacterium_UBA5616_copy_1_GCA_002423615.1:0.047157917):0.054051295,Polluted_aquifer_clone_LGWG05_EF065028:0.10939941):0.035657067,(((Desulfatitalea_sp._BRH_c12_LADR01000024.1:0.06899024,Saltmarsh_clone_WSMD18_GU288608:0.082188055):0.011997329,((Marine_aquaculture_filter_clone_DB_dsr12_EU350969:0.01088161,Desulfatitalea_sp._UBA4791_GCA_002402905.1:0.012195374):0.013277948,Desulfatitalea_tepidiphila_NZ_BCAG01000001.1:0.006189038):0.02317636):0.048435826,Deltaproteobacteria_bacterium_SG8_13_LJNK01000030.1:0.07516598):0.022739932):0.019419609,Saltmarsh_clone_PIMO2B05_AY741564:0.111205764):0.024705626,(Olavius_endosymbiont_OIEIII33-1-4_DQ058672:0.11338946,Petroleum-contaminated_sediment_clone_EBext-31_FM212308:0.084460475):0.04438267):0.029894331):0.0077205226,(Petroleum-contaminated_sediment_clone_EBext-35_FM212312:0.02343916,Petroleum-contaminated_sediment_clone_EBext-40_FM212317:0.015831908):0.069411084):0.022758966,((((Bioreactor_metagenome_contig_307605_0_GCA_000315315.2:0.021732742,Artesian_spring_clone_ZDSR2_AY327244:0.02976918):0.022358948,(Marine_aquaculture_filter_clone_DB_dsr75_EU350976:0.0042134393,Desulfococcus_multivorans_DSM_2059_U58126:0.012682604):0.032858424):0.04057178,Desulfonema_ishimotonii_DSM_9680_AY626030:0.077923305):0.02368831,(Marine_metagenome_lcl_CAM_PROJ_MarineMicrobes_16579_55786-56910_54625-55767:1.0000005E-6,Desulfonema_limicola_DSM_2076_AY626031:1.0000005E-6):0.07251087):0.07529419):0.0023796796,((((Desulfoluna_spongiiphila_FMUX01000025.1:0.09557792,Desulfatiferula_sp._BE2801_HE613445:0.09504873):0.17578968,Desulfofaba_gelida_DSM_12344_AF334593:0.121771075):0.062375344,((Desulfocella_halophila_DSM_11763_AF418200:0.14681008,Desulfobotulus_sapovorans_DSM_2055_U58120:0.09392313):0.0554546,Desulforegula_conservatrix_Mb1Pa_AUEY01000002:0.11256763):0.025973627):0.0372603,(((((Desulfobacterium_autotrophicum_DSM_3382_AF418182:1.0000005E-6,Desulfobacterium_autotrophicum_HRM2_CP001087:1.0000005E-6):0.07007707,Desulfobacterium_vacuolatum_DSM_3385_AF418203:0.08003285):0.028415017,((((Desulfobacula_phenolica_DSM_3384_AF551758:0.034069654,Desulfobacula_toluolica_DSM_7467_AJ457136:0.0019681358):1.0000005E-6,Desulfobacula_toluolica_Tol2_FO203503:1.0000005E-6):0.03346191,(((((Desulfobacula_sp._RIFOXYB2_FULL_45_6_GCA_001799455.1:0.0019855069,Desulfobacterales_bacterium_RIFOXYA12_FULL_46_15_GCA_001799395.1:0.012015261):1.0000005E-6,Deltaproteobacteria_bacterium_RIFOXYC2_FULL_48_10_GCA_001798685.1:1.0000005E-6):0.023153177,Desulfobacula_sp._RIFOXYA12_FULL_46_16_GCA_001799425.1:0.01570711):0.041715313,((((((((Desulfotignum_balticum_DSM_7044-1_AF420284:0.003973556,Desulfotignum_balticum_DSM_7044-3_AF420286:0.0059680715):1.0000005E-6,((Desulfotignum_balticum_DSM_7044_AF482463:0.01414804,Desulfotignum_balticum_DSM_7044-2_AF420285:0.0059833378):1.0000005E-6,Desulfotignum_balticum_DSM_7044-5_AF420287:0.0019902654):1.0000005E-6):1.0000005E-6,Desulfotignum_phosphitoxidans_DSM_13687_AF420283:1.0000005E-6):0.006460035,Artesian_spring_clone_ZDSR1_AY327242:0.0054935697):0.010007477,(Marine_aquaculture_filter_clone_DB_dsr201_EU350989:0.00398519,(Marine_aquaculture_filter_clone_DB_dsr4_EU350967:1.0000005E-6,Marine_aquaculture_filter_clone_DB_dsr170_EU350985:1.0000005E-6):1.0000005E-6):0.019236578):0.012552393,(Marine_aquaculture_filter_clone_DB_dsr164_EU350984:0.0039545326,Marine_aquaculture_filter_clone_DB_dsr198_EU350988:0.0039448272):0.013931885):0.005198345,(((Marine_aquaculture_filter_clone_DB_dsr184_EU350987:0.007971525,(Marine_aquaculture_filter_clone_DB_dsr86_EU350977:0.0019840423,(Marine_aquaculture_filter_clone_DB_dsr42_EU350972:0.004858903,Marine_aquaculture_filter_clone_DB_dsr223_EU350990:0.0019910247):0.0039686174):1.0000005E-6):0.0114804115,(Marine_aquaculture_filter_clone_DB_dsr118_EU350981:0.0019767936,Marine_aquaculture_filter_clone_DB_dsr3_EU350966:0.0019778563):0.004500559):0.004643648,Marine_aquaculture_filter_clone_DB_dsr100_EU350980:0.013292241):0.007492408):0.015495044,(Marine_aquaculture_filter_clone_DB_dsr2_EU350965:1.0000005E-6,(Marine_aquaculture_filter_clone_DB_dsr61_EU350974:1.0000005E-6,Marine_aquaculture_filter_clone_DB_dsr1_EU350964:1.0000005E-6):1.0000005E-6):0.009415184):0.050807174):0.011938672,((Desulfospira_joergensenii_DSM_10085_NZ_ATUG01000002.1:1.0000005E-6,Desulfospira_joergensenii_DSM_10085_AH013051:0.070328325):0.032450687,Desulfoconvexum_algidum_JHA1_JQ901403:0.04413123):0.01199074):0.013381415):0.011553804,((((Desulfobacter_postgatei_DSM_2034_AF418198:0.0066121225,((((uncultured_bacterium_NTUA-5A-DSR1_EF645669:0.003951101,uncultured_bacterium_NTUA-1A-DSR4_EF645668:1.0000005E-6):1.0000005E-6,Bioreactor_clone_NTUA-2010-DSR40_HQ640654:1.0000005E-6):1.0000005E-6,Bioreactor_clone_NTUA-2010-DSR58_HQ640659:0.009914426):0.0020918655,((Bioreactor_clone_NTUA-2010-DSR31_HQ640652:0.005978121,Subsurface_aquifer_sediment_metagenome_contig74003_18_AMQJ01001075:0.023992836):0.0038910003,Bioreactor_clone_NTUA-2010-DSR33_HQ640653:0.0039572883):0.016009007):0.015543281):0.012589038,(Desulfobacter_latus_DSM_3381_U58124:0.04350789,Desulfobacter_curvatus_DSM_3379_AF418199:0.010472234):0.0027838803):0.011481168,Desulfobacter_vibrioformis_DSM_8776_AJ250472:0.023368752):0.008930903,((((((hydrothermal_vent_sediment_clone_B01P014_AY197426:0.0060474905,(hydrothermal_vent_sediment_clone_B01P020_AY197430:0.0040263063,Hydrothermal_vent_sediment_clone_B01P018_AY197428:0.032652896):1.0000005E-6):1.0000005E-6,(hydrothermal_vent_sediment_clone_B03P042_AY197447:0.006062225,Hydrothermal_vent_sediment_clone_B03P026_AY197441:1.0000005E-6):1.0000005E-6):1.0000005E-6,(hydrothermal_vent_sediment_clone_B03P027_AY197442:0.002013383,(hydrothermal_vent_sediment_clone_B03P035_AY197445:0.012166906,hydrothermal_vent_sediment_clone_B03P016_AY197439:0.008093144):1.0000005E-6):1.0000005E-6):1.0000005E-6,hydrothermal_vent_sediment_clone_B01P015_AY197427:0.025219254):0.022625906,(hydrothermal_vent_sediment_clone_B03P028_AY197443:0.008045957,Hydrothermal_vent_sediment_clone_B03P041_AY197446:0.0021430973):0.0122206425):0.021897145,Hydrothermal_vent_sediment_clone_B01P012_AY197425:0.036632773):0.0230721):0.023149975):0.037024863):0.011066055,Hydrothermal_vent_chimney_clone_SUIYO-1_AB124929:0.14239678):0.026892824,Polluted_aquifer_clone_LGWG15_EF065026:0.084363945):0.07466913):0.057275943):0.016359473,((((((((Candidatus_Magnetomorum_sp._HK-1_JPDT01003035.1:0.0644887,Candidatus_Magnetoglobus_multicellularis_str._Araruama_ATBP01000342.1:0.037610687):0.069370784,Gas_hydrate-bearing_sediment_clone_dsr-21_EU437397:0.06865809):0.018901752,((Pearl_river_estuary_clone_SMTZDsr32_FJ748845:0.08584063,Deep_sea_sediment_clone_NTd-I26_AB263150:0.07819213):0.011624873,((Polluted_aquifer_clone_LGWI05_EF065044:0.022047816,Saltmarsh_clone_WSMA19_GU288612:0.12631752):0.0105653005,((Polluted_aquifer_clone_LGWG06_EF065025:0.033576153,Polluted_aquifer_clone_LGWG18_EF065037:0.030496953):0.010513985,Pearl_river_estuary_clone_SMTZDsrH17_FJ748844:0.018140646):0.025233561):0.03434641):0.011650989):0.01758913,(Deep_sea_sediment_clone_NTd-I25_AB263149:0.05319247,Saltmarsh_clone_WSMA36_GU288603:0.090009764):0.049679965):0.023895971,((Desulfatirhabdium_butyrativorans_DSM_18734_AUCU01000009:0.05775453,Desulfobacteraceae_bacterium_UBA5605_GCA_002424785.1:0.15297106):0.018520746,Desulfobacteraceae_bacterium_RAAP-1_LKPX01000015.1:0.089997604):0.058266114):0.008903095,((Polluted_aquifer_clone_LGWN14_EF065096:0.0020719,Polluted_aquifer_clone_LGWI06_EF065053:1.0000005E-6):0.092094675,Deltaproteobacteria_bacterium_RBG_13_49_15_GCA_001797695.1:0.113530725):0.039413255):0.008191136,((((((Hypersaline_sediment_clone_GSL_B8_DQ386222:0.0020896248,Desulfosalsimonas_propionicica_PropA_DQ386237:0.0020525812):0.069607764,Thalassohaline_sediment_clone_EN21_FJ588544:0.06044438):0.055269748,((Deep_sea_sediment_clone_UBM1D80.23_JN798929:0.09889428,Saltmarsh_clone_WSMO12_GU288613:0.05961915):0.020888394,Polluted_aquifer_clone_LGWG17_EF065036:0.025915397):0.053357873):0.04216669,Deep_sea_sediment_clone_UBM1D80.06_JN798924:0.13072057):0.02851426,(((Desulfatibacillum_aliphaticivorans_DSM_15576_AUCT01000032:1.0000005E-6,Desulfatibacillum_aliphaticivorans_AK-01_CP001322:1.0000005E-6):0.018964939,Desulfatibacillum_alkenivorans_PF2803_AY504426:0.014964939):0.119238175,Petroleum-contaminated_sediment_clone_EBext-41_FM212318:0.06994354):0.03030008):0.010539947,(((((Desulfococcus_oleovorans_DSM_6200_AF482464:0.037380047,Desulfococcus_oleovorans_Hxd3_CP000859:1.0000005E-6):1.0000005E-6,Desulfobacterium_oleovorans_DSM_6200_AF418201:0.0063413773):0.12603973,Desulfobacterium_sp._N47_FR695872:0.08149801):0.031881165,((Deep_sea_sediment_clone_UBM1D80.63_JN798934:0.11260828,Desulfobacterales_bacterium_C00003106_MAXM01000010.1:0.21292616):0.023599498,Desulfosarcina_sp._BuS5_NZ_AXAM01000001.1:0.08147383):0.027744822):1.0000005E-6,((((((Arctic_sediment_clone_J3-12_KF896942:0.011740783,Aarhus_bay_sediment_clone_DSRIII-7_FM179968:0.058278993):0.025561502,Saltmarsh_clone_PIMOD08_AY741567:0.03732095):0.022078415,Deep_sea_sediment_clone_UBM1D80.66_JN798935:0.051772766):0.03845944,((Petroleum-contaminated_sediment_clone_EBext-3_FM212283:0.0148609225,Saltmarsh_clone_PIMO1C04_AY741557:0.0056175045):0.036646392,Saltmarsh_clone_PIMO2A05_AY741562:0.025579328):0.027304463):0.025506116,(((((((Saltmarsh_clone_PIMO1H08_AY741561:0.04348235,Deep_sea_sediment_clone_UBM1D80.59_JN798933:0.020922005):0.0074582463,Deep_sea_sediment_clone_JN798928:0.038902096):0.009676288,Black_Sea_sediment_clone_BSI-8_AM236161:0.03956949):0.012721607,Black_Sea_sediment_clone_BSII-3_AM236169:0.046412773):0.010479081,Petroleum-contaminated_sediment_clone_EBext-33_FM212310:0.06899607):0.013695814,Aarhus_bay_sediment_clone_DSRI-6_AM408826:0.06574021):0.0325445,Deltaproteobacteria_bacterium_CG1_02_45_11_GCA_001871035.1:0.043492112):0.020949043):0.024825504,Deep_sea_sediment_clone_NTd-I27_AB263151:0.10419264):0.028822755):0.0143050235):0.032000374):0.0068621836,((((((((Polluted_aquifer_clone_LGWI11_EF065060:0.0042120144,Polluted_aquifer_clone_LGWI19_EF065054:0.0020965324):1.0000005E-6,Polluted_aquifer_clone_LGWG14_EF065038:0.0020948183):0.055319622,Victoria_Harbour_sediment_clone_VHS058_DQ112199:0.08820788):0.013389626,(Polluted_aquifer_clone_LGWG04_EF065030:0.00209872,Polluted_aquifer_clone_LGWN10_EF065086:0.008397088):0.0271241):0.013590388,Pearl_river_estuary_clone_TopDsr17_FJ748824:0.025476621):0.01792318,((Deep_sea_sediment_clone_NTd-I23_AB263147:0.054550998,Deep_sea_sediment_clone_NTd-I24_AB263148:0.02987964):0.0125679895,((((Arctic_sediment_clone_AH3_17_KF896980:0.0041228747,(Arctic_sediment_clone_AH5_3_KF896958:0.0041362355,Arctic_sediment_clone_AH2_19_KF896978:1.0000005E-6):0.0020606038):1.0000005E-6,Arctic_sediment_clone_AH4_12_KF896960:0.040968247):0.0020717068,((Arctic_sediment_clone_AH4_25_KF896979:0.045851767,Arctic_sediment_clone_AH3_22_KF896984:0.010696209):0.0062894328,Arctic_sediment_clone_J2-19_KF896936:1.0000005E-6):0.0020622828):0.010368054,Arctic_sediment_clone_AH4_19_KF896959:0.08411725):0.02268419):0.02136302):0.01806607,(((Deep_sea_sediment_clone_NTd-I21_AB263145:0.022495084,Deep_sea_sediment_clone_NTd-I22_AB263146:0.06952094):0.040709622,((Pearl_river_estuary_clone_SMTZDsrH45_FJ748846:0.052440926,Arctic_sediment_clone_J2-23_KF896937:0.0440128):0.01525627,(Arctic_sediment_clone_J2-11_KF896949:0.027474921,Deep_sea_sediment_clone_NTd-I18_AB263142:0.0063623516):0.052086174):0.015336476):0.025509413,((Deep_sea_sediment_clone_NTd-I20_AB263144:0.022114849,Arctic_sediment_clone_J5-7_KF896948:0.0341829):0.017429264,Deep_sea_sediment_clone_NTd-I19_AB263143:0.025916005):0.075666696):0.042586807):0.019647302,(Deep_sea_sediment_clone_NTd-I14_AB263138:0.14148217,(((((((Olavius_algarvensis_endosymbiont_Clone_16_AF244995:0.01659287,Olavius_endosymbiont_OAEVI1-1-6_DQ058667:0.006164229):0.0023930375,Olavius_endosymbiont_OAEVI1-1-4_DQ058666:0.0037909385):0.044287458,Arctic_sediment_clone_J4-21_KF896909:0.047987152):0.081437066,Mariager_Fjord_clone_MAF411G_AY865328:0.09793602):0.018617794,Petroleum-contaminated_sediment_clone_EBext-17_FM212294:0.09546553):0.032055195,(((((((((Petroleum-contaminated_sediment_clone_EBext-15_FM212293:0.020966077,Petroleum-contaminated_sediment_clone_EBext-28_FM212305:0.008349611):0.008447799,Petroleum-contaminated_sediment_clone_EBext-47_FM212324:0.025141198):0.0058187516,(Petroleum-contaminated_sediment_clone_EBext-23_FM212300:0.0020914066,Petroleum-contaminated_sediment_clone_EBext-46_FM212323:0.0020880045):0.0329472):0.01767123,Petroleum-contaminated_sediment_clone_EBext-22_FM212299:0.019249624):0.0059634033,(Saltmarsh_clone_PIMO8E04_AY741578:0.017881947,Petroleum-contaminated_sediment_clone_EBext-30_FM212307:0.020952994):0.011279255):0.02571908,Saltmarsh_clone_PIMO2G04_AY741569:0.034777373):0.020346565,((((Multicellular_magnetotactic_procaryote_MMP-D52_FJ518785:0.030368116,Saltmarsh_clone_PIMO1D01_AY741581:0.026411917):0.013947073,Gas_hydrate-bearing_sediment_clone_dsr-137_EU496887:0.02309057):0.021736693,Petroleum-contaminated_sediment_clone_EBext-11_FM212290:0.05788184):0.02869274,Petroleum-contaminated_sediment_clone_EBext-39_FM212316:0.020279737):0.012127805):0.008994552,(Desulfobacteraceae_bacterium_UBA2771_GCA_002352605.1:0.057839606,Desulfosarcina_cetonica_DSM_7267_AF420282:0.03210909):0.014817693):0.0100316405,(Desulfosarcina_sp._SD1_FJ416306:0.019939514,(Saltmarsh_clone_PIMO1A12_AY741555:0.052202303,(Desulfosarcina_ovata_oXyS1_DSM_13228_AF482465:0.16171554,Desulfosarcina_variabilis_DSM_2060_AF191907:0.043818865):0.019280609):0.006100308):0.026975658):0.06000165):0.018616254,(Victoria_Harbour_sediment_clone_VHS084_DQ112193:0.107781336,Arctic_sediment_clone_J2-18_KF896941:0.04696205)OROOT:0.024903916):0.026836876):0.018542793):0.018599376):0.015394101):0.035173237):0.047799572):0.021202141):0.039453745):0.0776013):0.036233276):0.056287635):0.03960178):0.007995325):0.0952414):0.056366626):0.079614945):0.12472619):0.054690633):0.065485984):0.0602695):0.08509167):0.12719223):0.1606573):0.49770206):0.6799989);
