# Supplementary material for: Glacial Runoff Promotes Deep Burial of Sulfur Cycling-Associated Microorganisms in Marine Sediments
Source: Front Microbiol. 2019 Nov 7;10:2558. doi: 10.3389/fmicb.2019.02558 (PMC6853847; doi:10.3389/fmicb.2019.02558)
Supplement: Supplementary file 1 [file Data_Sheet_1.zip › Supplementary files S1-3/Supplementary_File_S3.csv]

Name	DsrAB-type	genus/phylum_class/DsrAB-cluster	DsrAB-family
Archaeoglobus_infectus_DSM_188877_AB274309	reductive_bacterial-type_DsrAB	Archaeoglobus
Archaeoglobus_veneficus_DSM_11195_AB274311	reductive_bacterial-type_DsrAB	Archaeoglobus
Candidatus_Desulfovibrio_trichonymphae_Tph-dsr-01_AB444072	reductive_bacterial-type_DsrAB	Deltaproteobacteria_supercluster	Desulfovibrionaceae
uncultured_prokaryote_Rs-dsr-01_AB444073	reductive_bacterial-type_DsrAB	Deltaproteobacteria_supercluster	Desulfovibrionaceae
Hydrothermal_field_microbial_mat_clone_YS16dsrAB01_AB451523	reductive_bacterial-type_DsrAB	Firmicutes_group	Uncultured_DsrAB_family-level_lineage_3
Hydrothermal_vent_clone_YS16dsrAB03_AB451524	reductive_bacterial-type_DsrAB	Deltaproteobacteria_supercluster	Desulfatiglans_anilini_lineage
Hydrothermal_field_microbial_mats_clone_YS16dsrAB14_AB451525	reductive_bacterial-type_DsrAB	Firmicutes_group	Uncultured_bacteria_(incl._Deltaproteobacteria_RBG_13_61_14)
uncultured_bacterium_YS16dsrAB23_AB451526	reductive_bacterial-type_DsrAB	Firmicutes_group	Uncultured_bacteria_(incl._Deltaproteobacteria_RBG_13_61_14)
Hydrothermal_field_microbial_mat_clone_YS18dsrAB05_AB451528	reductive_bacterial-type_DsrAB	Nitrospirae_supercluster	Unclassified
Halochromatium_salexigens_DSM_4395_AB461934	oxidative_bacterial_type_DsrAB	Gammaproteobacteria_(incl._Muproteobacteria)
Thiobaca_trueperi_DSM_13587_AB461935	oxidative_bacterial_type_DsrAB	Gammaproteobacteria_(incl._Muproteobacteria)
Marichromatium_gracile_DSM_203_AB461937	oxidative_bacterial_type_DsrAB	Gammaproteobacteria_(incl._Muproteobacteria)
Prosthecochloris_vibrioformis_DSM_261_AB461939	oxidative_bacterial_type_DsrAB	Chlorobi
Chlorobium_phaeovibrioides_DSM_269_AB461940	oxidative_bacterial_type_DsrAB	Chlorobi
Acetonema_longum_DSM_6540_AFGF01000016	reductive_bacterial-type_DsrAB	Firmicutes_group	Sporomusaceae
Schloeppnerbrunnen_I_soil_clone_dsrSbI-50_AY167464	reductive_bacterial-type_DsrAB	Deltaproteobacteria_supercluster	Uncultured_bacteria_(incl._Deltaproteobacteria_RBG_13_43_22)
Schloeppnerbrunnen_I_soil_clone_dsrSbI-60_AY167466	reductive_bacterial-type_DsrAB	Deltaproteobacteria_supercluster	Desulfobacca_acetoxidans
Schloeppnerbrunnen_I_soil_clone_dsrSbI-75_AY167476	reductive_bacterial-type_DsrAB	Environmental_supercluster_1	Unclassified
Schloeppnerbrunnen_I_soil_clone_dsrSbI-82_AY167482	reductive_bacterial-type_DsrAB	Deltaproteobacteria_supercluster	Uncultured_bacteria_(incl._Deltaproteobacteria_RBG_13_43_22)
Schloeppnerbrunnen_I_soil_clone_dsrSbI-88_AY167475	reductive_bacterial-type_DsrAB	Deltaproteobacteria_supercluster	Desulfomonile_tiedjei_lineage
Schloeppnerbrunnen_II_soil_clone_dsrSbII-2_AY167483	reductive_bacterial-type_DsrAB	Environmental_supercluster_1	Uncultured_DsrAB_family-level_lineage_8_(incl._Acidobacteria)
Schloeppnerbrunnen_II_soil_clone_dsrSbII-3_AY167467	reductive_bacterial-type_DsrAB	Environmental_supercluster_1	Uncultured_DsrAB_family-level_lineage_8_(incl._Acidobacteria)
Schloeppnerbrunnen_II_soil_clone_dsrSbII-34_AY167468	reductive_bacterial-type_DsrAB	Environmental_supercluster_1	Uncultured_DsrAB_family-level_lineage_8_(incl._Acidobacteria)
Schloeppnerbrunnen_II_soil_clone_dsrSbII-39_AY167472	reductive_bacterial-type_DsrAB	Nitrospirae_supercluster	Uncultured_DsrAB_family-level_lineage_10_(incl._Nitrospirae_bacterium_GWD2_57_9)
Schloeppnerbrunnen_II_soil_clone_dsrSbII-40_AY167465	reductive_bacterial-type_DsrAB	Deltaproteobacteria_supercluster	Syntrophobacteraceae
Schloeppnerbrunnen_II_soil_clone_dsrSbII-9_AY167477	reductive_bacterial-type_DsrAB	Deltaproteobacteria_supercluster	Desulfobacca_acetoxidans
Arctic_sediment_clone_J1-29_KF896938	reductive_bacterial-type_DsrAB	Deltaproteobacteria_supercluster	Uncultured_bacteria_(incl._Deltaproteobacteria_RBG_13_43_22)
Arctic_sediment_clone_J1-32_KF896946	reductive_bacterial-type_DsrAB	Environmental_supercluster_1	Uncultured_DsrAB_family-level_lineage_9_(incl._Acidobacteria)
Arctic_sediment_clone_J1-8_KF896913	reductive_bacterial-type_DsrAB	Environmental_supercluster_1	Uncultured_DsrAB_family-level_lineage_9_(incl._Acidobacteria)
Arctic_sediment_clone_J1-9_KF896940	reductive_bacterial-type_DsrAB	Environmental_supercluster_1	Uncultured_DsrAB_family-level_lineage_9_(incl._Acidobacteria)
Arctic_sediment_clone_J2-10_KF896916	reductive_bacterial-type_DsrAB	Environmental_supercluster_1	Uncultured_DsrAB_family-level_lineage_9_(incl._Acidobacteria)
Arctic_sediment_clone_J2-11_KF896949	reductive_bacterial-type_DsrAB	Deltaproteobacteria_supercluster	Desulfobacteraceae
Arctic_sediment_clone_J2-12_KF896914	reductive_bacterial-type_DsrAB	Environmental_supercluster_1	Uncultured_DsrAB_family-level_lineage_9_(incl._Acidobacteria)
Arctic_sediment_clone_J2-18_KF896941	reductive_bacterial-type_DsrAB	Deltaproteobacteria_supercluster	Desulfobacteraceae
Arctic_sediment_clone_J2-19_KF896936	reductive_bacterial-type_DsrAB	Deltaproteobacteria_supercluster	Desulfobacteraceae
Arctic_sediment_clone_J2-23_KF896937	reductive_bacterial-type_DsrAB	Deltaproteobacteria_supercluster	Desulfobacteraceae
Arctic_sediment_clone_J2-25_KF896915	reductive_bacterial-type_DsrAB	Environmental_supercluster_1	Uncultured_DsrAB_family-level_lineage_9_(incl._Acidobacteria)
Arctic_sediment_clone_J2-9_KF896917	reductive_bacterial-type_DsrAB	Environmental_supercluster_1	Uncultured_DsrAB_family-level_lineage_9_(incl._Acidobacteria)
Arctic_sediment_clone_J3-12_KF896942	reductive_bacterial-type_DsrAB	Deltaproteobacteria_supercluster	Desulfobacteraceae
Arctic_sediment_clone_J3-16_KF896927	reductive_bacterial-type_DsrAB	Environmental_supercluster_1	Uncultured_bacteria_(incl._bins_from_multiple_phyla)
Arctic_sediment_clone_J3-19_KF896939	reductive_bacterial-type_DsrAB	Environmental_supercluster_1	Uncultured_DsrAB_family-level_lineage_9_(incl._Acidobacteria)
Arctic_sediment_clone_J3-1_KF896918	reductive_bacterial-type_DsrAB	Environmental_supercluster_1	Uncultured_DsrAB_family-level_lineage_9_(incl._Acidobacteria)
Arctic_sediment_clone_J3-25_KF896943	reductive_bacterial-type_DsrAB	Deltaproteobacteria_supercluster	Desulfobacteraceae
Arctic_sediment_clone_J3-5_KF896919	reductive_bacterial-type_DsrAB	Environmental_supercluster_1	Uncultured_DsrAB_family-level_lineage_9_(incl._Acidobacteria)
Arctic_sediment_clone_J4-10_KF896921	reductive_bacterial-type_DsrAB	Environmental_supercluster_1	Uncultured_DsrAB_family-level_lineage_9_(incl._Acidobacteria)
Arctic_sediment_clone_J4-11_KF896933	reductive_bacterial-type_DsrAB	Environmental_supercluster_1	Uncultured_DsrAB_family-level_lineage_9_(incl._Acidobacteria)
Arctic_sediment_clone_J4-12_KF896930	reductive_bacterial-type_DsrAB	Environmental_supercluster_1	Uncultured_DsrAB_family-level_lineage_9_(incl._Acidobacteria)
Arctic_sediment_clone_J4-17_KF896932	reductive_bacterial-type_DsrAB	Environmental_supercluster_1	Uncultured_DsrAB_family-level_lineage_9_(incl._Acidobacteria)
Arctic_sediment_clone_J4-23_KF896922	reductive_bacterial-type_DsrAB	Environmental_supercluster_1	Uncultured_DsrAB_family-level_lineage_9_(incl._Acidobacteria)
Arctic_sediment_clone_J4-25_KF896931	reductive_bacterial-type_DsrAB	Environmental_supercluster_1	Uncultured_DsrAB_family-level_lineage_9_(incl._Acidobacteria)
Arctic_sediment_clone_J4-26_KF896928	reductive_bacterial-type_DsrAB	Environmental_supercluster_1	Uncultured_DsrAB_family-level_lineage_9_(incl._Acidobacteria)
Arctic_sediment_clone_J4-28_KF896947	reductive_bacterial-type_DsrAB	Deltaproteobacteria_supercluster	Uncultured_DsrAB_family-level_lineage_11
Arctic_sediment_clone_J4-29_KF896923	reductive_bacterial-type_DsrAB	Environmental_supercluster_1	Uncultured_DsrAB_family-level_lineage_9_(incl._Acidobacteria)
Arctic_sediment_clone_J4-3_KF896944	reductive_bacterial-type_DsrAB	Environmental_supercluster_1	Uncultured_DsrAB_family-level_lineage_9_(incl._Acidobacteria)
Arctic_sediment_clone_J4-4_KF896924	reductive_bacterial-type_DsrAB	Environmental_supercluster_1	Uncultured_DsrAB_family-level_lineage_9_(incl._Acidobacteria)
Arctic_sediment_clone_J4-6_KF896925	reductive_bacterial-type_DsrAB	Environmental_supercluster_1	Uncultured_DsrAB_family-level_lineage_9_(incl._Acidobacteria)
Arctic_sediment_clone_J4-9_KF896926	reductive_bacterial-type_DsrAB	Environmental_supercluster_1	Uncultured_DsrAB_family-level_lineage_9_(incl._Acidobacteria)
Arctic_sediment_clone_J5-15_KF896935	reductive_bacterial-type_DsrAB	Environmental_supercluster_1	Uncultured_DsrAB_family-level_lineage_9_(incl._Acidobacteria)
Arctic_sediment_clone_J5-17_KF896945	reductive_bacterial-type_DsrAB	Environmental_supercluster_1	Uncultured_DsrAB_family-level_lineage_9_(incl._Acidobacteria)
Arctic_sediment_clone_J5-5_KF896920	reductive_bacterial-type_DsrAB	Environmental_supercluster_1	Uncultured_DsrAB_family-level_lineage_9_(incl._Acidobacteria)
Arctic_sediment_clone_J5-7_KF896948	reductive_bacterial-type_DsrAB	Deltaproteobacteria_supercluster	Desulfobacteraceae
Arctic_sediment_clone_J1-18_KF896903	reductive_bacterial-type_DsrAB	Deltaproteobacteria_supercluster	Syntrophobacteraceae
Arctic_sediment_clone_J1-1_KF896906	reductive_bacterial-type_DsrAB	Deltaproteobacteria_supercluster	Desulfobacteraceae
Arctic_sediment_clone_J1_21_KF896904	reductive_bacterial-type_DsrAB	Deltaproteobacteria_supercluster	Desulfobacteraceae
Arctic_sediment_clone_J1-24_KF896905	reductive_bacterial-type_DsrAB	Environmental_supercluster_1	Uncultured_DsrAB_family-level_lineage_9_(incl._Acidobacteria)
Arctic_sediment_clone_J4-20_KF896908	reductive_bacterial-type_DsrAB	Deltaproteobacteria_supercluster	Uncultured_DsrAB_family-level_lineage_1
Arctic_sediment_clone_J4-21_KF896909	reductive_bacterial-type_DsrAB	Deltaproteobacteria_supercluster	Desulfobacteraceae
Arctic_sediment_clone_J4-8_KF896910	reductive_bacterial-type_DsrAB	Deltaproteobacteria_supercluster	Uncultured_DsrAB_family-level_lineage_1
Arctic_sediment_clone_J5-3_KF896911	reductive_bacterial-type_DsrAB	Deltaproteobacteria_supercluster	Uncultured_DsrAB_family-level_lineage_1
Arctic_sediment_clone_J1-16_KF896902	reductive_bacterial-type_DsrAB	Deltaproteobacteria_supercluster	Desulfoarculus_baarsii_lineage
Thermodesulfobacterium_commune_AF271771	reductive_bacterial-type_DsrAB	Deltaproteobacteria_supercluster	Thermodesulfobacteria
Mariager_Fjord_clone_MAF411G_AY865328	reductive_bacterial-type_DsrAB	Deltaproteobacteria_supercluster	Desulfobacteraceae
Mariager_Fjord_clone_MAF41D_AY865329	reductive_bacterial-type_DsrAB	Deltaproteobacteria_supercluster	Desulfatiglans_anilini_lineage
Mariager_Fjord_clone_MAF42D_AY865330	reductive_bacterial-type_DsrAB	Deltaproteobacteria_supercluster	Desulfatiglans_anilini_lineage
Mariager_Fjord_clone_MAF53G_AY865331	reductive_bacterial-type_DsrAB	Deltaproteobacteria_supercluster	Desulfovibrionaceae
Mariager_Fjord_clone_MAF65G_AY865332	reductive_bacterial-type_DsrAB	Deltaproteobacteria_supercluster	Desulfovibrionaceae
Mariager_Fjord_clone_MAFM12G_AY865333	reductive_bacterial-type_DsrAB	Deltaproteobacteria_supercluster	Desulfatiglans_anilini_lineage
Mariager_Fjord_clone_MAF17G_AY865325	reductive_bacterial-type_DsrAB	Deltaproteobacteria_supercluster	Desulfatiglans_anilini_lineage
Mariager_Fjord_clone_MAF28G_AY865326	reductive_bacterial-type_DsrAB	Deltaproteobacteria_supercluster	Desulfatiglans_anilini_lineage
Mariager_Fjord_clone_MAF36G_AY865327	reductive_bacterial-type_DsrAB	Deltaproteobacteria_supercluster	Uncultured_DsrAB_family-level_lineage_1
Desulfomicrobium_apsheronum_DSM_5918_AF420281	reductive_bacterial-type_DsrAB	Deltaproteobacteria_supercluster	Desulfohalobiaceae
Thiocysytis_gelatinosa_DSM_215_EU155047	oxidative_bacterial_type_DsrAB	Gammaproteobacteria_(incl._Muproteobacteria)
contamination_of_Desulfobacula_toluolica_DSM_7467_AF271773	reductive_bacterial-type_DsrAB	Deltaproteobacteria_supercluster	Desulfatiglans_anilini_lineage
periodontal_tooth_pocket_clone_dsrP4-14_AY083028	reductive_bacterial-type_DsrAB	Deltaproteobacteria_supercluster	Desulfohalobiaceae
periodontal_tooth_pocket_clone_dsrP1-47_AY083029	reductive_bacterial-type_DsrAB	Deltaproteobacteria_supercluster	Desulfohalobiaceae
Aigarchaeota_candidate_division_pSL4_archaeon_JGI_0000106-J15_ASPF01000004	Aigarchaeota
Arctic_sediment_clone_AH4_13_KF896969	reductive_bacterial-type_DsrAB	Environmental_supercluster_1	Uncultured_DsrAB_family-level_lineage_12
Arctic_sediment_clone_AH3_10_KF896975	reductive_bacterial-type_DsrAB	Deltaproteobacteria_supercluster	Syntrophobacteraceae
Arctic_sediment_clone_AH5_9_KF896977	reductive_bacterial-type_DsrAB	Deltaproteobacteria_supercluster	Desulfobacteraceae
Arctic_sediment_clone_AH4_27_KF896981	reductive_bacterial-type_DsrAB	Nitrospirae_supercluster	Uncultured_DsrAB_family-level_lineage_13_(incl._Nitrospiraceae)
Arctic_sediment_clone_AH4_26_KF896976	reductive_bacterial-type_DsrAB	Deltaproteobacteria_supercluster	Desulfobacteraceae
Arctic_sediment_clone_AH1_3_KF896967	reductive_bacterial-type_DsrAB	Nitrospirae_supercluster	Uncultured_DsrAB_family-level_lineage_13_(incl._Nitrospiraceae)
alkaline_lake_sediment_clone_HSe126_EU155026	oxidative_bacterial_type_DsrAB	Betaproteobacteria
alkaline_lake_sediment_clone_HSe127_EU155027	oxidative_bacterial_type_DsrAB	Gammaproteobacteria_(incl._Muproteobacteria)
alkaline_lake_sediment_clone_HSe129_EU155028	oxidative_bacterial_type_DsrAB	Betaproteobacteria
alkaline_lake_sediment_clone_HSe202_EU155029	oxidative_bacterial_type_DsrAB	Betaproteobacteria
alkaline_lake_sediment_clone_HSe209_EU155031	oxidative_bacterial_type_DsrAB	Betaproteobacteria
alkaline_lake_sediment_clone_HSe213_EU155032	oxidative_bacterial_type_DsrAB	Gammaproteobacteria_(incl._Muproteobacteria)
alkaline_lake_sediment_clone_HSe215_EU155033	oxidative_bacterial_type_DsrAB	Betaproteobacteria
alkaline_lake_sediment_clone_HSe220_EU155035	oxidative_bacterial_type_DsrAB	Betaproteobacteria
alkaline_lake_sediment_clone_HSe226_EU155036	oxidative_bacterial_type_DsrAB	Betaproteobacteria
alkaline_lake_sediment_clone_HSe227_EU155037	oxidative_bacterial_type_DsrAB	Betaproteobacteria
alkaline_lake_sediment_clone_HSe231_EU155038	oxidative_bacterial_type_DsrAB	Betaproteobacteria
alkaline_lake_sediment_clone_Hse206_EU155030	oxidative_bacterial_type_DsrAB	Betaproteobacteria
alkaline_lake_sediment_clone_Hse216_EU155034	oxidative_bacterial_type_DsrAB	Betaproteobacteria
alkaline_lake_sediment_clone_HSe104_EU155021	oxidative_bacterial_type_DsrAB	Betaproteobacteria
alkaline_lake_sediment_clone_HSe107_EU155022	oxidative_bacterial_type_DsrAB	Betaproteobacteria
alkaline_lake_sediment_clone_HSe110_EU155039	oxidative_bacterial_type_DsrAB	Gammaproteobacteria_(incl._Muproteobacteria)
alkaline_lake_sediment_clone_HSe111_EU155024	oxidative_bacterial_type_DsrAB	Betaproteobacteria
alkaline_lake_sediment_clone_HSe112_EU155041	oxidative_bacterial_type_DsrAB	Gammaproteobacteria_(incl._Muproteobacteria)
alkaline_lake_sediment_clone_HSe114_EU155023	oxidative_bacterial_type_DsrAB	Betaproteobacteria
alkaline_lake_sediment_clone_HSe120_EU155040	oxidative_bacterial_type_DsrAB	Gammaproteobacteria_(incl._Muproteobacteria)
alkaline_lake_sediment_clone_HSe122_EU155025	oxidative_bacterial_type_DsrAB	Betaproteobacteria
alkaline_lake_sediment_clone_HSe101_EU155020	oxidative_bacterial_type_DsrAB	Betaproteobacteria
Alkalilimnicola_ehrlichei_MLHE-1_CP000453	oxidative_bacterial_type_DsrAB	Gammaproteobacteria_(incl._Muproteobacteria)
Allochromatium_vinosum_DSM_185_EU155042	oxidative_bacterial_type_DsrAB	Gammaproteobacteria_(incl._Muproteobacteria)
Allochromatium_vinosum_DSM_180_U84760	oxidative_bacterial_type_DsrAB	Gammaproteobacteria_(incl._Muproteobacteria)
Allochromatium_vinosum_DSM_180_NC_013851	oxidative_bacterial_type_DsrAB	Gammaproteobacteria_(incl._Muproteobacteria)
Marine_sediment_clone_AB-06_AM408823	reductive_bacterial-type_DsrAB	Deltaproteobacteria_supercluster	Desulfatiglans_anilini_lineage
Marine_sediment_clone_AB-07_AM408824	reductive_bacterial-type_DsrAB	Deltaproteobacteria_supercluster	Desulfatiglans_anilini_lineage
Desulfomicrobium_aestuarii_ADR26_AM493691	reductive_bacterial-type_DsrAB	Deltaproteobacteria_supercluster	Desulfohalobiaceae
Desulfomicrobium_salsuginis_ADR28_AM493693	reductive_bacterial-type_DsrAB	Deltaproteobacteria_supercluster	Desulfohalobiaceae
Desulfovibrio_magneticus_RS-1_AP010904	reductive_bacterial-type_DsrAB	Deltaproteobacteria_supercluster	Desulfovibrionaceae
Archaeoglobus_fulgidus_DSM_4304_M95624	reductive_bacterial-type_DsrAB	Archaeoglobus
Archaeoglobus_fulgidus_DSRM4304_NC_000917	reductive_bacterial-type_DsrAB	Archaeoglobus
Archaeoglobus_profundus_DSM_5631_AF071499	reductive_bacterial-type_DsrAB	Archaeoglobus
Archaeoglobus_sulfaticallidus_PM70-1_NC_021169	reductive_bacterial-type_DsrAB	Archaeoglobus
Archaeoglobus_veneficus_SNP6_AF482452	reductive_bacterial-type_DsrAB	Archaeoglobus
Arctic_sediment_clone_AH5_3_KF896958	reductive_bacterial-type_DsrAB	Deltaproteobacteria_supercluster	Desulfobacteraceae
Arctic_sediment_clone_AH4_19_KF896959	reductive_bacterial-type_DsrAB	Deltaproteobacteria_supercluster	Desulfobacteraceae
Arctic_sediment_clone_AH1_22_KF896961	reductive_bacterial-type_DsrAB	Deltaproteobacteria_supercluster	Desulfatiglans_anilini_lineage
Arctic_sediment_clone_AH1_29_KF896962	reductive_bacterial-type_DsrAB	Deltaproteobacteria_supercluster	Desulfatiglans_anilini_lineage
Arctic_sediment_clone_AH1_13_KF896963	reductive_bacterial-type_DsrAB	Environmental_supercluster_1	Uncultured_bacteria_(incl._bins_from_multiple_phyla)
Arctic_sediment_clone_AH1_14_KF896964	reductive_bacterial-type_DsrAB	Deltaproteobacteria_supercluster	Desulfatiglans_anilini_lineage
Arctic_sediment_clone_AH1_17_KF896965	reductive_bacterial-type_DsrAB	Deltaproteobacteria_supercluster	Desulfobacteraceae
Arctic_sediment_clone_AH3_20_KF896966	reductive_bacterial-type_DsrAB	Deltaproteobacteria_supercluster	Desulfobacteraceae
Arctic_sediment_clone_AH2_23_KF896968	reductive_bacterial-type_DsrAB	Deltaproteobacteria_supercluster	Uncultured_DsrAB_family-level_lineage_1
Arctic_sediment_clone_AH5_11_KF896970	reductive_bacterial-type_DsrAB	Deltaproteobacteria_supercluster	Desulfobulbaceae
Arctic_sediment_clone_AH5_5_KF896972	reductive_bacterial-type_DsrAB	Firmicutes_group	Uncultured_bacteria_(incl._Deltaproteobacteria_RBG_13_61_14)
Arctic_sediment_clone_AH4_1_KF896973	reductive_bacterial-type_DsrAB	Deltaproteobacteria_supercluster	Desulfobacteraceae
Arctic_sediment_clone_AH2_19_KF896978	reductive_bacterial-type_DsrAB	Deltaproteobacteria_supercluster	Desulfobacteraceae
Arctic_sediment_clone_AH3_17_KF896980	reductive_bacterial-type_DsrAB	Deltaproteobacteria_supercluster	Desulfobacteraceae
Arctic_sediment_clone_AH5_15_KF896982	reductive_bacterial-type_DsrAB	Nitrospirae_supercluster	Uncultured_DsrAB_family-level_lineage_13_(incl._Nitrospiraceae)
Arctic_sediment_clone_AH3_25_KF896983	reductive_bacterial-type_DsrAB	Deltaproteobacteria_supercluster	Desulfobulbaceae
Schloeppnerbrunnen_II_soil_clone_dsrSbII-36_AY167469	reductive_bacterial-type_DsrAB	Firmicutes_group	Uncultured_DsrAB_family-level_lineage_6_(incl._Syntrophales)
Schloeppnerbrunnen_II_soil_clone_dsrSbII-25_AY167481	reductive_bacterial-type_DsrAB	Firmicutes_group	Uncultured_DsrAB_family-level_lineage_6_(incl._Syntrophales)
Desulfovibrio_aerotolerans_DvO5_AY749039	reductive_bacterial-type_DsrAB	Deltaproteobacteria_supercluster	Desulfovibrionaceae
Desulfovibrio_alkalitolerans_DSM_16529_RT_AY864856	reductive_bacterial-type_DsrAB	Deltaproteobacteria_supercluster	Desulfovibrionaceae
Azospirillum_halopraeferens_DSM_3675_AUCF01000010	oxidative_bacterial_type_DsrAB	Alphaproteobacteria
Bilophila_sp._4_1_30_ADCO01000120	reductive_bacterial-type_DsrAB	Deltaproteobacteria_supercluster	Desulfovibrionaceae
Bilophila_wadsworthia_AF269147	reductive_bacterial-type_DsrAB	Deltaproteobacteria_supercluster	Desulfovibrionaceae
Bioreactor_metagenome_contig_307605_0_GCA_000315315.2	reductive_bacterial-type_DsrAB	Deltaproteobacteria_supercluster	Desulfobacteraceae
Bioreactor_metagenome_contig_16295_0_GCA_000315315.2	reductive_bacterial-type_DsrAB	Deltaproteobacteria_supercluster	Desulfobulbaceae
Black_Sea_sediment_clone_BSIII-1_AM236171	reductive_bacterial-type_DsrAB	Firmicutes_group	Uncultured_DsrAB_family-level_lineage_2
Black_Sea_sediment_clone_BSII-3_AM236169	reductive_bacterial-type_DsrAB	Deltaproteobacteria_supercluster	Desulfobacteraceae
Black_Sea_sediment_clone_BSII-1_AM236167	reductive_bacterial-type_DsrAB	Deltaproteobacteria_supercluster	Desulfovibrionaceae
Black_Sea_sediment_clone_BSI-13_AM236166	reductive_bacterial-type_DsrAB	Firmicutes_group	Uncultured_DsrAB_family-level_lineage_2
Black_Sea_sediment_clone_BSI-12_AM236165	reductive_bacterial-type_DsrAB	Firmicutes_group	Uncultured_bacteria_(incl._Deltaproteobacteria_RBG_13_61_14)
Black_Sea_sediment_clone_BSI-11_AM236164	reductive_bacterial-type_DsrAB	Firmicutes_group	Uncultured_DsrAB_family-level_lineage_2
Black_Sea_sediment_clone_BSI-7_AM236160	reductive_bacterial-type_DsrAB	Deltaproteobacteria_supercluster	Desulfatiglans_anilini_lineage
Black_Sea_sediment_clone_BSI-6_AM236159	reductive_bacterial-type_DsrAB	Firmicutes_group	Uncultured_DsrAB_family-level_lineage_3
Black_Sea_sediment_clone_BSI-5_AM236158	reductive_bacterial-type_DsrAB	Deltaproteobacteria_supercluster	Desulfatiglans_anilini_lineage
Black_Sea_sediment_clone_BSI-4_AM236157	reductive_bacterial-type_DsrAB	Deltaproteobacteria_supercluster	Uncultured_bacteria_(incl._Deltaproteobacteria_RBG_13_43_22)
Black_Sea_sediment_clone_BSI-3_AM236156	reductive_bacterial-type_DsrAB	Deltaproteobacteria_supercluster	Desulfatiglans_anilini_lineage
Black_Sea_sediment_clone_BSI-2_AM236155	reductive_bacterial-type_DsrAB	Firmicutes_group	Uncultured_DsrAB_family-level_lineage_2
Black_Sea_sediment_clone_BSI-1_AM236154	reductive_bacterial-type_DsrAB	Deltaproteobacteria_supercluster	Uncultured_DsrAB_family-level_lineage_1
Black_Sea_sediment_clone_BSI-10_BSI-10_AM236163	reductive_bacterial-type_DsrAB	Firmicutes_group	Uncultured_bacteria_(incl._Chloroflexi_SAG_DEH-C11)
Black_Sea_sediment_clone_BSIII-8_AM236178	reductive_bacterial-type_DsrAB	Firmicutes_group	Uncultured_DsrAB_family-level_lineage_7
Black_Sea_sediment_clone_BSIII-7_AM236177	reductive_bacterial-type_DsrAB	Firmicutes_group	Uncultured_DsrAB_family-level_lineage_2
Black_Sea_sediment_clone_BSIII-6_AM236176	reductive_bacterial-type_DsrAB	Firmicutes_group	Uncultured_DsrAB_family-level_lineage_2
Black_Sea_sediment_clone_BSIII-5_AM236175	reductive_bacterial-type_DsrAB	Deltaproteobacteria_supercluster	Uncultured_bacteria_(incl._Deltaproteobacteria_RBG_13_43_22)
Black_Sea_sediment_clone_BSIII-4_AM236174	reductive_bacterial-type_DsrAB	Deltaproteobacteria_supercluster	Desulfatiglans_anilini_lineage
Black_Sea_sediment_clone_BSIII-3_AM236173	reductive_bacterial-type_DsrAB	Firmicutes_group	Uncultured_DsrAB_family-level_lineage_2
Black_Sea_sediment_clone_BSIII-2_AM236172	reductive_bacterial-type_DsrAB	Firmicutes_group	Uncultured_DsrAB_family-level_lineage_2
Black_Sea_sediment_clone_BSI-9_AM236162	reductive_bacterial-type_DsrAB	Deltaproteobacteria_supercluster	Desulfobacteraceae
Arctic_sediment_clone_AH3_22_KF896984	reductive_bacterial-type_DsrAB	Deltaproteobacteria_supercluster	Desulfobacteraceae
Seine_river_floodplain_clone_VO1_AY953404	reductive_bacterial-type_DsrAB	Deltaproteobacteria_supercluster	Desulfatiglans_anilini_lineage
Seine_river_floodplain_clone_VO2_AY953405	reductive_bacterial-type_DsrAB	Firmicutes_group	Uncultured_bacteria_(incl._Deltaproteobacteria_RBG_16_47_11)
Seine_river_floodplain_clone_VO4_AY953407	reductive_bacterial-type_DsrAB	Deltaproteobacteria_supercluster	Desulfobulbaceae
Seine_river_floodplain_clone_VO5_AY953408	reductive_bacterial-type_DsrAB	Firmicutes_group	Uncultured_DsrAB_family-level_lineage_6_(incl._Syntrophales)
Seine_river_floodplain_clone_VO6_AY953409	reductive_bacterial-type_DsrAB	Deltaproteobacteria_supercluster	Desulfatiglans_anilini_lineage
Seine_river_floodplain_clone_VO8_AY953411	reductive_bacterial-type_DsrAB	Deltaproteobacteria_supercluster	Uncultured_DsrAB_family-level_lineage_11
Seine_river_floodplain_clone_VO10_AY953413	reductive_bacterial-type_DsrAB	Firmicutes_group	Uncultured_DsrAB_family-level_lineage_6_(incl._Syntrophales)
Seine_river_floodplain_clone_VO7_VO7_AY953410	reductive_bacterial-type_DsrAB	Firmicutes_group	Uncultured_bacteria_(incl._Deltaproteobacteria_RBG_16_47_11)
Black_Sea_sediment_clone_BSI-8_AM236161	reductive_bacterial-type_DsrAB	Deltaproteobacteria_supercluster	Desulfobacteraceae
Anaerobic_bacterium_EtOH8_AY751284	reductive_bacterial-type_DsrAB	Firmicutes_group	Unclassified
Anaerobic_bacterium_sk.prop8_AY751286	reductive_bacterial-type_DsrAB	Firmicutes_group	Unclassified
Aarhus_bay_sediment_clone_DSRII-2_FM179956	reductive_bacterial-type_DsrAB	Firmicutes_group	Uncultured_bacteria_(incl._Deltaproteobacteria_RBG_13_61_14)
Aarhus_bay_sediment_clone_DSRII-1_FM179955	reductive_bacterial-type_DsrAB	Firmicutes_group	Uncultured_DsrAB_family-level_lineage_3
Aarhus_bay_sediment_clone_DSRIII-8_FM179969	reductive_bacterial-type_DsrAB	Firmicutes_group	Uncultured_DsrAB_family-level_lineage_3
Aarhus_bay_sediment_clone_DSRIII-7_FM179968	reductive_bacterial-type_DsrAB	Deltaproteobacteria_supercluster	Desulfobacteraceae
Aarhus_bay_sediment_clone_DSRIII-6_FM179967	reductive_bacterial-type_DsrAB	Deltaproteobacteria_supercluster	Uncultured_DsrAB_family-level_lineage_1
Aarhus_bay_sediment_clone_DSRIII-4_FM179965	reductive_bacterial-type_DsrAB	Firmicutes_group	Uncultured_DsrAB_family-level_lineage_5
Aarhus_bay_sediment_clone_DSRIII-3_FM179964	reductive_bacterial-type_DsrAB	Firmicutes_group	Uncultured_bacteria_(incl._Chloroflexi_SAG_DEH-C11)
Aarhus_bay_sediment_clone_DSRIII-2_FM179963	reductive_bacterial-type_DsrAB	Environmental_supercluster_1	Uncultured_DsrAB_family-level_lineage_9_(incl._Acidobacteria)
Aarhus_bay_sediment_clone_DSRIII-1_FM179962	reductive_bacterial-type_DsrAB	Firmicutes_group	Uncultured_DsrAB_family-level_lineage_3
Aarhus_bay_sediment_clone_DSRIV-11_FM179980	reductive_bacterial-type_DsrAB	Deltaproteobacteria_supercluster	Desulfatiglans_anilini_lineage
Aarhus_bay_sediment_clone_DSRIV-10_FM179979	reductive_bacterial-type_DsrAB	Environmental_supercluster_1	Uncultured_DsrAB_family-level_lineage_8_(incl._Acidobacteria)
Aarhus_bay_sediment_clone_DSRIV-9_FM179978	reductive_bacterial-type_DsrAB	Firmicutes_group	Uncultured_DsrAB_family-level_lineage_5
Aarhus_bay_sediment_clone_DSRIV-8_FM179977	reductive_bacterial-type_DsrAB	Firmicutes_group	Uncultured_DsrAB_family-level_lineage_3
Aarhus_bay_sediment_clone_DSRIV-7_FM179976	reductive_bacterial-type_DsrAB	Firmicutes_group	Uncultured_DsrAB_family-level_lineage_2
Aarhus_bay_sediment_clone_DSRIV-6_FM179975	reductive_bacterial-type_DsrAB	Firmicutes_group	Uncultured_DsrAB_family-level_lineage_2
Aarhus_bay_sediment_clone_DSRIV-5_FM179974	reductive_bacterial-type_DsrAB	Firmicutes_group	Uncultured_bacteria_(incl._Deltaproteobacteria_RBG_13_61_14)
Aarhus_bay_sediment_clone_DSRIV-3_FM179972	reductive_bacterial-type_DsrAB	Environmental_supercluster_1	Unclassified
Aarhus_bay_sediment_clone_DSRIV-2_FM179971	reductive_bacterial-type_DsrAB	Firmicutes_group	Uncultured_DsrAB_family-level_lineage_3
Aarhus_bay_sediment_clone_DSRIV-1_FM179970	reductive_bacterial-type_DsrAB	Firmicutes_group	Uncultured_DsrAB_family-level_lineage_2
Aarhus_bay_sediment_clone_DSRI-7_AM408827	reductive_bacterial-type_DsrAB	Deltaproteobacteria_supercluster	Desulfobacteraceae
Aarhus_bay_sediment_clone_DSRI-6_AM408826	reductive_bacterial-type_DsrAB	Deltaproteobacteria_supercluster	Desulfobacteraceae
Aarhus_bay_sediment_clone_DSRI-5_AM408825	reductive_bacterial-type_DsrAB	Deltaproteobacteria_supercluster	Desulfatiglans_anilini_lineage
Aarhus_bay_sediment_clone_DSRI-4_AM408822	reductive_bacterial-type_DsrAB	Deltaproteobacteria_supercluster	Desulfobulbaceae
Aarhus_bay_sediment_clone_DSRI-3_AM408820	reductive_bacterial-type_DsrAB	Environmental_supercluster_1	Uncultured_DsrAB_family-level_lineage_9_(incl._Acidobacteria)
Aarhus_bay_sediment_clone_DSRI-2_AM408819	reductive_bacterial-type_DsrAB	Firmicutes_group	Uncultured_DsrAB_family-level_lineage_2
Aarhus_bay_sediment_clone_DSRII-7_FM179961	reductive_bacterial-type_DsrAB	Firmicutes_group	Uncultured_DsrAB_family-level_lineage_3
Aarhus_bay_sediment_clone_DSRII-6_FM179960	reductive_bacterial-type_DsrAB	Deltaproteobacteria_supercluster	Uncultured_DsrAB_family-level_lineage_1
Aarhus_bay_sediment_clone_DSRI-8_AM408828	reductive_bacterial-type_DsrAB	Deltaproteobacteria_supercluster	Uncultured_bacteria_(incl._Deltaproteobacteria_RBG_13_43_22)
Aarhus_bay_sediment_clone_DSRII-4_FM179958	reductive_bacterial-type_DsrAB	Firmicutes_group	Uncultured_DsrAB_family-level_lineage_7
Desulfococcus_oleovorans_Hxd3_CP000859	reductive_bacterial-type_DsrAB	Deltaproteobacteria_supercluster	Desulfobacteraceae
Candidatus_Desulforudis_audaxviator_MP104C_NC_010424	reductive_bacterial-type_DsrAB	Deltaproteobacteria_supercluster	LA-dsrAB_Firmicutes_2
Candidatus_Ruthia_magnifica_str._Cm_Calyptogena_magnifica_NC_008610	oxidative_bacterial_type_DsrAB	Gammaproteobacteria_(incl._Muproteobacteria)
Candidatus_Vesicomyosocius_okutanii_HA_NC_009465	oxidative_bacterial_type_DsrAB	Gammaproteobacteria_(incl._Muproteobacteria)
Aarhus_bay_sediment_clone_DSRIV-4_FM179973	reductive_bacterial-type_DsrAB	Environmental_supercluster_1	Uncultured_DsrAB_family-level_lineage_8_(incl._Acidobacteria)
Chlorobaculum_tepidum_TLS_NC_002932a	oxidative_bacterial_type_DsrAB	Chlorobi
Caldiserica_bacterium_JGI_0000059-M03_AQSQ01000030	reductive_bacterial-type_DsrAB	Firmicutes_group	Unclassified
Chlorobium_chlorochromatii_CaD3_NC_007514	oxidative_bacterial_type_DsrAB	Chlorobi
Chlorobium_limicola_DSM_257_EU155046	oxidative_bacterial_type_DsrAB	Chlorobi
Chlorobium_limicola_DSM_245_CP001097	oxidative_bacterial_type_DsrAB	Chlorobi
Chlorobium_luteolum_DSM_273_NC_007512	oxidative_bacterial_type_DsrAB	Chlorobi
Chlorobium_phaeobacteroides_BS1_CP001101	oxidative_bacterial_type_DsrAB	Chlorobi
Chlorobium_phaeobacteroides_DSM_266_CP000492	oxidative_bacterial_type_DsrAB	Chlorobi
Chlorobium_clathratiforme_BU1_CP001110	oxidative_bacterial_type_DsrAB	Chlorobi
Chlorobium_phaeovibrioides_DSM_265_CP000607	oxidative_bacterial_type_DsrAB	Chlorobi
Chlorobium_phaeobacteroides_DSM_266_AAIB01000016	oxidative_bacterial_type_DsrAB	Chlorobi
Chlorobaculum_tepidum_TLS_NC_002932b	oxidative_bacterial_type_DsrAB	Chlorobi
Desulfobacterium_autotrophicum_HRM2_CP001087	reductive_bacterial-type_DsrAB	Deltaproteobacteria_supercluster	Desulfobacteraceae
Chlorobaculum_parvum_NCIB_8327_CP001099	oxidative_bacterial_type_DsrAB	Chlorobi
Desulfatibacillum_aliphaticivorans_AK-01_CP001322	reductive_bacterial-type_DsrAB	Deltaproteobacteria_supercluster	Desulfobacteraceae
Thioalkalivibrio_sulfidiphilus_HL-EbGr7_CP001339	oxidative_bacterial_type_DsrAB	Gammaproteobacteria_(incl._Muproteobacteria)
Desulfovibrio_desulfuricans_subsp._desulfuricans_str._ATCC_27774_CP001358	reductive_bacterial-type_DsrAB	Deltaproteobacteria_supercluster	Desulfovibrionaceae
Desulfovibrio_salexigens_DSM_2638_CP001649	reductive_bacterial-type_DsrAB	Deltaproteobacteria_supercluster	Desulfovibrionaceae
Desulfotomaculum_acetoxidans_DSM_771_CP001720	reductive_bacterial-type_DsrAB	Deltaproteobacteria_supercluster	LA-dsrAB_Firmicutes_1
Ammonifex_degensii_KC4_CP001785	reductive_bacterial-type_DsrAB	Deltaproteobacteria_supercluster	LA-dsrAB_Firmicutes_2
Sideroxydans_lithotrophicus_ES-1_CP001965	oxidative_bacterial_type_DsrAB	Betaproteobacteria
Desulfarculus_baarsii_DSM_2075_CP002085	reductive_bacterial-type_DsrAB	Deltaproteobacteria_supercluster	Desulfoarculus_baarsii_lineage
Vulcanisaeta_distributa_IC-017T_CP002100	reductive_archaeal_type_DsrAB	Vulcanisaeta
Desulfovibrio_aspoeensis_Aspo-2_CP002431	reductive_bacterial-type_DsrAB	Deltaproteobacteria_supercluster	Desulfovibrionaceae
Vulcanisaeta_moutnovskia_768-28_CP002529	reductive_archaeal_type_DsrAB	Vulcanisaeta
Archaeoglobus_veneficus_SNP6_CP002588	reductive_bacterial-type_DsrAB	Archaeoglobus
Desulfobacca_acetoxidans_dSM_11109_CP002629	reductive_bacterial-type_DsrAB	Deltaproteobacteria_supercluster	Desulfobacca_acetoxidans
Thermodesulfobium_narugense_DSM_14796_CP002690	reductive_bacterial-type_DsrAB	Firmicutes_group	Thermodesulfobium_narugense_(AB077818,_CP002690)
Desulfotomaculum_kuznetsovii_DSM_6115_CP002770	reductive_bacterial-type_DsrAB	Deltaproteobacteria_supercluster	LA-dsrAB_Firmicutes_2
Desulfotomaculum_nigrificans_CO-1_SRB_CP002736	reductive_bacterial-type_DsrAB	Firmicutes_group	Desulfotomaculum
Desulfotomaculum_ruminis_DSM_2154_CP002780	reductive_bacterial-type_DsrAB	Firmicutes_group	Desulfotomaculum
Thermodesulfobacterium_geofontis_OPF15_CP002829	reductive_bacterial-type_DsrAB	Deltaproteobacteria_supercluster	Thermodesulfobacteria
Pyrobaculum_ferrireducens_strain_1860_CP003098	reductive_archaeal_type_DsrAB	Pyrobaculum
Desulfosporosinus_orientis_DSM_765_CP003108	reductive_bacterial-type_DsrAB	Firmicutes_group	Desulfosporosinus
Desulfovibrio_desulfuricans_ND132_CP003220	reductive_bacterial-type_DsrAB	Deltaproteobacteria_supercluster	Desulfovibrionaceae
Desulfovibrio_africanus_str._Walvis_Bay_CP003221	reductive_bacterial-type_DsrAB	Deltaproteobacteria_supercluster	Desulfovibrionaceae
Desulfitobacterium_dehalogenans_ATCC_51507_CP003348	reductive_bacterial-type_DsrAB	Firmicutes_group	Desulfitobacterium
Desulfomonile_tiedjei_DSM_6799_CP003360	reductive_bacterial-type_DsrAB	Deltaproteobacteria_supercluster	Desulfomonile_tiedjei_lineage
Desulfosporosinus_acidiphilus_SJ4_CP003639	reductive_bacterial-type_DsrAB	Firmicutes_group	Desulfosporosinus
Carboxydothermus_ferrireducens_DSM_11255_ATYG01000003	reductive_bacterial-type_DsrAB	Firmicutes_group	Carboxythermus
Carboxydothermus_hydrogenoformans_Z-2901_NC_007503	reductive_bacterial-type_DsrAB	Firmicutes_group	Carboxythermus
Caldivirga_maquilingensis_IC-167_CP000852	reductive_archaeal_type_DsrAB	Unclassified
Desulfobacula_phenolica_DSM_3384_AF551758	reductive_bacterial-type_DsrAB	Deltaproteobacteria_supercluster	Desulfobacteraceae
Desulfobacula_toluolica_DSM_7467_AJ457136	reductive_bacterial-type_DsrAB	Deltaproteobacteria_supercluster	Desulfobacteraceae
Desulfobacula_toluolica_Tol2_FO203503	reductive_bacterial-type_DsrAB	Deltaproteobacteria_supercluster	Desulfobacteraceae
Desulfobotulus_sapovorans_DSM_2055_U58120	reductive_bacterial-type_DsrAB	Deltaproteobacteria_supercluster	Desulfobacteraceae
Desulfocapsa_sulfexigens_DSM_10523_CP003985	reductive_bacterial-type_DsrAB	Deltaproteobacteria_supercluster	Desulfobulbaceae
Desulfobacca_acetoxidans_AF482453	reductive_bacterial-type_DsrAB	Deltaproteobacteria_supercluster	Desulfobacca_acetoxidans
Desulfobacca_acetoxidans_DSM_11109_AY167463	reductive_bacterial-type_DsrAB	Deltaproteobacteria_supercluster	Desulfobacca_acetoxidans
Dehalococcoidia_bacterium_SCGC_AB-540-C11_GCA_001455825.1	reductive_bacterial-type_DsrAB	Firmicutes_group	Uncultured_bacteria_(incl._Chloroflexi_SAG_DEH-C11)
Delta_proteobacterium_MLMS-1_AAQF010005	reductive_bacterial-type_DsrAB	Deltaproteobacteria_supercluster	Desulfobulbaceae
Delta_proteobacterium_NaphS2_NaphS2_ADZZ01000254	reductive_bacterial-type_DsrAB	Deltaproteobacteria_supercluster	Desulfatiglans_anilini_lineage
Desulfosarcina_cetonica_DSM_7267_AF420282	reductive_bacterial-type_DsrAB	Deltaproteobacteria_supercluster	Desulfobacteraceae
Desulfosarcina_variabilis_DSM_2060_AF191907	reductive_bacterial-type_DsrAB	Deltaproteobacteria_supercluster	Desulfobacteraceae
Juan_de_Fuca_ridge_borehole_clone_Spi55_Spi55_AB260070	reductive_bacterial-type_DsrAB	Deltaproteobacteria_supercluster	Desulfohalobiaceae
Desulfosporosinus_orientis_DSM_765_AF271767	reductive_bacterial-type_DsrAB	Firmicutes_group	Desulfosporosinus
Desulfosporosinus_sp._OT_AGAF01000178	reductive_bacterial-type_DsrAB	Firmicutes_group	Desulfosporosinus
Desulfocella_halophila_DSM_11763_AF418200	reductive_bacterial-type_DsrAB	Deltaproteobacteria_supercluster	Desulfobacteraceae
Desulfofustis_glycolicus_DSM_9705_AF418191	reductive_bacterial-type_DsrAB	Deltaproteobacteria_supercluster	Desulfobulbaceae
Desulfofustis_glycolicus_DSM_9705_AF482457	reductive_bacterial-type_DsrAB	Deltaproteobacteria_supercluster	Desulfobulbaceae
Desulforhopalus_singaporensis_DSM_12130_AF418196	reductive_bacterial-type_DsrAB	Deltaproteobacteria_supercluster	Desulfobulbaceae
Desulforhopalus_vacuolatus_DSM_9700_AF334594	reductive_bacterial-type_DsrAB	Deltaproteobacteria_supercluster	Desulfobulbaceae
Desulfitibacter_alkalitolerans_sk.kt5_AY751285	reductive_bacterial-type_DsrAB	Firmicutes_group	Unclassified
Desulfohalobium_retbaense_DSM_5692_AF418190	reductive_bacterial-type_DsrAB	Deltaproteobacteria_supercluster	Desulfohalobiaceae
Desulfohalobium_retbaense_DSM_5692_AF482458	reductive_bacterial-type_DsrAB	Deltaproteobacteria_supercluster	Desulfohalobiaceae
Desulfohalobium_utahense_EtOH3_DQ386236	reductive_bacterial-type_DsrAB	Deltaproteobacteria_supercluster	Desulfohalobiaceae
Desulfosporosinus_acidiphilus_SJ4_NC_018068	reductive_bacterial-type_DsrAB	Firmicutes_group	Desulfosporosinus
Desulfosporosinus_meridiei_DSM_13257_NC_018515	reductive_bacterial-type_DsrAB	Firmicutes_group	Desulfosporosinus
Desulfosporosinus_youngiae_DSM_17734_NZ_CM001441	reductive_bacterial-type_DsrAB	Firmicutes_group	Desulfosporosinus
Desulforegula_conservatrix_Mb1Pa_AUEY01000002	reductive_bacterial-type_DsrAB	Deltaproteobacteria_supercluster	Desulfobacteraceae
Desulfosalsimonas_propionicica_PropA_DQ386237	reductive_bacterial-type_DsrAB	Deltaproteobacteria_supercluster	Desulfobacteraceae
Desulfonatronovibrio_hydrogenovorans_DSM_9292_AF418197	reductive_bacterial-type_DsrAB	Deltaproteobacteria_supercluster	Desulfohalobiaceae
Deslfovibrio_zosterae_DSM_11974_AY626028	reductive_bacterial-type_DsrAB	Deltaproteobacteria_supercluster	Desulfovibrionaceae
dsr-containing_BAC_MED13K09_DQ068067	oxidative_bacterial_type_DsrAB	Gammaproteobacteria_(incl._Muproteobacteria)
Desulfobulbus_elongatus_DSM_2908_AF418202	reductive_bacterial-type_DsrAB	Deltaproteobacteria_supercluster	Desulfobulbaceae
Desulfobulbus_elongatus_FP_AJ310430	reductive_bacterial-type_DsrAB	Deltaproteobacteria_supercluster	Desulfobulbaceae
Desulfobulbus_japonicus_DSM_18378_AUCV01000005	reductive_bacterial-type_DsrAB	Deltaproteobacteria_supercluster	Desulfobulbaceae
Desulfobulbus_mediterraneus_DSM_13871_AUCW01000007	reductive_bacterial-type_DsrAB	Deltaproteobacteria_supercluster	Desulfobulbaceae
Desulfobulbus_propionicus_DSM_2032_AF218452	reductive_bacterial-type_DsrAB	Deltaproteobacteria_supercluster	Desulfobulbaceae
Desulfobulbus_rhabdoformis_DSM_8777_AJ250473	reductive_bacterial-type_DsrAB	Deltaproteobacteria_supercluster	Desulfobulbaceae
Desulfobulbus_marinus_DSM_2058_AF337902	reductive_bacterial-type_DsrAB	Deltaproteobacteria_supercluster	Desulfobulbaceae
Desulfacinum_infernum_DSM_9756_AF418194	reductive_bacterial-type_DsrAB	Deltaproteobacteria_supercluster	Syntrophobacteraceae
Desulfacinum_infernum_DSM_9756_AF482454	reductive_bacterial-type_DsrAB	Deltaproteobacteria_supercluster	Syntrophobacteraceae
Desulfatirhabdium_butyrativorans_DSM_18734_AUCU01000009	reductive_bacterial-type_DsrAB	Deltaproteobacteria_supercluster	Desulfobacteraceae
Desulfofaba_gelida_DSM_12344_AF334593	reductive_bacterial-type_DsrAB	Deltaproteobacteria_supercluster	Desulfobacteraceae
Desulfomonile_tiedjei_DSM_6799_AF334595	reductive_bacterial-type_DsrAB	Deltaproteobacteria_supercluster	Desulfomonile_tiedjei_lineage
Desulfatibacillum_alkenivorans_PF2803_AY504426	reductive_bacterial-type_DsrAB	Deltaproteobacteria_supercluster	Desulfobacteraceae
Desulfonema_ishimotonii_DSM_9680_AY626030	reductive_bacterial-type_DsrAB	Deltaproteobacteria_supercluster	Desulfobacteraceae
Desulfonatronum_lacustre_DSM_10312_AF418189	reductive_bacterial-type_DsrAB	Deltaproteobacteria_supercluster	Desulfonatronumaceae
Desulfonema_limicola_DSM_2076_AY626031	reductive_bacterial-type_DsrAB	Deltaproteobacteria_supercluster	Desulfobacteraceae
Desulfospira_joergensenii_DSM_10085_AH013051	reductive_bacterial-type_DsrAB	Deltaproteobacteria_supercluster	Desulfobacteraceae
Desulfonatronospira_thiodismutans_ASO3-1_ACJN02000003	reductive_bacterial-type_DsrAB	Deltaproteobacteria_supercluster	Desulfohalobiaceae
Desulfococcus_multivorans_DSM_2059_U58126	reductive_bacterial-type_DsrAB	Deltaproteobacteria_supercluster	Desulfobacteraceae
Desulfotalea_arctica_DSM_12342_AY626032	reductive_bacterial-type_DsrAB	Deltaproteobacteria_supercluster	Desulfobulbaceae
Desulfotalea_psychrophila_LSv54_NC_006138	reductive_bacterial-type_DsrAB	Deltaproteobacteria_supercluster	Desulfobulbaceae
Desulfurispora_thermophila_DSM_16022_NZ_AQWN01000008	reductive_bacterial-type_DsrAB	Firmicutes_group	Unclassified
Desulfovibrio_desulfuricans_F28-1_DQ092635	reductive_bacterial-type_DsrAB	Deltaproteobacteria_supercluster	Desulfovibrionaceae
bacterium_LSBA132_DQ211839	reductive_bacterial-type_DsrAB	Deltaproteobacteria_supercluster	Desulfovibrionaceae
bacterium_MGSB102_DQ211840	reductive_bacterial-type_DsrAB	Deltaproteobacteria_supercluster	Desulfovibrionaceae
bacterium_AR1206_DQ211842	reductive_bacterial-type_DsrAB	Deltaproteobacteria_supercluster	Desulfovibrionaceae
bacterium_AR1208_DQ211844	reductive_bacterial-type_DsrAB	Deltaproteobacteria_supercluster	Desulfovibrionaceae
bacterium_LS2003_DQ211845	reductive_bacterial-type_DsrAB	Deltaproteobacteria_supercluster	Desulfovibrionaceae
Bacterium_LS1414_DQ211847	reductive_bacterial-type_DsrAB	Deltaproteobacteria_supercluster	Desulfovibrionaceae
Bacterium_AR1201_DQ211849	reductive_bacterial-type_DsrAB	Deltaproteobacteria_supercluster	Desulfovibrionaceae
Bacterium_AR1902_DQ211851	reductive_bacterial-type_DsrAB	Deltaproteobacteria_supercluster	Desulfohalobiaceae
Bacterium_LS1701_DQ211852	reductive_bacterial-type_DsrAB	Firmicutes_group	Desulfotomaculum
Desulfovibrio_desulfuricans_SRDQC_DQ450464	reductive_bacterial-type_DsrAB	Deltaproteobacteria_supercluster	Desulfovibrionaceae
Desulfovibrio_vulgaris_DePue_DQ826729	reductive_bacterial-type_DsrAB	Deltaproteobacteria_supercluster	Desulfovibrionaceae
peatland_soil_clone_D15_DQ855244	reductive_bacterial-type_DsrAB	Nitrospirae_supercluster	Uncultured_DsrAB_family-level_lineage_10_(incl._Nitrospirae_bacterium_GWD2_57_9)
Desulforhabdus_amnigena_DSM_10338_AF337901	reductive_bacterial-type_DsrAB	Deltaproteobacteria_supercluster	Syntrophobacteraceae
Desulfoarculus_baarsii_DSM_2075_AF334600	reductive_bacterial-type_DsrAB	Deltaproteobacteria_supercluster	Desulfoarculus_baarsii_lineage
Desulfobacter_curvatus_DSM_3379_AF418199	reductive_bacterial-type_DsrAB	Deltaproteobacteria_supercluster	Desulfobacteraceae
Desulfobacter_latus_DSM_3381_U58124	reductive_bacterial-type_DsrAB	Deltaproteobacteria_supercluster	Desulfobacteraceae
Desulfobacter_postgatei_DSM_2034_AF418198	reductive_bacterial-type_DsrAB	Deltaproteobacteria_supercluster	Desulfobacteraceae
Desulfobulbus_propionicus_DSM_2032_CP002364	reductive_bacterial-type_DsrAB	Deltaproteobacteria_supercluster	Desulfobulbaceae
Desulfobacter_vibrioformis_DSM_8776_AJ250472	reductive_bacterial-type_DsrAB	Deltaproteobacteria_supercluster	Desulfobacteraceae
Desulfotomaculum_alcoholivorax_DSM_16058_AUMW01000012	reductive_bacterial-type_DsrAB	Deltaproteobacteria_supercluster	LA-dsrAB_Firmicutes_1
Desulfomicrobium_apsheronum_DSM_5918_AB061529	reductive_bacterial-type_DsrAB	Deltaproteobacteria_supercluster	Desulfohalobiaceae
Desulfomicrobium_apsheronum_DSM_5918_AF418188	reductive_bacterial-type_DsrAB	Deltaproteobacteria_supercluster	Desulfohalobiaceae
Desulfomicrobium_apsheronum_DSM_5918_AF482459	reductive_bacterial-type_DsrAB	Deltaproteobacteria_supercluster	Desulfohalobiaceae
Desulfomicrobium_baculatum_DSM_4028_AB061530	reductive_bacterial-type_DsrAB	Deltaproteobacteria_supercluster	Desulfohalobiaceae
Desulfomicrobium_baculatum_DSM_4028_AF482460	reductive_bacterial-type_DsrAB	Deltaproteobacteria_supercluster	Desulfohalobiaceae
Desulfomicrobium_escambiense_DSM_10707_AB061531	reductive_bacterial-type_DsrAB	Deltaproteobacteria_supercluster	Desulfohalobiaceae
Desulfotomaculum_gibsoniae_DSM_7213_CP003273	reductive_bacterial-type_DsrAB	Deltaproteobacteria_supercluster	LA-dsrAB_Firmicutes_1
Desulfotomaculum_hydrothermale_DSM_18033_HF586920	reductive_bacterial-type_DsrAB	Firmicutes_group	Desulfotomaculum
Desulfomicrobium_macestii_DSM_4194_AB061533	reductive_bacterial-type_DsrAB	Deltaproteobacteria_supercluster	Desulfohalobiaceae
Desulfomicrobium_norvegicum_DSM_1741_AB061532	reductive_bacterial-type_DsrAB	Deltaproteobacteria_supercluster	Desulfohalobiaceae
Desulfomicrobium_orale_DSM_12838_AY083030	reductive_bacterial-type_DsrAB	Deltaproteobacteria_supercluster	Desulfohalobiaceae
Desulfitobacterium_dehalogenans_DSM_9161_AF337903	reductive_bacterial-type_DsrAB	Firmicutes_group	Desulfitobacterium
Desulfitobacterium_hafniense_DCB-2_CP001336	reductive_bacterial-type_DsrAB	Firmicutes_group	Desulfitobacterium
Desulfitobacterium_hafniense_Y51_NC_007907	reductive_bacterial-type_DsrAB	Firmicutes_group	Desulfitobacterium
Desulfohalobium_retbaense_DSM_5692_CP001734	reductive_bacterial-type_DsrAB	Deltaproteobacteria_supercluster	Desulfohalobiaceae
Desulfotomaculum_acetoxidans_DSM_771_AF271768	reductive_bacterial-type_DsrAB	Deltaproteobacteria_supercluster	LA-dsrAB_Firmicutes_1
Desulfotomaculum_aeronauticum_DSM_10349_AF273033	reductive_bacterial-type_DsrAB	Firmicutes_group	Desulfotomaculum
Desulfovibrio_aespoeensis_AF492838	reductive_bacterial-type_DsrAB	Deltaproteobacteria_supercluster	Desulfovibrionaceae
Desulfovibrio_africanus_DSM_2603_AB061535	reductive_bacterial-type_DsrAB	Deltaproteobacteria_supercluster	Desulfovibrionaceae
Desulfovibrio_africanus_DSM_2603_AF271772	reductive_bacterial-type_DsrAB	Deltaproteobacteria_supercluster	Desulfovibrionaceae
Desulfotomaculum_alkaliphilum_DSM_12257_AF418195	reductive_bacterial-type_DsrAB	Firmicutes_group	Desulfotomaculum
Desulfovibrio_aminophilus_DSM_12254_AY626029	reductive_bacterial-type_DsrAB	Deltaproteobacteria_supercluster	Desulfovibrionaceae
Desulfovibrio_burkinensis_DSM_6830_AB061536	reductive_bacterial-type_DsrAB	Deltaproteobacteria_supercluster	Desulfovibrionaceae
Desulfovibrio_burkinensis_DSM_6830_AF418186	reductive_bacterial-type_DsrAB	Deltaproteobacteria_supercluster	Desulfovibrionaceae
Desulfovibrio_carbinolicus_DSM_3852_AY626026	reductive_bacterial-type_DsrAB	Deltaproteobacteria_supercluster	Desulfovibrionaceae
Desulfovibrio_cuneatus_DSM_11391_AB061537	reductive_bacterial-type_DsrAB	Deltaproteobacteria_supercluster	Desulfovibrionaceae
Desulfovibrio_desulfuricans_DSM_642_Essex_6_AF273034	reductive_bacterial-type_DsrAB	Deltaproteobacteria_supercluster	Desulfovibrionaceae
Desulfovibrio_desulfuricans_G20_NC_007519	reductive_bacterial-type_DsrAB	Deltaproteobacteria_supercluster	Desulfovibrionaceae
Desulfovibrio_desulfuricans_Essex_6_AJ249777	reductive_bacterial-type_DsrAB	Deltaproteobacteria_supercluster	Desulfovibrionaceae
Desulfovibrio_desulfuricans_subsp._aestuarii_DSM_1926_El_Agheila_AF334592	reductive_bacterial-type_DsrAB	Deltaproteobacteria_supercluster	Desulfovibrionaceae
Desulfovibrio_fructosivorans_DSM_3604_AB061538	reductive_bacterial-type_DsrAB	Deltaproteobacteria_supercluster	Desulfovibrionaceae
Desulfovibrio_fructosivorans_DSM_3604_AF418187	reductive_bacterial-type_DsrAB	Deltaproteobacteria_supercluster	Desulfovibrionaceae
Desulfovibrio_gabonensis_DSM_10636_AY626027	reductive_bacterial-type_DsrAB	Deltaproteobacteria_supercluster	Desulfovibrionaceae
Desulfotomaculum_geothermicum_DSM_3669_AF273029	reductive_bacterial-type_DsrAB	Deltaproteobacteria_supercluster	LA-dsrAB_Firmicutes_1
Desulfotomaculum_halophilum_DSM_11559_AY626024	reductive_bacterial-type_DsrAB	Firmicutes_group	Desulfotomaculum
Desulfovibrio_halophilus_DSM_5663_AF482461	reductive_bacterial-type_DsrAB	Deltaproteobacteria_supercluster	Desulfovibrionaceae
Desulfovibrio_intestinalis_DSM_11275_AB061539	reductive_bacterial-type_DsrAB	Deltaproteobacteria_supercluster	Desulfovibrionaceae
Desulfovibrio_intestinalis_DSM_11275_AF418183	reductive_bacterial-type_DsrAB	Deltaproteobacteria_supercluster	Desulfovibrionaceae
Desulfotomaculum_kuznetsovii_DSM_6115_AJ310431	reductive_bacterial-type_DsrAB	Deltaproteobacteria_supercluster	LA-dsrAB_Firmicutes_2
Desulfotomaculum_kuznetsovii_DSM_6115_AF273031	reductive_bacterial-type_DsrAB	Deltaproteobacteria_supercluster	LA-dsrAB_Firmicutes_2
Desulfovibrio_longus_DSM_6739_AB061540	reductive_bacterial-type_DsrAB	Deltaproteobacteria_supercluster	Desulfovibrionaceae
Desulfotomaculum_nigrificans_DSM_574_AF482466	reductive_bacterial-type_DsrAB	Firmicutes_group	Desulfotomaculum
Desulfovibrio_piger_DSM_749_AB061534	reductive_bacterial-type_DsrAB	Deltaproteobacteria_supercluster	Desulfovibrionaceae
Desulfovibrio_piger_DSM_749_AF418184	reductive_bacterial-type_DsrAB	Deltaproteobacteria_supercluster	Desulfovibrionaceae
Desulfovibrio_piger_DSM_749_AF482462	reductive_bacterial-type_DsrAB	Deltaproteobacteria_supercluster	Desulfovibrionaceae
Desulfotomaculum_putei_DSM_12395_AF273032	reductive_bacterial-type_DsrAB	Firmicutes_group	Desulfotomaculum
Desulfotomaculum_reducens_MI-1_CP000612	reductive_bacterial-type_DsrAB	Firmicutes_group	Desulfotomaculum
Desulfotomaculum_ruminis_DSM_2154_U58118	reductive_bacterial-type_DsrAB	Firmicutes_group	Desulfotomaculum
Desulfovibrio_simplex_DSM_4141_AB061541	reductive_bacterial-type_DsrAB	Deltaproteobacteria_supercluster	Desulfovibrionaceae
Desulfotomaculum_sp._Srb55_Srb55_AB260069	reductive_bacterial-type_DsrAB	Deltaproteobacteria_supercluster	LA-dsrAB_Firmicutes_1
Desulfotomaculum_sp._Lac2_DQ386233	reductive_bacterial-type_DsrAB	Firmicutes_group	Desulfotomaculum
Desulfovibrio_sp._A2_AGFG010000	reductive_bacterial-type_DsrAB	Deltaproteobacteria_supercluster	Desulfovibrionaceae
Desulfovibrio_termitidis_DSM_5308_AB061542	reductive_bacterial-type_DsrAB	Deltaproteobacteria_supercluster	Desulfovibrionaceae
Desulfovibrio_termitidis_DSM_5308_AF418185	reductive_bacterial-type_DsrAB	Deltaproteobacteria_supercluster	Desulfovibrionaceae
Desulfotomaculum_thermoacetoxidans_DSM_5813_AF271770	reductive_bacterial-type_DsrAB	Deltaproteobacteria_supercluster	LA-dsrAB_Firmicutes_2
Desulfotomaculum_thermobenzoicum_DSM_6193_AF273030	reductive_bacterial-type_DsrAB	Deltaproteobacteria_supercluster	LA-dsrAB_Firmicutes_2
Desulfotomaculum_thermocisternum_DSM_10259_AF074396	reductive_bacterial-type_DsrAB	Deltaproteobacteria_supercluster	LA-dsrAB_Firmicutes_2
Desulfotomaculum_thermosapovorans_DSM_6562_AF271769	reductive_bacterial-type_DsrAB	Deltaproteobacteria_supercluster	LA-dsrAB_Firmicutes_1
Desulfovibrio_vulgaris_DSM_644_U16723	reductive_bacterial-type_DsrAB	Deltaproteobacteria_supercluster	Desulfovibrionaceae
Desulfovibrio_vulgaris_DP4_NC_008751	reductive_bacterial-type_DsrAB	Deltaproteobacteria_supercluster	Desulfovibrionaceae
Desulfovibrio_vulgaris_Hildenborough_NC_002937	reductive_bacterial-type_DsrAB	Deltaproteobacteria_supercluster	Desulfovibrionaceae
Desulfovibrio_vulgaris_oxamicus_DSM_1925_AB061543	reductive_bacterial-type_DsrAB	Deltaproteobacteria_supercluster	Desulfovibrionaceae
Schloeppnerbrunnen_fen_peat_soil_clone_dsrSII_2_201_GU372068	reductive_bacterial-type_DsrAB	Nitrospirae_supercluster	Uncultured_DsrAB_family-level_lineage_10_(incl._Nitrospirae_bacterium_GWD2_57_9)
Schloeppnerbrunnen_fen_peat_soil_clone_dsrSII_5_16_GU371970	reductive_bacterial-type_DsrAB	Environmental_supercluster_1	Uncultured_DsrAB_family-level_lineage_8_(incl._Acidobacteria)
Schloeppnerbrunnen_fen_peat_soil_clone_dsrSII_5_3_GU371972	reductive_bacterial-type_DsrAB	Environmental_supercluster_1	Uncultured_DsrAB_family-level_lineage_8_(incl._Acidobacteria)
Schloeppnerbrunnen_fen_peat_soil_clone_dsrSII_5_30_GU371973	reductive_bacterial-type_DsrAB	Environmental_supercluster_1	Uncultured_DsrAB_family-level_lineage_8_(incl._Acidobacteria)
Schloeppnerbrunnen_fen_peat_soil_clone_dsrSII_5_4_GU371974	reductive_bacterial-type_DsrAB	Environmental_supercluster_1	Uncultured_DsrAB_family-level_lineage_8_(incl._Acidobacteria)
Schloeppnerbrunnen_fen_peat_soil_clone_dsrSII_5_47_GU371975	reductive_bacterial-type_DsrAB	Environmental_supercluster_1	Uncultured_DsrAB_family-level_lineage_8_(incl._Acidobacteria)
Schloeppnerbrunnen_fen_peat_soil_clone_dsrSII_5_8_GU371976	reductive_bacterial-type_DsrAB	Environmental_supercluster_1	Uncultured_DsrAB_family-level_lineage_8_(incl._Acidobacteria)
Schloeppnerbrunnen_fen_peat_soil_clone_dsrSII_2_101_GU371960	reductive_bacterial-type_DsrAB	Environmental_supercluster_1	Uncultured_DsrAB_family-level_lineage_8_(incl._Acidobacteria)
Schloeppnerbrunnen_fen_peat_soil_clone_dsrSII_2_35_GU371961	reductive_bacterial-type_DsrAB	Environmental_supercluster_1	Uncultured_DsrAB_family-level_lineage_8_(incl._Acidobacteria)
Schloeppnerbrunnen_fen_peat_soil_clone_dsrSII_2_49_GU371962	reductive_bacterial-type_DsrAB	Environmental_supercluster_1	Uncultured_DsrAB_family-level_lineage_8_(incl._Acidobacteria)
Schloeppnerbrunnen_fen_peat_soil_clone_dsrSII_2_52_GU371963	reductive_bacterial-type_DsrAB	Environmental_supercluster_1	Uncultured_DsrAB_family-level_lineage_8_(incl._Acidobacteria)
Schloeppnerbrunnen_fen_peat_soil_clone_dsrSII_2_54_GU371964	reductive_bacterial-type_DsrAB	Environmental_supercluster_1	Uncultured_DsrAB_family-level_lineage_8_(incl._Acidobacteria)
Schloeppnerbrunnen_fen_peat_soil_clone_dsrSII_2_88_GU371966	reductive_bacterial-type_DsrAB	Environmental_supercluster_1	Uncultured_DsrAB_family-level_lineage_8_(incl._Acidobacteria)
Schloeppnerbrunnen_fen_peat_soil_clone_dsrSII_2_92_GU371967	reductive_bacterial-type_DsrAB	Environmental_supercluster_1	Uncultured_DsrAB_family-level_lineage_8_(incl._Acidobacteria)
Schloeppnerbrunnen_fen_peat_soil_clone_dsrSII_5_14_GU371969	reductive_bacterial-type_DsrAB	Firmicutes_group	Sporomusaceae
Schloeppnerbrunnen_fen_peat_soil_clone_dsrSII_2_234_GU372069	reductive_bacterial-type_DsrAB	Environmental_supercluster_1	Uncultured_DsrAB_family-level_lineage_8_(incl._Acidobacteria)
Schloeppnerbrunnen_fen_peat_soil_clone_dsrSII_2_57_GU371965	reductive_bacterial-type_DsrAB	Environmental_supercluster_1	Uncultured_DsrAB_family-level_lineage_8_(incl._Acidobacteria)
Schloeppnerbrunnen_fen_peat_soil_clone_dsrSII_5_146_GU372071	reductive_bacterial-type_DsrAB	Environmental_supercluster_1	Uncultured_DsrAB_family-level_lineage_8_(incl._Acidobacteria)
Schloeppnerbrunnen_fen_peat_soil_clone_dsrSII_5_168_GU372073	reductive_bacterial-type_DsrAB	Environmental_supercluster_1	Uncultured_DsrAB_family-level_lineage_8_(incl._Acidobacteria)
Schloeppnerbrunnen_fen_peat_soil_clone_dsrSII_5_186_GU372082	reductive_bacterial-type_DsrAB	Environmental_supercluster_1	Uncultured_DsrAB_family-level_lineage_8_(incl._Acidobacteria)
Schloeppnerbrunnen_fen_peat_soil_clone_dsrSII_5_151_GU372072	reductive_bacterial-type_DsrAB	Environmental_supercluster_1	Uncultured_DsrAB_family-level_lineage_8_(incl._Acidobacteria)
Schloeppnerbrunnen_fen_peat_soil_clone_dsrSII_2_109_GU372081	reductive_bacterial-type_DsrAB	Environmental_supercluster_1	Uncultured_DsrAB_family-level_lineage_8_(incl._Acidobacteria)
Schloeppnerbrunnen_fen_peat_soil_clone_dsrSII_5_81_GU372070	reductive_bacterial-type_DsrAB	Environmental_supercluster_1	Uncultured_DsrAB_family-level_lineage_8_(incl._Acidobacteria)
Schloeppnerbrunnen_fen_peat_soil_clone_dsrSII_2_50_GU372063	reductive_bacterial-type_DsrAB	Environmental_supercluster_1	Uncultured_DsrAB_family-level_lineage_8_(incl._Acidobacteria)
Schloeppnerbrunnen_fen_peat_soil_clone_dsrSII_2_108_GU372064	reductive_bacterial-type_DsrAB	Nitrospirae_supercluster	Unclassified
Schloeppnerbrunnen_fen_peat_soil_clone_dsrSII_2_134_GU372065	reductive_bacterial-type_DsrAB	Environmental_supercluster_1	Uncultured_DsrAB_family-level_lineage_8_(incl._Acidobacteria)
Schloeppnerbrunnen_fen_peat_soil_clone_dsrSII_2_159_GU372066	reductive_bacterial-type_DsrAB	Environmental_supercluster_1	Uncultured_DsrAB_family-level_lineage_8_(incl._Acidobacteria)
Schloeppnerbrunnen_fen_peat_soil_clone_dsrSII_2_71_GU371978	reductive_bacterial-type_DsrAB	Environmental_supercluster_1	Uncultured_DsrAB_family-level_lineage_8_(incl._Acidobacteria)
Schloeppnerbrunnen_fen_peat_soil_clone_dsrSII_5_10_GU371968	reductive_bacterial-type_DsrAB	Environmental_supercluster_1	Uncultured_DsrAB_family-level_lineage_8_(incl._Acidobacteria)
Schloeppnerbrunnen_fen_peat_soil_clone_dsrSII_2_79_GU371977	reductive_bacterial-type_DsrAB	Environmental_supercluster_1	Uncultured_DsrAB_family-level_lineage_8_(incl._Acidobacteria)
Desulfurivibrio_alkaliphilus_AHT2_NC_014216	reductive_bacterial-type_DsrAB	Deltaproteobacteria_supercluster	Desulfobulbaceae
Desulfatiglans_anilini_DSM_4660_AF482455	reductive_bacterial-type_DsrAB	Deltaproteobacteria_supercluster	Desulfatiglans_anilini_lineage
Desulfobacterium_autotrophicum_DSM_3382_AF418182	reductive_bacterial-type_DsrAB	Deltaproteobacteria_supercluster	Desulfobacteraceae
Desulfotignum_balticum_DSM_7044-1_AF420284	reductive_bacterial-type_DsrAB	Deltaproteobacteria_supercluster	Desulfobacteraceae
Desulfotignum_balticum_DSM_7044-2_AF420285	reductive_bacterial-type_DsrAB	Deltaproteobacteria_supercluster	Desulfobacteraceae
Desulfotignum_balticum_DSM_7044-3_AF420286	reductive_bacterial-type_DsrAB	Deltaproteobacteria_supercluster	Desulfobacteraceae
Desulfotignum_balticum_DSM_7044-5_AF420287	reductive_bacterial-type_DsrAB	Deltaproteobacteria_supercluster	Desulfobacteraceae
Desulfotignum_balticum_DSM_7044_AF482463	reductive_bacterial-type_DsrAB	Deltaproteobacteria_supercluster	Desulfobacteraceae
Desulfitobacterium_dichloroeliminans_LMG_P-21439_NC_019903	reductive_bacterial-type_DsrAB	Firmicutes_group	Desulfitobacterium
Desulfococcus_oleovorans_DSM_6200_AF482464	reductive_bacterial-type_DsrAB	Deltaproteobacteria_supercluster	Desulfobacteraceae
Desulfobacterium_oleovorans_DSM_6200_AF418201	reductive_bacterial-type_DsrAB	Deltaproteobacteria_supercluster	Desulfobacteraceae
Desulfotignum_phosphitoxidans_DSM_13687_AF420283	reductive_bacterial-type_DsrAB	Deltaproteobacteria_supercluster	Desulfobacteraceae
Desulfitobacterium_sp._PCE-1_AQZF01000007	reductive_bacterial-type_DsrAB	Firmicutes_group	Desulfitobacterium
Desulfobacterium_vacuolatum_DSM_3385_AF418203	reductive_bacterial-type_DsrAB	Deltaproteobacteria_supercluster	Desulfobacteraceae
Desulfovibrio_alaskensis_G20_CP000112	reductive_bacterial-type_DsrAB	Deltaproteobacteria_supercluster	Desulfovibrionaceae
Desulfovibrio_alkalitolerans_DSM_16529_ATHI01000026	reductive_bacterial-type_DsrAB	Deltaproteobacteria_supercluster	Desulfovibrionaceae
Desulfovibrio_bastinii_DSM_16055_AUCX01000005	reductive_bacterial-type_DsrAB	Deltaproteobacteria_supercluster	Desulfovibrionaceae
Desulfovibrio_fructosovorans_JJ_AECZ01000036	reductive_bacterial-type_DsrAB	Deltaproteobacteria_supercluster	Desulfovibrionaceae
Desulfovibrio_gigas_DSM_1382_AUBO01000001	reductive_bacterial-type_DsrAB	Deltaproteobacteria_supercluster	Desulfovibrionaceae
Desulfovibrio_hydrothermalis_DSM_14728_AUDB01000004	reductive_bacterial-type_DsrAB	Deltaproteobacteria_supercluster	Desulfovibrionaceae
Desulfovibrio_inopinatus_DSM_10711_AUBP01000022	reductive_bacterial-type_DsrAB	Deltaproteobacteria_supercluster	Desulfovibrionaceae
Desulfovibrio_oxyclinae_DSM_11498_NZ_AQXE01000008	reductive_bacterial-type_DsrAB	Deltaproteobacteria_supercluster	Desulfovibrionaceae
Desulfovibrio_piezophilus_C1TLV30_FO203427	reductive_bacterial-type_DsrAB	Deltaproteobacteria_supercluster	Desulfovibrionaceae
Desulfovibrio_putealis_DSM_16056_AUBQ01000021	reductive_bacterial-type_DsrAB	Deltaproteobacteria_supercluster	Desulfovibrionaceae
Desulfovibrio_sp._3_1_syn3_ADDR01000049	reductive_bacterial-type_DsrAB	Deltaproteobacteria_supercluster	Desulfovibrionaceae
Desulfovibrio_sp._6_1_46AFAA_ACWM01000066	reductive_bacterial-type_DsrAB	Deltaproteobacteria_supercluster	Desulfovibrionaceae
Desulfovibrio_sp._Dsv1_APFI01000049	reductive_bacterial-type_DsrAB	Deltaproteobacteria_supercluster	Desulfovibrionaceae
Desulfovibrio_sp._U5L_AHMC01000004	reductive_bacterial-type_DsrAB	Deltaproteobacteria_supercluster	Desulfovibrionaceae
Desulfovibrio_sp._X2_ATHV01000063	reductive_bacterial-type_DsrAB	Deltaproteobacteria_supercluster	Desulfovibrionaceae
Desulfonauticus_sp._A7A_AVAG01000009	reductive_bacterial-type_DsrAB	Deltaproteobacteria_supercluster	Desulfohalobiaceae
Desulfatibacillum_aliphaticivorans_DSM_15576_AUCT01000032	reductive_bacterial-type_DsrAB	Deltaproteobacteria_supercluster	Desulfobacteraceae
Desulfovirga_adipica_DSM_12016_AF334591	reductive_bacterial-type_DsrAB	Deltaproteobacteria_supercluster	Syntrophobacteraceae
Desulfovirgula_thermocuniculi_DSM_16036_AUBR01000022	reductive_bacterial-type_DsrAB	Deltaproteobacteria_supercluster	LA-dsrAB_Firmicutes_2
EBPR_reactor_shotgun_clone_ctg11606_AATN010000	oxidative_bacterial_type_DsrAB	Gammaproteobacteria_(incl._Muproteobacteria)
uncultured_sulfate-reducing_MS1.11_EF429274	reductive_bacterial-type_DsrAB	Nitrospirae_supercluster	Thermodesulfovibrio
uncultured_sulfate-reducing_MS2.01_EF429275	reductive_bacterial-type_DsrAB	Nitrospirae_supercluster	Thermodesulfovibrio
Hot_spring_microbial_mat_clone_MS3.043_EF429276	reductive_bacterial-type_DsrAB	Firmicutes_group	Unclassified
Hot_spring_microbial_mat_clone_MS3.076_EF429277	reductive_bacterial-type_DsrAB	Nitrospirae_supercluster	Thermodesulfovibrio
uncultured_sulfate-reducing_MS3.089_EF429278	reductive_bacterial-type_DsrAB	Nitrospirae_supercluster	Thermodesulfovibrio
Hot_spring_microbial_mat_clone_MS3.094_EF429279	reductive_bacterial-type_DsrAB	Environmental_supercluster_1	Uncultured_bacteria_(incl._bins_from_multiple_phyla)
Hot_spring_microbial_mat_clone_MS3.096_EF429280	reductive_bacterial-type_DsrAB	Firmicutes_group	Uncultured_DsrAB_family-level_lineage_6_(incl._Syntrophales)
uncultured_sulfate-reducing_MS3.099_EF429282	reductive_bacterial-type_DsrAB	Firmicutes_group	Uncultured_DsrAB_family-level_lineage_6_(incl._Syntrophales)
uncultured_sulfate-reducing_MS3.103_EF429283	reductive_bacterial-type_DsrAB	Firmicutes_group	Uncultured_DsrAB_family-level_lineage_6_(incl._Syntrophales)
uncultured_sulfate-reducing_MS3.117_EF429284	reductive_bacterial-type_DsrAB	Environmental_supercluster_1	Uncultured_bacteria_(incl._bins_from_multiple_phyla)
uncultured_bacterium_NTUA-1A-DSR1_EF645664	reductive_bacterial-type_DsrAB	Deltaproteobacteria_supercluster	Desulfovibrionaceae
uncultured_bacterium_NTUA-1A-DSR14_EF645665	reductive_bacterial-type_DsrAB	Deltaproteobacteria_supercluster	Desulfovibrionaceae
uncultured_bacterium_NTUA-1A-DSR18_EF645666	reductive_bacterial-type_DsrAB	Deltaproteobacteria_supercluster	Desulfovibrionaceae
uncultured_bacterium_NTUA-1A-DSR3_EF645667	reductive_bacterial-type_DsrAB	Deltaproteobacteria_supercluster	Desulfovibrionaceae
uncultured_bacterium_NTUA-1A-DSR4_EF645668	reductive_bacterial-type_DsrAB	Deltaproteobacteria_supercluster	Desulfobacteraceae
uncultured_bacterium_NTUA-5A-DSR1_EF645669	reductive_bacterial-type_DsrAB	Deltaproteobacteria_supercluster	Desulfobacteraceae
uncultured_bacterium_NTUA-5A-DSR12_EF645670	reductive_bacterial-type_DsrAB	Deltaproteobacteria_supercluster	Desulfohalobiaceae
Bioreactor_clone_NTUA-5A-DSR16_EF645671	reductive_bacterial-type_DsrAB	Deltaproteobacteria_supercluster	Desulfobulbaceae
uncultured_bacterium_NTUA-5A-DSR17_EF645672	reductive_bacterial-type_DsrAB	Deltaproteobacteria_supercluster	Desulfohalobiaceae
uncultured_bacterium_NTUA-5A-DSR2_EF645673	reductive_bacterial-type_DsrAB	Deltaproteobacteria_supercluster	Desulfohalobiaceae
Bioreactor_clone_NTUA-5A-DSR21_EF645674	reductive_bacterial-type_DsrAB	Deltaproteobacteria_supercluster	Desulfobulbaceae
Bioreactor_clone_NTUA-5A-DSR22_EF645675	reductive_bacterial-type_DsrAB	Deltaproteobacteria_supercluster	Desulfohalobiaceae
Bioreactor_clone_NTUA-5A-DSR3_EF645676	reductive_bacterial-type_DsrAB	Deltaproteobacteria_supercluster	Desulfohalobiaceae
endosymbiont_of_Tevnia_jerichonana_AFZB01000023	oxidative_bacterial_type_DsrAB	Gammaproteobacteria_(incl._Muproteobacteria)
Termite_protist_endosymbiont_community_metagenome_lcl_2021593003_11668_747-1811_2-730	reductive_bacterial-type_DsrAB	Deltaproteobacteria_supercluster	Desulfovibrionaceae
Marine_metagenome_lcl_CAM_PROJ_GOS_19585740_388-1620_1647-2477	oxidative_bacterial_type_DsrAB	Gammaproteobacteria_(incl._Muproteobacteria)
Freshwater_microbial_community_metagenome_lcl_2199352002_2_119882-121132_121233-122309	oxidative_bacterial_type_DsrAB	Chlorobi
Marine_metagenome_lcl_2189573019_53654_3885-5132_5189-6262	oxidative_bacterial_type_DsrAB	Gammaproteobacteria_(incl._Muproteobacteria)
Great_Boiling_Spring_metagenome_lcl_2149837005_25515_1078-2211_2292-3479	reductive_bacterial-type_DsrAB	Deltaproteobacteria_supercluster	Thermodesulfobacteria
Microbial_hot_spring_community_lcl_2077657023_27666_18330-19532_19568-20668	reductive_archaeal_type_DsrAB	Vulcanisaeta
Hot_spring_microbial_community_metagenome_lcl_2016842005_14468_2533-3687_1359-2429	reductive_bacterial-type_DsrAB	Environmental_supercluster_1	Uncultured_bacteria_(incl._bins_from_multiple_phyla)
Freshwater_microbial_community_metagenome_lcl_2199352000_52824_960-2258_1-927	oxidative_bacterial_type_DsrAB	Betaproteobacteria
Soil_microbial_community_metagenome_lcl_2119805008_27603_2022-3086_856-1998	reductive_bacterial-type_DsrAB	Deltaproteobacteria_supercluster	Desulfovibrionaceae
Marine_sediment_metagenome_lcl_2084038012_14985_830-2104_2179-3306	reductive_bacterial-type_DsrAB	Deltaproteobacteria_supercluster	Desulfobulbaceae
Benzene-degrading_bioreactor_metagenome_lcl_2020627003_15873_10919-12037_9808-10884	reductive_bacterial-type_DsrAB	Deltaproteobacteria_supercluster	Uncultured_DsrAB_family-level_lineage_1
Benzene-degrading_bioreactor_metagenome_lcl_2061766000_43411_1100-2218_3-1064	reductive_bacterial-type_DsrAB	Deltaproteobacteria_supercluster	Uncultured_DsrAB_family-level_lineage_1
Freshwater_microbial_community_metagenome_lcl_2199352002_26389_4288-5565_3116-4234	reductive_bacterial-type_DsrAB	Deltaproteobacteria_supercluster	Desulfobulbaceae
Alaska_permafrost_soil_metagenome_lcl_2140918006_50923_437-1741_1760-2608	reductive_bacterial-type_DsrAB	Deltaproteobacteria_supercluster	Desulfomonile_tiedjei_lineage
Great_Boiling_Spring_sediment_metagenome_lcl_2149837004_43166_1773-2780_2805-3872	reductive_bacterial-type_DsrAB	Archaeoglobus
Soil_microbial_community_metagenome_lcl_2119805008_21183_1400-2371_274-1329	reductive_bacterial-type_DsrAB	Firmicutes_group	Uncultured_bacteria_(incl._Syntrophomonadaceae)
Marine_microbial_community_metagenome_lcl_2189573008_50527_987-2168_2310-3050	reductive_bacterial-type_DsrAB	Environmental_supercluster_1	Unclassified
Marine_metagenome_lcl_CAM_PROJ_MarineMicrobes_16579_55786-56910_54625-55767	reductive_bacterial-type_DsrAB	Deltaproteobacteria_supercluster	Desulfobacteraceae
Desulfovibrio_vulgaris_str._Miyazaki_F_EU127914	reductive_bacterial-type_DsrAB	Deltaproteobacteria_supercluster	Desulfovibrionaceae
Marine_aquaculture_filter_clone_DB_dsr1_EU350964	reductive_bacterial-type_DsrAB	Deltaproteobacteria_supercluster	Desulfobacteraceae
Marine_aquaculture_filter_clone_DB_dsr2_EU350965	reductive_bacterial-type_DsrAB	Deltaproteobacteria_supercluster	Desulfobacteraceae
Marine_aquaculture_filter_clone_DB_dsr3_EU350966	reductive_bacterial-type_DsrAB	Deltaproteobacteria_supercluster	Desulfobacteraceae
Marine_aquaculture_filter_clone_DB_dsr4_EU350967	reductive_bacterial-type_DsrAB	Deltaproteobacteria_supercluster	Desulfobacteraceae
Marine_aquaculture_filter_clone_DB_dsr8_EU350968	reductive_bacterial-type_DsrAB	Deltaproteobacteria_supercluster	Desulfobulbaceae
Marine_aquaculture_filter_clone_DB_dsr12_EU350969	reductive_bacterial-type_DsrAB	Deltaproteobacteria_supercluster	Desulfobacteraceae
Marine_aquaculture_filter_clone_DB_dsr25_EU350970	reductive_bacterial-type_DsrAB	Deltaproteobacteria_supercluster	Desulfovibrionaceae
Marine_aquaculture_filter_clone_DB_dsr38_EU350971	reductive_bacterial-type_DsrAB	Deltaproteobacteria_supercluster	Desulfovibrionaceae
Marine_aquaculture_filter_clone_DB_dsr42_EU350972	reductive_bacterial-type_DsrAB	Deltaproteobacteria_supercluster	Desulfobacteraceae
Marine_aquaculture_filter_clone_DB_dsr46_EU350973	reductive_bacterial-type_DsrAB	Deltaproteobacteria_supercluster	Desulfovibrionaceae
Marine_aquaculture_filter_clone_DB_dsr61_EU350974	reductive_bacterial-type_DsrAB	Deltaproteobacteria_supercluster	Desulfobacteraceae
Marine_aquaculture_filter_clone_DB_dsr65_EU350975	reductive_bacterial-type_DsrAB	Deltaproteobacteria_supercluster	Desulfovibrionaceae
Marine_aquaculture_filter_clone_DB_dsr75_EU350976	reductive_bacterial-type_DsrAB	Deltaproteobacteria_supercluster	Desulfobacteraceae
Marine_aquaculture_filter_clone_DB_dsr86_EU350977	reductive_bacterial-type_DsrAB	Deltaproteobacteria_supercluster	Desulfobacteraceae
Marine_aquaculture_filter_clone_DB_dsr90_EU350978	reductive_bacterial-type_DsrAB	Deltaproteobacteria_supercluster	Desulfovibrionaceae
Marine_aquaculture_filter_clone_DB_dsr93_EU350979	reductive_bacterial-type_DsrAB	Deltaproteobacteria_supercluster	Desulfobulbaceae
Marine_aquaculture_filter_clone_DB_dsr100_EU350980	reductive_bacterial-type_DsrAB	Deltaproteobacteria_supercluster	Desulfobacteraceae
Marine_aquaculture_filter_clone_DB_dsr118_EU350981	reductive_bacterial-type_DsrAB	Deltaproteobacteria_supercluster	Desulfobacteraceae
Marine_aquaculture_filter_clone_DB_dsr143_EU350982	reductive_bacterial-type_DsrAB	Deltaproteobacteria_supercluster	Desulfovibrionaceae
Marine_aquaculture_filter_clone_DB_dsr153_EU350983	reductive_bacterial-type_DsrAB	Deltaproteobacteria_supercluster	Desulfovibrionaceae
Marine_aquaculture_filter_clone_DB_dsr164_EU350984	reductive_bacterial-type_DsrAB	Deltaproteobacteria_supercluster	Desulfobacteraceae
Marine_aquaculture_filter_clone_DB_dsr170_EU350985	reductive_bacterial-type_DsrAB	Deltaproteobacteria_supercluster	Desulfobacteraceae
Marine_aquaculture_filter_clone_DB_dsr176_EU350986	reductive_bacterial-type_DsrAB	Deltaproteobacteria_supercluster	Desulfovibrionaceae
Marine_aquaculture_filter_clone_DB_dsr184_EU350987	reductive_bacterial-type_DsrAB	Deltaproteobacteria_supercluster	Desulfobacteraceae
Marine_aquaculture_filter_clone_DB_dsr198_EU350988	reductive_bacterial-type_DsrAB	Deltaproteobacteria_supercluster	Desulfobacteraceae
Marine_aquaculture_filter_clone_DB_dsr201_EU350989	reductive_bacterial-type_DsrAB	Deltaproteobacteria_supercluster	Desulfobacteraceae
Marine_aquaculture_filter_clone_DB_dsr223_EU350990	reductive_bacterial-type_DsrAB	Deltaproteobacteria_supercluster	Desulfobacteraceae
uncultured_Syntrophobacteraceae_dsr-5_EU437396	reductive_bacterial-type_DsrAB	Deltaproteobacteria_supercluster	Syntrophobacteraceae
Gas_hydrate-bearing_sediment_clone_dsr-21_EU437397	reductive_bacterial-type_DsrAB	Deltaproteobacteria_supercluster	Desulfobacteraceae
Gas_hydrate-bearing_sediment_clone_dsr-25_EU437398	reductive_bacterial-type_DsrAB	Deltaproteobacteria_supercluster	Syntrophobacteraceae
Gas_hydrate-bearing_sediment_clone_dsr-121_EU496885	reductive_bacterial-type_DsrAB	Deltaproteobacteria_supercluster	Uncultured_bacteria_(incl._Deltaproteobacteria_RBG_13_43_22)
uncultured_sulfate-reducing_dsr-123_EU496886	reductive_bacterial-type_DsrAB	Environmental_supercluster_1	Uncultured_DsrAB_family-level_lineage_9_(incl._Acidobacteria)
Gas_hydrate-bearing_sediment_clone_dsr-137_EU496887	reductive_bacterial-type_DsrAB	Deltaproteobacteria_supercluster	Desulfobacteraceae
Gas_hydrate-bearing_sediment_clone_dsr-190_EU496888	reductive_bacterial-type_DsrAB	Deltaproteobacteria_supercluster	Uncultured_bacteria_(incl._Deltaproteobacteria_RBG_13_43_22)
Desulfovibrio_africanus_SR-1_EU716165	reductive_bacterial-type_DsrAB	Deltaproteobacteria_supercluster	Desulfovibrionaceae
Candidatus_Thiobios_zoothamnicoli_Calvi_EU817177	oxidative_bacterial_type_DsrAB	Gammaproteobacteria_(incl._Muproteobacteria)
Candidatus_Thiobios_zoothamnicoli_Twin_Cays_19_EU817178	oxidative_bacterial_type_DsrAB	Gammaproteobacteria_(incl._Muproteobacteria)
Candidatus_Thiobios_zoothamnicoli_Twin_Cays_33_EU817179	oxidative_bacterial_type_DsrAB	Gammaproteobacteria_(incl._Muproteobacteria)
Desulfosarcina_sp._SD1_FJ416306	reductive_bacterial-type_DsrAB	Deltaproteobacteria_supercluster	Desulfobacteraceae
Multicellular_magnetotactic_procaryote_MMP-D52_FJ518785	reductive_bacterial-type_DsrAB	Deltaproteobacteria_supercluster	Desulfobacteraceae
Desulfopila_inferna_JS_SRB250Lac_FJ548990	reductive_bacterial-type_DsrAB	Deltaproteobacteria_supercluster	Desulfobulbaceae
Thalassohaline_sediment_clone_EN1_FJ588536	reductive_bacterial-type_DsrAB	Deltaproteobacteria_supercluster	Desulfohalobiaceae
Thalassohaline_sediment_clone_EN2_FJ588537	reductive_bacterial-type_DsrAB	Deltaproteobacteria_supercluster	Desulfohalobiaceae
Thalassohaline_sediment_clone_EN7_FJ588538	reductive_bacterial-type_DsrAB	Deltaproteobacteria_supercluster	Desulfohalobiaceae
Thalassohaline_sediment_clone_EN10_FJ588539	reductive_bacterial-type_DsrAB	Deltaproteobacteria_supercluster	Desulfohalobiaceae
Thalassohaline_sediment_clone_EN11_FJ588540	reductive_bacterial-type_DsrAB	Deltaproteobacteria_supercluster	Desulfohalobiaceae
Thalassohaline_sediment_clone_EN12_FJ588541	reductive_bacterial-type_DsrAB	Deltaproteobacteria_supercluster	Desulfohalobiaceae
Thalassohaline_sediment_clone_EN17_FJ588542	reductive_bacterial-type_DsrAB	Deltaproteobacteria_supercluster	Desulfohalobiaceae
Thalassohaline_sediment_clone_EN20_FJ588543	reductive_bacterial-type_DsrAB	Deltaproteobacteria_supercluster	Desulfohalobiaceae
Thalassohaline_sediment_clone_EN21_FJ588544	reductive_bacterial-type_DsrAB	Deltaproteobacteria_supercluster	Desulfobacteraceae
Thalassohaline_sediment_clone_LN3_FJ588545	reductive_bacterial-type_DsrAB	Deltaproteobacteria_supercluster	Desulfohalobiaceae
Thalassohaline_sediment_clone_LN7_FJ588546	reductive_bacterial-type_DsrAB	Deltaproteobacteria_supercluster	Desulfohalobiaceae
Desulfovibrio_oceani_I.8.1_FJ655910	reductive_bacterial-type_DsrAB	Deltaproteobacteria_supercluster	Desulfovibrionaceae
Desulfovibrio_oceani_subsp._galateae_I9_FJ655911	reductive_bacterial-type_DsrAB	Deltaproteobacteria_supercluster	Desulfovibrionaceae
Desulfovibrio_acrylicus_DSM_10141_FJ655912	reductive_bacterial-type_DsrAB	Deltaproteobacteria_supercluster	Desulfovibrionaceae
2km-deep_fracture_fluid_clone_ev219_srb9_FJ948556	reductive_bacterial-type_DsrAB	Deltaproteobacteria_supercluster	Desulfobacca_acetoxidans
2km-deep_fracture_fluid_clone_ev219_srb10_FJ948557	reductive_bacterial-type_DsrAB	Deltaproteobacteria_supercluster	LA-dsrAB_Firmicutes_1
2km-deep_fracture_fluid_clone_ev219_irb3_FJ948558	reductive_bacterial-type_DsrAB	Deltaproteobacteria_supercluster	LA-dsrAB_Firmicutes_1
2km-deep_fracture_fluid_clone_ev219_irb1_FJ948559	reductive_bacterial-type_DsrAB	Deltaproteobacteria_supercluster	Desulfohalobiaceae
2km-deep_fracture_fluid_clone_ev818_saff3_FJ948562	reductive_bacterial-type_DsrAB	Deltaproteobacteria_supercluster	LA-dsrAB_Firmicutes_1
2km-deep_fracture_fluid_clone_ev818_saff4_FJ948563	reductive_bacterial-type_DsrAB	Deltaproteobacteria_supercluster	LA-dsrAB_Firmicutes_1
2km-deep_fracture_fluid_clone_ev818_saff8_FJ948564	reductive_bacterial-type_DsrAB	Deltaproteobacteria_supercluster	LA-dsrAB_Firmicutes_1
2km-deep_fracture_fluid_clone_ev818_saff15_FJ948565	reductive_bacterial-type_DsrAB	Deltaproteobacteria_supercluster	LA-dsrAB_Firmicutes_1
2km-deep_fracture_fluid_clone_ev818_saff18_FJ948566	reductive_bacterial-type_DsrAB	Deltaproteobacteria_supercluster	LA-dsrAB_Firmicutes_2
2km-deep_fracture_fluid_clone_ev818_saff20_FJ948567	reductive_bacterial-type_DsrAB	Deltaproteobacteria_supercluster	LA-dsrAB_Firmicutes_1
2km-deep_fracture_fluid_clone_ev818_saff21_FJ948568	reductive_bacterial-type_DsrAB	Deltaproteobacteria_supercluster	LA-dsrAB_Firmicutes_1
2km-deep_fracture_fluid_clone_ev818_saff23_FJ948569	reductive_bacterial-type_DsrAB	Deltaproteobacteria_supercluster	LA-dsrAB_Firmicutes_1
2km-deep_fracture_fluid_clone_ev818_saff27_FJ948570	reductive_bacterial-type_DsrAB	Deltaproteobacteria_supercluster	LA-dsrAB_Firmicutes_2
2km-deep_fracture_fluid_clone_ev818_saff38_FJ948571	reductive_bacterial-type_DsrAB	Deltaproteobacteria_supercluster	LA-dsrAB_Firmicutes_1
2km-deep_fracture_fluid_clone_ev818_saff41_FJ948572	reductive_bacterial-type_DsrAB	Deltaproteobacteria_supercluster	LA-dsrAB_Firmicutes_1
2km-deep_fracture_fluid_clone_ev818_saff48_FJ948573	reductive_bacterial-type_DsrAB	Deltaproteobacteria_supercluster	LA-dsrAB_Firmicutes_2
Petroleum-contaminated_sediment_clone_EBext-1_FM212281	reductive_bacterial-type_DsrAB	Deltaproteobacteria_supercluster	Desulfobacteraceae
Petroleum-contaminated_sediment_clone_EBext-2_FM212282	reductive_bacterial-type_DsrAB	Deltaproteobacteria_supercluster	Uncultured_DsrAB_family-level_lineage_1
Petroleum-contaminated_sediment_clone_EBext-3_FM212283	reductive_bacterial-type_DsrAB	Deltaproteobacteria_supercluster	Desulfobacteraceae
Petroleum-contaminated_sediment_clone_EBext-4_FM212284	reductive_bacterial-type_DsrAB	Deltaproteobacteria_supercluster	Desulfobacteraceae
Petroleum-contaminated_sediment_clone_EBext-6_FM212285	reductive_bacterial-type_DsrAB	Deltaproteobacteria_supercluster	Desulfobacteraceae
Petroleum-contaminated_sediment_clone_EBext-7_FM212286	reductive_bacterial-type_DsrAB	Deltaproteobacteria_supercluster	Desulfobacteraceae
Petroleum-contaminated_sediment_clone_EBext-8_FM212287	reductive_bacterial-type_DsrAB	Deltaproteobacteria_supercluster	Desulfobacteraceae
Petroleum-contaminated_sediment_clone_EBext-9_FM212288	reductive_bacterial-type_DsrAB	Environmental_supercluster_1	Uncultured_DsrAB_family-level_lineage_9_(incl._Acidobacteria)
Petroleum-contaminated_sediment_clone_EBext-10_FM212289	reductive_bacterial-type_DsrAB	Deltaproteobacteria_supercluster	Desulfobacteraceae
Petroleum-contaminated_sediment_clone_EBext-11_FM212290	reductive_bacterial-type_DsrAB	Deltaproteobacteria_supercluster	Desulfobacteraceae
Petroleum-contaminated_sediment_clone_EBext-12_FM212291	reductive_bacterial-type_DsrAB	Deltaproteobacteria_supercluster	Desulfobacteraceae
Petroleum-contaminated_sediment_clone_EBext-13_FM212292	reductive_bacterial-type_DsrAB	Deltaproteobacteria_supercluster	Desulfobacteraceae
Petroleum-contaminated_sediment_clone_EBext-15_FM212293	reductive_bacterial-type_DsrAB	Deltaproteobacteria_supercluster	Desulfobacteraceae
Petroleum-contaminated_sediment_clone_EBext-17_FM212294	reductive_bacterial-type_DsrAB	Deltaproteobacteria_supercluster	Desulfobacteraceae
Petroleum-contaminated_sediment_clone_EBext-18_FM212295	reductive_bacterial-type_DsrAB	Deltaproteobacteria_supercluster	Desulfobacteraceae
Petroleum-contaminated_sediment_clone_EBext-19_FM212296	reductive_bacterial-type_DsrAB	Deltaproteobacteria_supercluster	Desulfobacteraceae
Petroleum-contaminated_sediment_clone_EBext-20_FM212297	reductive_bacterial-type_DsrAB	Deltaproteobacteria_supercluster	Desulfobacteraceae
Petroleum-contaminated_sediment_clone_EBext-21_FM212298	reductive_bacterial-type_DsrAB	Deltaproteobacteria_supercluster	Desulfobacteraceae
Petroleum-contaminated_sediment_clone_EBext-22_FM212299	reductive_bacterial-type_DsrAB	Deltaproteobacteria_supercluster	Desulfobacteraceae
Petroleum-contaminated_sediment_clone_EBext-23_FM212300	reductive_bacterial-type_DsrAB	Deltaproteobacteria_supercluster	Desulfobacteraceae
Petroleum-contaminated_sediment_clone_EBext-24_FM212301	reductive_bacterial-type_DsrAB	Deltaproteobacteria_supercluster	Desulfobacteraceae
Petroleum-contaminated_sediment_clone_EBext-25_FM212302	reductive_bacterial-type_DsrAB	Deltaproteobacteria_supercluster	Desulfobacteraceae
Petroleum-contaminated_sediment_clone_EBext-26_FM212303	reductive_bacterial-type_DsrAB	Deltaproteobacteria_supercluster	Desulfobacteraceae
Petroleum-contaminated_sediment_clone_EBext-27_FM212304	reductive_bacterial-type_DsrAB	Deltaproteobacteria_supercluster	Desulfobacteraceae
Petroleum-contaminated_sediment_clone_EBext-28_FM212305	reductive_bacterial-type_DsrAB	Deltaproteobacteria_supercluster	Desulfobacteraceae
Petroleum-contaminated_sediment_clone_EBext-29_FM212306	reductive_bacterial-type_DsrAB	Deltaproteobacteria_supercluster	Desulfobacteraceae
Petroleum-contaminated_sediment_clone_EBext-30_FM212307	reductive_bacterial-type_DsrAB	Deltaproteobacteria_supercluster	Desulfobacteraceae
Petroleum-contaminated_sediment_clone_EBext-31_FM212308	reductive_bacterial-type_DsrAB	Deltaproteobacteria_supercluster	Desulfobacteraceae
Petroleum-contaminated_sediment_clone_EBext-32_FM212309	reductive_bacterial-type_DsrAB	Deltaproteobacteria_supercluster	Desulfobacteraceae
Petroleum-contaminated_sediment_clone_EBext-33_FM212310	reductive_bacterial-type_DsrAB	Deltaproteobacteria_supercluster	Desulfobacteraceae
Petroleum-contaminated_sediment_clone_EBext-34_FM212311	reductive_bacterial-type_DsrAB	Deltaproteobacteria_supercluster	Desulfobacteraceae
Petroleum-contaminated_sediment_clone_EBext-35_FM212312	reductive_bacterial-type_DsrAB	Deltaproteobacteria_supercluster	Desulfobacteraceae
Petroleum-contaminated_sediment_clone_EBext-36_FM212313	reductive_bacterial-type_DsrAB	Deltaproteobacteria_supercluster	Desulfobacteraceae
Petroleum-contaminated_sediment_clone_EBext-37_FM212314	reductive_bacterial-type_DsrAB	Deltaproteobacteria_supercluster	Desulfatiglans_anilini_lineage
Petroleum-contaminated_sediment_clone_EBext-38_FM212315	reductive_bacterial-type_DsrAB	Deltaproteobacteria_supercluster	Desulfobulbaceae
Petroleum-contaminated_sediment_clone_EBext-39_FM212316	reductive_bacterial-type_DsrAB	Deltaproteobacteria_supercluster	Desulfobacteraceae
Petroleum-contaminated_sediment_clone_EBext-40_FM212317	reductive_bacterial-type_DsrAB	Deltaproteobacteria_supercluster	Desulfobacteraceae
Petroleum-contaminated_sediment_clone_EBext-41_FM212318	reductive_bacterial-type_DsrAB	Deltaproteobacteria_supercluster	Desulfobacteraceae
Petroleum-contaminated_sediment_clone_EBext-42_FM212319	reductive_bacterial-type_DsrAB	Deltaproteobacteria_supercluster	Desulfobacteraceae
Petroleum-contaminated_sediment_clone_EBext-43_FM212320	reductive_bacterial-type_DsrAB	Deltaproteobacteria_supercluster	Desulfobacteraceae
Petroleum-contaminated_sediment_clone_EBext-44_FM212321	reductive_bacterial-type_DsrAB	Deltaproteobacteria_supercluster	Desulfobacteraceae
Petroleum-contaminated_sediment_clone_EBext-45_FM212322	reductive_bacterial-type_DsrAB	Deltaproteobacteria_supercluster	Desulfobacteraceae
Petroleum-contaminated_sediment_clone_EBext-46_FM212323	reductive_bacterial-type_DsrAB	Deltaproteobacteria_supercluster	Desulfobacteraceae
Petroleum-contaminated_sediment_clone_EBext-47_FM212324	reductive_bacterial-type_DsrAB	Deltaproteobacteria_supercluster	Desulfobacteraceae
Petroleum-contaminated_sediment_clone_EBext-48_FM212325	reductive_bacterial-type_DsrAB	Deltaproteobacteria_supercluster	Desulfobacteraceae
Petroleum-contaminated_sediment_clone_EBext-49_FM212326	reductive_bacterial-type_DsrAB	Deltaproteobacteria_supercluster	Uncultured_bacteria_(incl._Deltaproteobacteria_RBG_13_43_22)
Desulfotomaculum_indicum_A5LFS102_FM999736	reductive_bacterial-type_DsrAB	Firmicutes_group	Desulfotomaculum
Gordonibacter_pamelaeae_7-10-1-b_FP929047	reductive_bacterial-type_DsrAB	Firmicutes_group	Gordonibacter_pamelaeae
Desulfobacterium_sp._N47_FR695872	reductive_bacterial-type_DsrAB	Deltaproteobacteria_supercluster	Desulfobacteraceae
Pyrobaculum_ferrireducens_2_CP003098.1	reductive_archaeal_type_DsrAB	Pyrobaculum
uncultured_Desulfofustis_sp._PB-SRB1_AVFQ01000129.1	reductive_bacterial-type_DsrAB	Deltaproteobacteria_supercluster	Desulfobulbaceae
uncultured_Thiohalocapsa_sp._PB-PSB1_AVFR01000568.1	oxidative_bacterial_type_DsrAB	Gammaproteobacteria_(incl._Muproteobacteria)
Candidatus_Magnetoglobus_multicellularis_str._Araruama_ATBP01000342.1	reductive_bacterial-type_DsrAB	Deltaproteobacteria_supercluster	Desulfobacteraceae
uncultured_Chromatiaceae_bacterium_ML_Gamma_AZMQ01000143.1	oxidative_bacterial_type_DsrAB	Gammaproteobacteria_(incl._Muproteobacteria)
Desulfobulbus_sp._Tol-SR_JROS01000089.1	reductive_bacterial-type_DsrAB	Deltaproteobacteria_supercluster	Desulfobulbaceae
Peptococcaceae_bacterium_BICA1-8_JUEF01000044.1	reductive_bacterial-type_DsrAB	Firmicutes_group	Unclassified
Peptococcaceae_bacterium_BICA1-7_JUEB01000002.1	reductive_bacterial-type_DsrAB	Deltaproteobacteria_supercluster	LA-dsrAB_Firmicutes_1
Desulfotomaculum_sp._BICA1-6_JUED01000084.1	reductive_bacterial-type_DsrAB	Deltaproteobacteria_supercluster	LA-dsrAB_Firmicutes_1
Desulfosporosinus_sp._BICA1-9_JUEE01000093.1	reductive_bacterial-type_DsrAB	Firmicutes_group	Desulfosporosinus
Thermoproteus_SP._AZ2_JZWT01000149.1	reductive_archaeal_type_DsrAB	Pyrobaculum
Peptococcaceae_bacterium_BRH_c4a_LADN01000098.1	reductive_bacterial-type_DsrAB	Deltaproteobacteria_supercluster	LA-dsrAB_Firmicutes_1
Peptococcaceae_bacterium_BRH_c4b_LADO01000025.1	reductive_bacterial-type_DsrAB	Deltaproteobacteria_supercluster	LA-dsrAB_Firmicutes_1
Desulfatitalea_sp._BRH_c12_LADR01000024.1	reductive_bacterial-type_DsrAB	Deltaproteobacteria_supercluster	Desulfobacteraceae
Desulfobulbaceae_bacterium_BRH_c16a_LADS01000046.1	reductive_bacterial-type_DsrAB	Deltaproteobacteria_supercluster	Desulfobulbaceae
Rhodospirillaceae_bacterium_BRH_c57_LAEA01000237.1	oxidative_bacterial_type_DsrAB	Alphaproteobacteria
Clostridiaceae_bacterium_BRH_c20a_LADT01000009.1	reductive_bacterial-type_DsrAB	Firmicutes_group	Unclassified
Clostridiales_bacterium_PH28_bin88_LAKY01000058.1	reductive_bacterial-type_DsrAB	Firmicutes_group	Unclassified
Candidatus_Achromatium_palustre_LFCU01000011.1	oxidative_bacterial_type_DsrAB	Gammaproteobacteria_(incl._Muproteobacteria)
Candidatus_Magnetomorum_sp._HK-1_JPDT01003035.1	reductive_bacterial-type_DsrAB	Deltaproteobacteria_supercluster	Desulfobacteraceae
Bathymodiolus_azoricus_thioautotrophic_gill_symbiont_CVUD02000158.1	oxidative_bacterial_type_DsrAB	Gammaproteobacteria_(incl._Muproteobacteria)
Deltaproteobacteria_bacterium_SG8_13_LJNK01000030.1	reductive_bacterial-type_DsrAB	Deltaproteobacteria_supercluster	Desulfobacteraceae
Desulfobacterales_bacterium_SG8_35_2_LJTL01000048.1	reductive_bacterial-type_DsrAB	Deltaproteobacteria_supercluster	Desulfobulbaceae
Desulfobacterales_bacterium_SG8_35_LJTJ01000114.1	reductive_bacterial-type_DsrAB	Deltaproteobacteria_supercluster	Desulfobulbaceae
Gammaproteobacteria_bacterium_SG8_47_LJTV01000018.1	oxidative_bacterial_type_DsrAB	Gammaproteobacteria_(incl._Muproteobacteria)
Nitrospira_bacterium_SM23_35_LJUG01000050.1	reductive_bacterial-type_DsrAB	Deltaproteobacteria_supercluster	Unclassified
Acidithiobacillales_bacterium_SM23_46_LJUK01000069.1	oxidative_bacterial_type_DsrAB	Gammaproteobacteria_(incl._Muproteobacteria)
Deltaproteobacteria_bacterium_SM23_61_LJUR01000190.1	reductive_bacterial-type_DsrAB	Deltaproteobacteria_supercluster	Desulfomonile_tiedjei_lineage
Syntrophobacter_sp._DG_60_LJNA01000108.1	reductive_bacterial-type_DsrAB	Deltaproteobacteria_supercluster	Unclassified
Desulfobacteraceae_bacterium_RAAP-1_LKPX01000015.1	reductive_bacterial-type_DsrAB	Deltaproteobacteria_supercluster	Desulfobacteraceae
Moorella_sp._60_41_LGFA01000026.1	reductive_bacterial-type_DsrAB	Firmicutes_group	Unclassified
Clostridia_bacterium_62_21_LGFR01000021.1	reductive_bacterial-type_DsrAB	Deltaproteobacteria_supercluster	LA-dsrAB_Firmicutes_2
Alphaproteobacteria_bacterium_casp-alpha2_LFEN01000037.1	oxidative_bacterial_type_DsrAB	Alphaproteobacteria
Syntrophomonas_sp._DTU018_LFSR01000004.1	reductive_bacterial-type_DsrAB	Firmicutes_group	Uncultured_bacteria_(incl._Syntrophomonadaceae)
Caldivirga_sp._CIS_19_LOCC01000120.1	reductive_archaeal_type_DsrAB	Unclassified
Desulfitibacter_sp._BRH_c19_LOER01000012.1	reductive_bacterial-type_DsrAB	Firmicutes_group	Unclassified
Desulfosporosinus_sp._BRH_c37_LOEW01000020.1	reductive_bacterial-type_DsrAB	Firmicutes_group	Desulfosporosinus
Gracilibacter_sp._BRH_c7a_LOEZ01000057.1	reductive_bacterial-type_DsrAB	Firmicutes_group	Unclassified
Thermocladium_sp._ECH_B_LOBW01000001.1	reductive_archaeal_type_DsrAB	Unclassified
Caldivirga_sp._MG_3_LOCB01000052.1	reductive_archaeal_type_DsrAB	Unclassified
Nitrospirae_bacterium_HCH-1_LNQR01000029.1	reductive_bacterial-type_DsrAB	Nitrospirae_supercluster	Unclassified
Candidatus_Gallionella_acididurans_LSLI01000018.1	oxidative_bacterial_type_DsrAB	Betaproteobacteria
Syntrophobacterales_bacterium_Delta_01_LUZZ01000139.1	reductive_bacterial-type_DsrAB	Deltaproteobacteria_supercluster	Syntrophobacteraceae
Syntrophobacterales_bacterium_Delta_03_LVAB01000027.1	reductive_bacterial-type_DsrAB	Firmicutes_group	Uncultured_DsrAB_family-level_lineage_6_(incl._Syntrophales)
Gammaproteobacteria_bacterium_REDSEA-S15_B12_LUSG01000084.1	oxidative_bacterial_type_DsrAB	Gammaproteobacteria_(incl._Muproteobacteria)
Gammaproteobacteria_bacterium_REDSEA-S14_B7_LUSF01000119.1	oxidative_bacterial_type_DsrAB	Gammaproteobacteria_(incl._Muproteobacteria)
Gammaproteobacteria_bacterium_REDSEA-S21_B8_LUSH01000058.1	oxidative_bacterial_type_DsrAB	Gammaproteobacteria_(incl._Muproteobacteria)
Gammaproteobacteria_bacterium_REDSEA-S26_B10_LUSI01000052.1	oxidative_bacterial_type_DsrAB	Gammaproteobacteria_(incl._Muproteobacteria)
Lautropia_sp._SCN_69-89_MEED01000001.1	oxidative_bacterial_type_DsrAB	Betaproteobacteria
Rubrivivax_sp._SCN_71-131_MEFD01000018.1	oxidative_bacterial_type_DsrAB	Betaproteobacteria
Rubrivivax_sp._SCN_70-15_MEGM01000062.1	oxidative_bacterial_type_DsrAB	Betaproteobacteria
Thiobacillus_sp._SCN_65-179_MEGN01000001.1	oxidative_bacterial_type_DsrAB	Betaproteobacteria
Thiobacillus_sp._SCN_64-317_MEGO01000021.1	oxidative_bacterial_type_DsrAB	Betaproteobacteria
Thiobacillus_sp._SCN_63-57_MEGP01000020.1	oxidative_bacterial_type_DsrAB	Betaproteobacteria
Chromatiales_bacterium_MDLA01000087.1	oxidative_bacterial_type_DsrAB	Gammaproteobacteria_(incl._Muproteobacteria)
Ectothiorhodospiraceae_bacterium_AqS1_MEID01000095.1	oxidative_bacterial_type_DsrAB	Gammaproteobacteria_(incl._Muproteobacteria)
Desulfovibrio_sp._S3730MH75_MAXI01000141.1	reductive_bacterial-type_DsrAB	Deltaproteobacteria_supercluster	Desulfovibrionaceae
Desulfobulbaceae_bacterium_S3730MH12_MAXH01000184.1	oxidative_bacterial_type_DsrAB	Chlorobi
Desulfobacterales_bacterium_S3730MH5_MAXG01000241.1	reductive_bacterial-type_DsrAB	Deltaproteobacteria_supercluster	Uncultured_bacteria_(incl._Deltaproteobacteria_RBG_13_43_22)
Desulfobulbaceae_bacterium_S5133MH15_MAXK01000374.1	reductive_bacterial-type_DsrAB	Deltaproteobacteria_supercluster	Desulfobulbaceae
Desulfobacterales_bacterium_C00003106_MAXM01000010.1	reductive_bacterial-type_DsrAB	Deltaproteobacteria_supercluster	Desulfobacteraceae
Desulfobacterales_bacterium_C00003060_MAXP01000107.1	reductive_bacterial-type_DsrAB	Deltaproteobacteria_supercluster	Uncultured_bacteria_(incl._Deltaproteobacteria_RBG_13_43_22)
Desulfobulbaceae_bacterium_C00003063_MAXQ01000081.1	reductive_bacterial-type_DsrAB	Deltaproteobacteria_supercluster	Desulfobulbaceae
Betaproteobacteria_bacterium_RBG_16_58_11_MEQN01000108.1	oxidative_bacterial_type_DsrAB	Betaproteobacteria
Betaproteobacteria_bacterium_RBG_16_64_18_MEQO01000051.1	oxidative_bacterial_type_DsrAB	Betaproteobacteria
Betaproteobacteria_bacterium_RIFCSPLOWO2_02_67_12_MEQU01000177.1	oxidative_bacterial_type_DsrAB	Betaproteobacteria
Burkholderiales_bacterium_GWE1_65_30_MERS01000016.1	oxidative_bacterial_type_DsrAB	Betaproteobacteria
Burkholderiales_bacterium_RIFCSPHIGHO2_12_FULL_69_20_MESD01000205.1	oxidative_bacterial_type_DsrAB	Betaproteobacteria
Burkholderiales_bacterium_RIFOXYC12_FULL_60_6_MESN01000427.1	oxidative_bacterial_type_DsrAB	Betaproteobacteria
Betaproteobacteria_bacterium_RBG_16_56_24_MEQM01000014.1	oxidative_bacterial_type_DsrAB	Betaproteobacteria
Betaproteobacteria_bacterium_RIFCSPLOWO2_02_FULL_68_150_MERE01000116.1	oxidative_bacterial_type_DsrAB	Betaproteobacteria
Betaproteobacteria_bacterium_RIFCSPLOWO2_12_FULL_62_13_MERG01000367.1	oxidative_bacterial_type_DsrAB	Betaproteobacteria
Betaproteobacteria_bacterium_RIFCSPLOWO2_12_FULL_62_58_MERI01000205.1	oxidative_bacterial_type_DsrAB	Betaproteobacteria
Gallionellales_bacterium_GWA2_60_142_MGWR01000013.1	oxidative_bacterial_type_DsrAB	Betaproteobacteria
Gallionellales_bacterium_GWA2_60_18_MGWS01000024.1	oxidative_bacterial_type_DsrAB	Betaproteobacteria
Gallionellales_bacterium_GWE2_58_10_MGWT01000067.1	oxidative_bacterial_type_DsrAB	Betaproteobacteria
Gallionellales_bacterium_RIFCSPLOWO2_02_FULL_57_47_MGWZ01000114.1	oxidative_bacterial_type_DsrAB	Betaproteobacteria
Gallionellales_bacterium_RIFCSPLOWO2_12_FULL_59_22_MGXC01000042.1	oxidative_bacterial_type_DsrAB	Betaproteobacteria
Gammaproteobacteria_bacterium_RIFOXYA12_FULL_61_12_copy_1_MGYZ01000011.1	oxidative_bacterial_type_DsrAB	Gammaproteobacteria_(incl._Muproteobacteria)
Gammaproteobacteria_bacterium_RIFOXYA12_FULL_61_12_copy_2_MGYZ01000074.1	Nitrospirae_Nitrospinae_Gammaproteobacteria	Unclassified
Hydrogenophilales_bacterium_RIFOXYD1_FULL_62_11_MGZO01000090.1	oxidative_bacterial_type_DsrAB	Betaproteobacteria
Rhodocyclales_bacterium_RIFCSPLOWO2_02_FULL_63_24_MHZX01000041.1	oxidative_bacterial_type_DsrAB	Betaproteobacteria
Syntrophus_sp._GWC2_56_31_MICN01000062.1	reductive_bacterial-type_DsrAB	Firmicutes_group	Uncultured_DsrAB_family-level_lineage_6_(incl._Syntrophales)
Thiobacillus_sp._GWE1_62_9_MIDJ01000167.1	oxidative_bacterial_type_DsrAB	Betaproteobacteria
Betaproteobacteria_bacterium_CG2_30_59_46_MNXT01000059.1	oxidative_bacterial_type_DsrAB	Betaproteobacteria
Hydrogenophilaceae_bacterium_CG1_02_62_390_MNXE01000063.1	oxidative_bacterial_type_DsrAB	Betaproteobacteria
Armatimonadetes_bacterium_CG2_30_66_41_MNXN01000103.1	reductive_bacterial-type_DsrAB	Environmental_supercluster_1	Uncultured_bacteria_(incl._bins_from_multiple_phyla)
Betaproteobacteria_bacterium_CG2_30_68_42_MNXU01000075.1	oxidative_bacterial_type_DsrAB	Betaproteobacteria
Rhodobacterales_bacterium_CG2_30_65_12_MNZL01000136.1	oxidative_bacterial_type_DsrAB	Alphaproteobacteria
Syntrophobacteraceae_bacterium_CG2_30_61_12_MNZR01000346.1	reductive_bacterial-type_DsrAB	Deltaproteobacteria_supercluster	Syntrophobacteraceae
Thiobacillus_sp._65-1059_MKUE01000004.1	oxidative_bacterial_type_DsrAB	Betaproteobacteria
Candidatus_Desulfopertinax_cowenii_MPOA01000006.1	reductive_bacterial-type_DsrAB	Deltaproteobacteria_supercluster	LA-dsrAB_Firmicutes_2
Thiobacillus_sp._65-29_MKWN01000033.1	oxidative_bacterial_type_DsrAB	Betaproteobacteria
Desulfobulbaceae_bacterium_DB1_MQUF01000003.1	reductive_bacterial-type_DsrAB	Deltaproteobacteria_supercluster	Desulfobulbaceae
Candidatus_Thiosymbion_oneisti_FLUZ01000304.1	oxidative_bacterial_type_DsrAB	Gammaproteobacteria_(incl._Muproteobacteria)
Pseudoruegeria_lutimaris_FNEK01000014.1	oxidative_bacterial_type_DsrAB	Alphaproteobacteria
Roseospirillum_parvum_FNCV01000002.1	oxidative_bacterial_type_DsrAB	Alphaproteobacteria
Desulfovibrio_ferrireducens_FNGA01000005.1	reductive_bacterial-type_DsrAB	Deltaproteobacteria_supercluster	Desulfovibrionaceae
Desulfoluna_spongiiphila_FMUX01000025.1	reductive_bacterial-type_DsrAB	Deltaproteobacteria_supercluster	Desulfobacteraceae
Ruegeria_marina_FMZV01000005.1	oxidative_bacterial_type_DsrAB	Alphaproteobacteria
Peptococcus_niger_FNAF01000003.1	reductive_bacterial-type_DsrAB	Firmicutes_group	Unclassified
Thiohalomonas_denitrificans_FMWD01000005.1	oxidative_bacterial_type_DsrAB	Gammaproteobacteria_(incl._Muproteobacteria)
Desulfonauticus_submarinus_FNIN01000003.1	reductive_bacterial-type_DsrAB	Deltaproteobacteria_supercluster	Desulfohalobiaceae
Allochromatium_warmingii_FNOW01000009.1	oxidative_bacterial_type_DsrAB	Gammaproteobacteria_(incl._Muproteobacteria)
Desulfotomaculum_arcticum_FOOX01000011.1	reductive_bacterial-type_DsrAB	Deltaproteobacteria_supercluster	LA-dsrAB_Firmicutes_1
Gemmatimonas_sp._SG8_17_GCA_001303265.1	reductive_bacterial-type_DsrAB	Environmental_supercluster_1	Uncultured_bacteria_(incl._bins_from_multiple_phyla)
Desulfoglaeba_alkanexedens_ALDC_GQ843834	reductive_bacterial-type_DsrAB	Deltaproteobacteria_supercluster	Syntrophobacteraceae
hypersaline_sediment_clone_GSL_F2_DQ386232	reductive_bacterial-type_DsrAB	Firmicutes_group	Desulfotomaculum
Bioreactor_clone_GranDSR7_AY929606	reductive_bacterial-type_DsrAB	Firmicutes_group	Uncultured_DsrAB_family-level_lineage_5
Gordonibacter_pamelaeae_7-10-1-bT_NC_021021	reductive_bacterial-type_DsrAB	Firmicutes_group	Gordonibacter_pamelaeae
Saltmarsh_clone_WSMD37_GU288599	reductive_bacterial-type_DsrAB	Deltaproteobacteria_supercluster	Desulfobulbaceae
Saltmarsh_clone_WSMO13_GU288600	reductive_bacterial-type_DsrAB	Deltaproteobacteria_supercluster	Desulfobulbaceae
Saltmarsh_clone_WSMF25_GU288602	reductive_bacterial-type_DsrAB	Deltaproteobacteria_supercluster	Syntrophobacteraceae
Saltmarsh_clone_WSMA36_GU288603	reductive_bacterial-type_DsrAB	Deltaproteobacteria_supercluster	Desulfobacteraceae
Saltmarsh_clone_WSMF21_GU288606	reductive_bacterial-type_DsrAB	Deltaproteobacteria_supercluster	Desulfobulbaceae
Saltmarsh_clone_WSMA38_GU288607	reductive_bacterial-type_DsrAB	Deltaproteobacteria_supercluster	Syntrophobacteraceae
Saltmarsh_clone_WSMD18_GU288608	reductive_bacterial-type_DsrAB	Deltaproteobacteria_supercluster	Desulfobacteraceae
Saltmarsh_clone_WSMA18_GU288609	reductive_bacterial-type_DsrAB	Deltaproteobacteria_supercluster	Desulfatiglans_anilini_lineage
Saltmarsh_clone_WSMX4_GU288610	reductive_bacterial-type_DsrAB	Firmicutes_group	Desulfosporosinus
Saltmarsh_clone_WSMA19_GU288612	reductive_bacterial-type_DsrAB	Deltaproteobacteria_supercluster	Desulfobacteraceae
Saltmarsh_clone_WSMO12_GU288613	reductive_bacterial-type_DsrAB	Deltaproteobacteria_supercluster	Desulfobacteraceae
Saltmarsh_clone_WSMC6_GU288614	reductive_bacterial-type_DsrAB	Deltaproteobacteria_supercluster	Desulfovibrionaceae
Saltmarsh_clone_WSMO21_GU288615	reductive_bacterial-type_DsrAB	Deltaproteobacteria_supercluster	Desulfovibrionaceae
Saltmarsh_clone_WSMF24_GU288616	reductive_bacterial-type_DsrAB	Deltaproteobacteria_supercluster	Desulfobacteraceae
Saltmarsh_clone_WSMO1_GU288618	reductive_bacterial-type_DsrAB	Deltaproteobacteria_supercluster	Desulfovibrionaceae
Saltmarsh_clone_WSMD4_GU288619	reductive_bacterial-type_DsrAB	Environmental_supercluster_1	Uncultured_DsrAB_family-level_lineage_8_(incl._Acidobacteria)
Saltmarsh_clone_WSMD8_GU288620	reductive_bacterial-type_DsrAB	Deltaproteobacteria_supercluster	Desulfoarculus_baarsii_lineage
Desulfosporosinus_sp._DB_GU372083	reductive_bacterial-type_DsrAB	Firmicutes_group	Desulfosporosinus
Arctic_sediment_clone_AH2_7_KF896985	reductive_bacterial-type_DsrAB	Deltaproteobacteria_supercluster	Desulfobulbaceae
Arctic_sediment_clone_AH4_12_KF896960	reductive_bacterial-type_DsrAB	Deltaproteobacteria_supercluster	Desulfobacteraceae
Desulfatiferula_sp._BE2801_HE613445	reductive_bacterial-type_DsrAB	Deltaproteobacteria_supercluster	Desulfobacteraceae
Halochromatium_salexigens_DSM_4395_EU155055	oxidative_bacterial_type_DsrAB	Gammaproteobacteria_(incl._Muproteobacteria)
Hot_spring_clone_BSP-102_AY237257	reductive_bacterial-type_DsrAB	Firmicutes_group	Uncultured_DsrAB_family-level_lineage_5
Hot_spring_clone_BLV-6_AY237259	reductive_bacterial-type_DsrAB	Firmicutes_group	Uncultured_DsrAB_family-level_lineage_5
hot_spring_clone_OP-A2.28_AY237263	reductive_bacterial-type_DsrAB	Firmicutes_group	Unclassified
uncultured_bacterium_d1_A5_HQ191171	oxidative_bacterial_type_DsrAB	Gammaproteobacteria_(incl._Muproteobacteria)
uncultured_bacterium_d1_A2_HQ191172	oxidative_bacterial_type_DsrAB	Gammaproteobacteria_(incl._Muproteobacteria)
uncultured_bacterium_d2A6_HQ191173	oxidative_bacterial_type_DsrAB	Alphaproteobacteria
uncultured_bacterium_d2B1_HQ191174	oxidative_bacterial_type_DsrAB	Gammaproteobacteria_(incl._Muproteobacteria)
uncultured_bacterium_d1_B1_HQ191175	oxidative_bacterial_type_DsrAB	Gammaproteobacteria_(incl._Muproteobacteria)
uncultured_bacterium_d1_B6_HQ191176	oxidative_bacterial_type_DsrAB	Alphaproteobacteria
uncultured_bacterium_d3B3_HQ191177	oxidative_bacterial_type_DsrAB	Gammaproteobacteria_(incl._Muproteobacteria)
uncultured_bacterium_d2B4_HQ191178	oxidative_bacterial_type_DsrAB	Gammaproteobacteria_(incl._Muproteobacteria)
uncultured_bacterium_d1_C3_HQ191179	oxidative_bacterial_type_DsrAB	Alphaproteobacteria
uncultured_bacterium_d1_C1_HQ191180	oxidative_bacterial_type_DsrAB	Gammaproteobacteria_(incl._Muproteobacteria)
uncultured_bacterium_d1_D1_HQ191181	oxidative_bacterial_type_DsrAB	Alphaproteobacteria
uncultured_bacterium_d2D9_HQ191182	oxidative_bacterial_type_DsrAB	Gammaproteobacteria_(incl._Muproteobacteria)
uncultured_bacterium_d2D6_HQ191183	oxidative_bacterial_type_DsrAB	Gammaproteobacteria_(incl._Muproteobacteria)
uncultured_bacterium_d3D8_HQ191184	oxidative_bacterial_type_DsrAB	Gammaproteobacteria_(incl._Muproteobacteria)
uncultured_bacterium_d1_D4_HQ191185	oxidative_bacterial_type_DsrAB	Gammaproteobacteria_(incl._Muproteobacteria)
uncultured_bacterium_d2D7_HQ191186	oxidative_bacterial_type_DsrAB	Gammaproteobacteria_(incl._Muproteobacteria)
uncultured_bacterium_d1_D3_HQ191187	oxidative_bacterial_type_DsrAB	Alphaproteobacteria
uncultured_bacterium_d1_E6_HQ191188	oxidative_bacterial_type_DsrAB	Alphaproteobacteria
uncultured_bacterium_d3F2_HQ191189	oxidative_bacterial_type_DsrAB	Gammaproteobacteria_(incl._Muproteobacteria)
uncultured_bacterium_d1_F3_HQ191190	oxidative_bacterial_type_DsrAB	Gammaproteobacteria_(incl._Muproteobacteria)
uncultured_bacterium_d3G9_HQ191191	oxidative_bacterial_type_DsrAB	Alphaproteobacteria
uncultured_bacterium_d2G5_HQ191192	oxidative_bacterial_type_DsrAB	Gammaproteobacteria_(incl._Muproteobacteria)
uncultured_bacterium_d3G8_HQ191193	oxidative_bacterial_type_DsrAB	Gammaproteobacteria_(incl._Muproteobacteria)
uncultured_bacterium_d1_G2_HQ191194	oxidative_bacterial_type_DsrAB	Alphaproteobacteria
uncultured_bacterium_d2H6_HQ191195	oxidative_bacterial_type_DsrAB	Alphaproteobacteria
uncultured_bacterium_d1_H5_HQ191196	oxidative_bacterial_type_DsrAB	Gammaproteobacteria_(incl._Muproteobacteria)
uncultured_bacterium_d1_H2_HQ191197	oxidative_bacterial_type_DsrAB	Alphaproteobacteria
uncultured_bacterium_JS0307_5_HQ191198	oxidative_bacterial_type_DsrAB	Gammaproteobacteria_(incl._Muproteobacteria)
uncultured_bacterium_JS24_3_HQ191199	oxidative_bacterial_type_DsrAB	Gammaproteobacteria_(incl._Muproteobacteria)
uncultured_bacterium_JS0307_13_HQ191200	oxidative_bacterial_type_DsrAB	Gammaproteobacteria_(incl._Muproteobacteria)
uncultured_bacterium_JS24_63_HQ191201	oxidative_bacterial_type_DsrAB	Gammaproteobacteria_(incl._Muproteobacteria)
uncultured_bacterium_JS24_54_HQ191202	oxidative_bacterial_type_DsrAB	Gammaproteobacteria_(incl._Muproteobacteria)
uncultured_bacterium_JS0307_2_HQ191203	oxidative_bacterial_type_DsrAB	Gammaproteobacteria_(incl._Muproteobacteria)
uncultured_bacterium_JS24_24_HQ191204	oxidative_bacterial_type_DsrAB	Gammaproteobacteria_(incl._Muproteobacteria)
uncultured_bacterium_JS24_43_HQ191205	oxidative_bacterial_type_DsrAB	Gammaproteobacteria_(incl._Muproteobacteria)
uncultured_bacterium_JS24_26_HQ191206	oxidative_bacterial_type_DsrAB	Gammaproteobacteria_(incl._Muproteobacteria)
uncultured_bacterium_JS0307_8_HQ191207	oxidative_bacterial_type_DsrAB	Gammaproteobacteria_(incl._Muproteobacteria)
uncultured_bacterium_JS24_31_HQ191208	oxidative_bacterial_type_DsrAB	Gammaproteobacteria_(incl._Muproteobacteria)
uncultured_bacterium_JS24_33_HQ191209	oxidative_bacterial_type_DsrAB	Gammaproteobacteria_(incl._Muproteobacteria)
uncultured_bacterium_JS24_17_HQ191210	oxidative_bacterial_type_DsrAB	Gammaproteobacteria_(incl._Muproteobacteria)
uncultured_bacterium_JS0307_15_HQ191211	oxidative_bacterial_type_DsrAB	Gammaproteobacteria_(incl._Muproteobacteria)
uncultured_bacterium_JS24_10_HQ191212	oxidative_bacterial_type_DsrAB	Gammaproteobacteria_(incl._Muproteobacteria)
uncultured_bacterium_JS24_14_HQ191213	oxidative_bacterial_type_DsrAB	Gammaproteobacteria_(incl._Muproteobacteria)
uncultured_bacterium_JS24_62_HQ191214	oxidative_bacterial_type_DsrAB	Alphaproteobacteria
Endosymbiont_of_Oligobrachia_haakonmosbiensis_clone_10_HQ191215	oxidative_bacterial_type_DsrAB	Gammaproteobacteria_(incl._Muproteobacteria)
Endosymbiont_of_Oligobrachia_haakonmosbiensis_clone_15_HQ191216	oxidative_bacterial_type_DsrAB	Gammaproteobacteria_(incl._Muproteobacteria)
Bioreactor_clone_NTUA-2010-DSR31_HQ640652	reductive_bacterial-type_DsrAB	Deltaproteobacteria_supercluster	Desulfobacteraceae
Bioreactor_clone_NTUA-2010-DSR33_HQ640653	reductive_bacterial-type_DsrAB	Deltaproteobacteria_supercluster	Desulfobacteraceae
Bioreactor_clone_NTUA-2010-DSR40_HQ640654	reductive_bacterial-type_DsrAB	Deltaproteobacteria_supercluster	Desulfobacteraceae
Bioreactor_clone_NTUA-2010-DSR45_HQ640655	reductive_bacterial-type_DsrAB	Deltaproteobacteria_supercluster	Desulfovibrionaceae
Bioreactor_clone_NTUA-2010-DSR47_HQ640656	reductive_bacterial-type_DsrAB	Deltaproteobacteria_supercluster	Desulfovibrionaceae
Bioreactor_clone_NTUA-2010-DSR49_HQ640657	reductive_bacterial-type_DsrAB	Deltaproteobacteria_supercluster	Desulfovibrionaceae
Bioreactor_clone_NTUA-2010-DSR53_HQ640658	reductive_bacterial-type_DsrAB	Deltaproteobacteria_supercluster	Desulfohalobiaceae
Bioreactor_clone_NTUA-2010-DSR58_HQ640659	reductive_bacterial-type_DsrAB	Deltaproteobacteria_supercluster	Desulfobacteraceae
Alkaliphilic_magnetotactic_bacterium_ML-1_HQ659545	reductive_bacterial-type_DsrAB	Deltaproteobacteria_supercluster	Desulfonatronumaceae
Candidatus_Riegeria_galatelae_isolate_C08085_HQ689138	oxidative_bacterial_type_DsrAB	Alphaproteobacteria
Halorhodospira_halophila_SL1_NZ_AAOQ01000001	oxidative_bacterial_type_DsrAB	Gammaproteobacteria_(incl._Muproteobacteria)
Halorhodospira_halophila_SL1_CP000544	oxidative_bacterial_type_DsrAB	Gammaproteobacteria_(incl._Muproteobacteria)
Hydrothermal_vent_sediment_clone_B01P012_AY197425	reductive_bacterial-type_DsrAB	Deltaproteobacteria_supercluster	Desulfobacteraceae
hydrothermal_vent_sediment_clone_B01P014_AY197426	reductive_bacterial-type_DsrAB	Deltaproteobacteria_supercluster	Desulfobacteraceae
hydrothermal_vent_sediment_clone_B01P015_AY197427	reductive_bacterial-type_DsrAB	Deltaproteobacteria_supercluster	Desulfobacteraceae
Hydrothermal_vent_sediment_clone_B01P018_AY197428	reductive_bacterial-type_DsrAB	Deltaproteobacteria_supercluster	Desulfobacteraceae
hydrothermal_vent_sediment_clone_B01P019_AY197429	reductive_bacterial-type_DsrAB	Environmental_supercluster_1	Uncultured_DsrAB_family-level_lineage_9_(incl._Acidobacteria)
hydrothermal_vent_sediment_clone_B01P020_AY197430	reductive_bacterial-type_DsrAB	Deltaproteobacteria_supercluster	Desulfobacteraceae
hydrothermal_vent_sediment_clone_B01P021_AY197431	reductive_bacterial-type_DsrAB	Deltaproteobacteria_supercluster	Syntrophobacteraceae
Hydrothermal_vent_sediment_clone_B01P034_AY197432	reductive_bacterial-type_DsrAB	Environmental_supercluster_1	Uncultured_DsrAB_family-level_lineage_9_(incl._Acidobacteria)
hydrothermal_vent_sediment_clone_B01P036_AY197433	reductive_bacterial-type_DsrAB	Environmental_supercluster_1	Uncultured_DsrAB_family-level_lineage_9_(incl._Acidobacteria)
hydrothermal_vent_sediment_clone_B02P005_AY197434	reductive_bacterial-type_DsrAB	Environmental_supercluster_1	Uncultured_DsrAB_family-level_lineage_9_(incl._Acidobacteria)
hydrothermal_vent_sediment_clone_B02P027_AY197435	reductive_bacterial-type_DsrAB	Environmental_supercluster_1	Uncultured_DsrAB_family-level_lineage_9_(incl._Acidobacteria)
Hydrothermal_vent_sediment_clone_B02P037_AY197436	reductive_bacterial-type_DsrAB	Environmental_supercluster_1	Uncultured_DsrAB_family-level_lineage_9_(incl._Acidobacteria)
Hydrothermal_vent_sediment_clone_B02P047_AY197437	reductive_bacterial-type_DsrAB	Environmental_supercluster_1	Uncultured_DsrAB_family-level_lineage_9_(incl._Acidobacteria)
hydrothermal_vent_sediment_clone_B03P012_AY197438	reductive_bacterial-type_DsrAB	Environmental_supercluster_1	Uncultured_DsrAB_family-level_lineage_9_(incl._Acidobacteria)
hydrothermal_vent_sediment_clone_B03P016_AY197439	reductive_bacterial-type_DsrAB	Deltaproteobacteria_supercluster	Desulfobacteraceae
hydrothermal_vent_sediment_clone_B03P021_AY197440	reductive_bacterial-type_DsrAB	Environmental_supercluster_1	Uncultured_DsrAB_family-level_lineage_9_(incl._Acidobacteria)
Hydrothermal_vent_sediment_clone_B03P026_AY197441	reductive_bacterial-type_DsrAB	Deltaproteobacteria_supercluster	Desulfobacteraceae
hydrothermal_vent_sediment_clone_B03P027_AY197442	reductive_bacterial-type_DsrAB	Deltaproteobacteria_supercluster	Desulfobacteraceae
hydrothermal_vent_sediment_clone_B03P028_AY197443	reductive_bacterial-type_DsrAB	Deltaproteobacteria_supercluster	Desulfobacteraceae
hydrothermal_vent_sediment_clone_B03P033_AY197444	reductive_bacterial-type_DsrAB	Environmental_supercluster_1	Uncultured_DsrAB_family-level_lineage_9_(incl._Acidobacteria)
hydrothermal_vent_sediment_clone_B03P035_AY197445	reductive_bacterial-type_DsrAB	Deltaproteobacteria_supercluster	Desulfobacteraceae
Hydrothermal_vent_sediment_clone_B03P041_AY197446	reductive_bacterial-type_DsrAB	Deltaproteobacteria_supercluster	Desulfobacteraceae
hydrothermal_vent_sediment_clone_B03P042_AY197447	reductive_bacterial-type_DsrAB	Deltaproteobacteria_supercluster	Desulfobacteraceae
hydrothermal_vent_sediment_clone_B04P001_AY197448	reductive_bacterial-type_DsrAB	Deltaproteobacteria_supercluster	LA-dsrAB_Firmicutes_1
hydrothermal_vent_sediment_clone_B04P003_AY197449	reductive_bacterial-type_DsrAB	Environmental_supercluster_1	Uncultured_DsrAB_family-level_lineage_9_(incl._Acidobacteria)
Hydrothermal_vent_sediment_clone_B04P004_AY197450	reductive_bacterial-type_DsrAB	Environmental_supercluster_1	Uncultured_DsrAB_family-level_lineage_9_(incl._Acidobacteria)
hydrothermal_vent_sediment_clone_B04P010_AY197451	reductive_bacterial-type_DsrAB	Environmental_supercluster_1	Uncultured_DsrAB_family-level_lineage_9_(incl._Acidobacteria)
Hydrothermal_vent_sediment_clone_B04P011_AY197452	reductive_bacterial-type_DsrAB	Deltaproteobacteria_supercluster	LA-dsrAB_Firmicutes_1
hydrothermal_vent_sediment_clone_B04P014_AY197453	reductive_bacterial-type_DsrAB	Environmental_supercluster_1	Uncultured_DsrAB_family-level_lineage_9_(incl._Acidobacteria)
hydrothermal_vent_sediment_clone_B04P017_AY197454	reductive_bacterial-type_DsrAB	Environmental_supercluster_1	Uncultured_DsrAB_family-level_lineage_9_(incl._Acidobacteria)
hydrothermal_vent_sediment_clone_B04P026_AY197455	reductive_bacterial-type_DsrAB	Environmental_supercluster_1	Uncultured_DsrAB_family-level_lineage_9_(incl._Acidobacteria)
hydrothermal_vent_sediment_clone_B04P034_AY197456	reductive_bacterial-type_DsrAB	Environmental_supercluster_1	Uncultured_DsrAB_family-level_lineage_9_(incl._Acidobacteria)
Hydrothermal_vent_sediment_clone_B04P036_AY197457	reductive_bacterial-type_DsrAB	Environmental_supercluster_1	Uncultured_DsrAB_family-level_lineage_9_(incl._Acidobacteria)
Hydrothermal_vent_sediment_clone_B04P037_AY197458	reductive_bacterial-type_DsrAB	Environmental_supercluster_1	Uncultured_DsrAB_family-level_lineage_9_(incl._Acidobacteria)
hydrothermal_vent_sediment_clone_B04P044_AY197459	reductive_bacterial-type_DsrAB	Environmental_supercluster_1	Uncultured_DsrAB_family-level_lineage_9_(incl._Acidobacteria)
uncultured_bacterium_dsrA1_JF439663	reductive_bacterial-type_DsrAB	Deltaproteobacteria_supercluster	Desulfobulbaceae
Marine_sulfidic_sediment_clone_dsrB1_JF439664	reductive_bacterial-type_DsrAB	Deltaproteobacteria_supercluster	Desulfobulbaceae
Rice_field_soil_clone_Bu-15_JN615144	reductive_bacterial-type_DsrAB	Deltaproteobacteria_supercluster	Syntrophobacteraceae
Rice_field_soil_clone_Bu-16_JN615145	reductive_bacterial-type_DsrAB	Firmicutes_group	Uncultured_DsrAB_family-level_lineage_5
Rice_field_soil_clone_Bu-21_JN615146	reductive_bacterial-type_DsrAB	Nitrospirae_supercluster	Uncultured_DsrAB_family-level_lineage_10_(incl._Nitrospirae_bacterium_GWD2_57_9)
Rice_field_soil_clone_Bu-22_JN615147	reductive_bacterial-type_DsrAB	Firmicutes_group	Uncultured_DsrAB_family-level_lineage_5
Rice_field_soil_clone_Bu-23_JN615148	reductive_bacterial-type_DsrAB	Environmental_supercluster_1	Uncultured_DsrAB_family-level_lineage_8_(incl._Acidobacteria)
Rice_field_soil_clone_Bu-24_JN615149	reductive_bacterial-type_DsrAB	Environmental_supercluster_1	Uncultured_DsrAB_family-level_lineage_8_(incl._Acidobacteria)
Rice_field_soil_clone_Bu-25_JN615150	reductive_bacterial-type_DsrAB	Firmicutes_group	Uncultured_DsrAB_family-level_lineage_6_(incl._Syntrophales)
Rice_field_soil_clone_Bu-26_JN615151	reductive_bacterial-type_DsrAB	Firmicutes_group	Uncultured_DsrAB_family-level_lineage_5
Rice_field_soil_clone_Bu-27_JN615152	reductive_bacterial-type_DsrAB	Firmicutes_group	Uncultured_DsrAB_family-level_lineage_5
Rice_field_soil_clone_Bu-28_JN615153	reductive_bacterial-type_DsrAB	Environmental_supercluster_1	Uncultured_DsrAB_family-level_lineage_8_(incl._Acidobacteria)
Rise_field_soil_clone_Bu-3_JN615154	reductive_bacterial-type_DsrAB	Deltaproteobacteria_supercluster	Syntrophobacteraceae
Rice_field_soil_clone_Bu-6_JN615156	reductive_bacterial-type_DsrAB	Nitrospirae_supercluster	Uncultured_DsrAB_family-level_lineage_10_(incl._Nitrospirae_bacterium_GWD2_57_9)
Rice_field_soil_clone_Bu-9_JN615157	reductive_bacterial-type_DsrAB	Firmicutes_group	Uncultured_DsrAB_family-level_lineage_5
Rice_field_soil_clone_Bu-d-13_JN615158	reductive_bacterial-type_DsrAB	Nitrospirae_supercluster	Uncultured_DsrAB_family-level_lineage_10_(incl._Nitrospirae_bacterium_GWD2_57_9)
Rice_field_soil_clone_Bu-d-16_JN615159	reductive_bacterial-type_DsrAB	Nitrospirae_supercluster	Uncultured_DsrAB_family-level_lineage_10_(incl._Nitrospirae_bacterium_GWD2_57_9)
Rice_field_soil_clone_Bu-d-24_JN615160	reductive_bacterial-type_DsrAB	Deltaproteobacteria_supercluster	Desulfobacca_acetoxidans
Rice_field_soil_clone_Bu-d-34_JN615161	reductive_bacterial-type_DsrAB	Deltaproteobacteria_supercluster	Desulfobacca_acetoxidans
Rice_field_soil_clone_Rhi-1_JN615162	reductive_bacterial-type_DsrAB	Deltaproteobacteria_supercluster	Syntrophobacteraceae
Rice_field_soil_clone_Rhi-10_JN615163	reductive_bacterial-type_DsrAB	Firmicutes_group	Uncultured_DsrAB_family-level_lineage_6_(incl._Syntrophales)
Rice_field_soil_clone_Rhi-11_JN615164	reductive_bacterial-type_DsrAB	Nitrospirae_supercluster	Uncultured_DsrAB_family-level_lineage_10_(incl._Nitrospirae_bacterium_GWD2_57_9)
Rice_field_soil_clone_Rhi-14_JN615165	reductive_bacterial-type_DsrAB	Deltaproteobacteria_supercluster	Syntrophobacteraceae
Rice_field_soil_clone_Rhi-15_JN615166	reductive_bacterial-type_DsrAB	Deltaproteobacteria_supercluster	Desulfobulbaceae
Rice_field_soil_clone_Rhi-16_JN615167	reductive_bacterial-type_DsrAB	Nitrospirae_supercluster	Uncultured_DsrAB_family-level_lineage_10_(incl._Nitrospirae_bacterium_GWD2_57_9)
Rice_field_soil_clone_Rhi-17_JN615168	reductive_bacterial-type_DsrAB	Deltaproteobacteria_supercluster	Syntrophobacteraceae
Rice_field_soil_clone_Rhi-18_JN615169	reductive_bacterial-type_DsrAB	Nitrospirae_supercluster	Uncultured_DsrAB_family-level_lineage_10_(incl._Nitrospirae_bacterium_GWD2_57_9)
Rice_field_soil_clone_Rhi-19_JN615170	reductive_bacterial-type_DsrAB	Deltaproteobacteria_supercluster	Desulfobulbaceae
Rice_field_soil_clone_Rhi-2_JN615171	reductive_bacterial-type_DsrAB	Deltaproteobacteria_supercluster	Syntrophobacteraceae
Rice_field_soil_clone_Rhi-20_JN615172	reductive_bacterial-type_DsrAB	Deltaproteobacteria_supercluster	Syntrophobacteraceae
Rice_field_soil_clone_Rhi-3_JN615173	reductive_bacterial-type_DsrAB	Nitrospirae_supercluster	Uncultured_DsrAB_family-level_lineage_10_(incl._Nitrospirae_bacterium_GWD2_57_9)
Rice_field_soil_clone_Rhi-4_JN615174	reductive_bacterial-type_DsrAB	Deltaproteobacteria_supercluster	Desulfobulbaceae
Rice_field_soil_clone_Rhi-5_JN615175	reductive_bacterial-type_DsrAB	Deltaproteobacteria_supercluster	Syntrophobacteraceae
Rice_field_soil_clone_Rhi-6_JN615176	reductive_bacterial-type_DsrAB	Deltaproteobacteria_supercluster	Syntrophobacteraceae
Rice_field_soil_clone_Rhi-7_JN615177	reductive_bacterial-type_DsrAB	Deltaproteobacteria_supercluster	Syntrophobacteraceae
Rice_field_soil_clone_Rhi-8_JN615178	reductive_bacterial-type_DsrAB	Deltaproteobacteria_supercluster	Syntrophobacteraceae
Rice_field_soil_clone_Rhi-9_JN615179	reductive_bacterial-type_DsrAB	Deltaproteobacteria_supercluster	Syntrophobacteraceae
Rice_field_soil_clone_Rhi-d-20_JN615180	reductive_bacterial-type_DsrAB	Firmicutes_group	Desulfotomaculum
Rice_field_soil_clone_Rhi-d-32_JN615181	reductive_bacterial-type_DsrAB	Firmicutes_group	Desulfotomaculum
Rice_field_soil_clone_Rhi-d-38_JN615182	reductive_bacterial-type_DsrAB	Deltaproteobacteria_supercluster	Syntrophobacteraceae
Rice_field_soil_clone_Rhi-d-45_JN615184	reductive_bacterial-type_DsrAB	Deltaproteobacteria_supercluster	Syntrophobacteraceae
Rice_field_soil_clone_Rhi-d-50_JN615185	reductive_bacterial-type_DsrAB	Firmicutes_group	Desulfotomaculum
Rice_field_soil_clone_Rhi-d-5_JN615186	reductive_bacterial-type_DsrAB	Deltaproteobacteria_supercluster	Desulfobacca_acetoxidans
Deep_sea_sediment_clone_UBM1D80.03_JN798923	reductive_bacterial-type_DsrAB	Deltaproteobacteria_supercluster	Desulfatiglans_anilini_lineage
Deep_sea_sediment_clone_UBM1D80.06_JN798924	reductive_bacterial-type_DsrAB	Deltaproteobacteria_supercluster	Desulfobacteraceae
Deep_sea_sediment_clone_UBM1D80.04_JN798925	reductive_bacterial-type_DsrAB	Deltaproteobacteria_supercluster	Desulfobacteraceae
Deep_sea_sediment_clone_UBM1D80.11_JN798926	reductive_bacterial-type_DsrAB	Firmicutes_group	Uncultured_DsrAB_family-level_lineage_3
Deep_sea_sediment_clone_UBM1D80.13_JN798927	reductive_bacterial-type_DsrAB	Firmicutes_group	Uncultured_DsrAB_family-level_lineage_3
Deep_sea_sediment_clone_JN798928	reductive_bacterial-type_DsrAB	Deltaproteobacteria_supercluster	Desulfobacteraceae
Deep_sea_sediment_clone_UBM1D80.23_JN798929	reductive_bacterial-type_DsrAB	Deltaproteobacteria_supercluster	Desulfobacteraceae
Deep_sea_sediment_clone_UBM1D80.29_JN798930	reductive_bacterial-type_DsrAB	Firmicutes_group	Uncultured_DsrAB_family-level_lineage_3
Deep_sea_sediment_clone_UBM1D80.32_JN798931	reductive_bacterial-type_DsrAB	Firmicutes_group	Uncultured_DsrAB_family-level_lineage_3
Deep_sea_sediment_clone_UBM1D80.47_JN798932	reductive_bacterial-type_DsrAB	Deltaproteobacteria_supercluster	Desulfatiglans_anilini_lineage
Deep_sea_sediment_clone_UBM1D80.59_JN798933	reductive_bacterial-type_DsrAB	Deltaproteobacteria_supercluster	Desulfobacteraceae
Deep_sea_sediment_clone_UBM1D80.63_JN798934	reductive_bacterial-type_DsrAB	Deltaproteobacteria_supercluster	Desulfobacteraceae
Deep_sea_sediment_clone_UBM1D80.66_JN798935	reductive_bacterial-type_DsrAB	Deltaproteobacteria_supercluster	Desulfobacteraceae
Deep_sea_sediment_clone_UBM1D80.73_JN798936	reductive_bacterial-type_DsrAB	Deltaproteobacteria_supercluster	Desulfobacteraceae
Bioreactor_clone_WP3-60-DSR4_JN899156	reductive_bacterial-type_DsrAB	Firmicutes_group	Desulfosporosinus
Desulfovibrio_carbinoliphilus_D41_JQ031012	reductive_bacterial-type_DsrAB	Deltaproteobacteria_supercluster	Desulfovibrionaceae
Uncultured_bacterium_ws101A12_JQ256780	oxidative_bacterial_type_DsrAB	Alphaproteobacteria
Uncultured_bacterium_ws020C1_JQ256781	oxidative_bacterial_type_DsrAB	Gammaproteobacteria_(incl._Muproteobacteria)
Uncultured_bacterium_ws138B4_JQ256782	oxidative_bacterial_type_DsrAB	Gammaproteobacteria_(incl._Muproteobacteria)
Uncultured_bacterium_ws156A7_JQ256783	oxidative_bacterial_type_DsrAB	Gammaproteobacteria_(incl._Muproteobacteria)
Uncultured_bacterium_ws172H5_JQ256784	oxidative_bacterial_type_DsrAB	Gammaproteobacteria_(incl._Muproteobacteria)
Uncultured_bacterium_ws633F6_JQ256785	oxidative_bacterial_type_DsrAB	Gammaproteobacteria_(incl._Muproteobacteria)
Uncultured_bacterium_ws643C1_JQ256786	oxidative_bacterial_type_DsrAB	Gammaproteobacteria_(incl._Muproteobacteria)
Uncultured_bacterium_ws034A6_JQ256787	oxidative_bacterial_type_DsrAB	Gammaproteobacteria_(incl._Muproteobacteria)
Uncultured_bacterium_ws085G8_JQ256788	oxidative_bacterial_type_DsrAB	Alphaproteobacteria
Desulfotomaculum_sp._Eth-2_JQ304755	reductive_bacterial-type_DsrAB	Deltaproteobacteria_supercluster	LA-dsrAB_Firmicutes_1
Uncultured_prokaryote_clone_A04_JQ304757	reductive_bacterial-type_DsrAB	Deltaproteobacteria_supercluster	Desulfobacteraceae
uncultured_prokaryote_cone_A05_JQ304758	reductive_bacterial-type_DsrAB	Deltaproteobacteria_supercluster	LA-dsrAB_Firmicutes_1
uncultured_prokaryote_clone_A09_JQ304759	reductive_bacterial-type_DsrAB	Deltaproteobacteria_supercluster	LA-dsrAB_Firmicutes_1
Marine_sediment_clone_A20_JQ304760	reductive_bacterial-type_DsrAB	Deltaproteobacteria_supercluster	LA-dsrAB_Firmicutes_1
Marine_sediment_clone_clone_A14_JQ304762	reductive_bacterial-type_DsrAB	Deltaproteobacteria_supercluster	Desulfobulbaceae
Marine_sediment_clone_A18_JQ304763	reductive_bacterial-type_DsrAB	Deltaproteobacteria_supercluster	Syntrophobacteraceae
Uncultured_prokaryote_clone_A24_JQ304764	reductive_bacterial-type_DsrAB	Environmental_supercluster_1	Uncultured_DsrAB_family-level_lineage_12
Marine_sediment_clone_A19_JQ304765	reductive_bacterial-type_DsrAB	Environmental_supercluster_1	Uncultured_DsrAB_family-level_lineage_9_(incl._Acidobacteria)
uncultured_prokaryote_clone_A08_JQ304766	reductive_bacterial-type_DsrAB	Deltaproteobacteria_supercluster	LA-dsrAB_Firmicutes_1
Arctic_marine_sediment_clone_S4_3_A85_JQ304772	reductive_bacterial-type_DsrAB	Firmicutes_group	Desulfotomaculum
Marine_sediment_clone_B22_JQ304773	reductive_bacterial-type_DsrAB	Environmental_supercluster_1	Uncultured_DsrAB_family-level_lineage_12
Uncultured_prokaryote_clone_B09_JQ304774	reductive_bacterial-type_DsrAB	Deltaproteobacteria_supercluster	Desulfobacteraceae
Marine_sediment_clone_B12_JQ304775	reductive_bacterial-type_DsrAB	Deltaproteobacteria_supercluster	Desulfobacteraceae
Marine_sediment_clone_B16_JQ304776	reductive_bacterial-type_DsrAB	Deltaproteobacteria_supercluster	Desulfobacteraceae
Uncultured_prokaryote_clone_B03_JQ304777	reductive_bacterial-type_DsrAB	Deltaproteobacteria_supercluster	LA-dsrAB_Firmicutes_1
uncultured_prokaryote_B04_JQ304778	reductive_bacterial-type_DsrAB	Deltaproteobacteria_supercluster	LA-dsrAB_Firmicutes_1
Marine_sediment_clone_B11_JQ304779	reductive_bacterial-type_DsrAB	Deltaproteobacteria_supercluster	LA-dsrAB_Firmicutes_1
Uncultured_prokaryote_clone_B15_JQ304780	reductive_bacterial-type_DsrAB	Deltaproteobacteria_supercluster	Desulfobulbaceae
Marine_sediment_clone_B02_JQ304781	reductive_bacterial-type_DsrAB	Deltaproteobacteria_supercluster	Syntrophobacteraceae
Marine_sediment_clone_B14_JQ304782	reductive_bacterial-type_DsrAB	Environmental_supercluster_1	Uncultured_DsrAB_family-level_lineage_12
Marine_sediment_clone_B23_JQ304783	reductive_bacterial-type_DsrAB	Environmental_supercluster_1	Uncultured_DsrAB_family-level_lineage_9_(incl._Acidobacteria)
uncultured_prokaryote_B17_JQ304784	reductive_bacterial-type_DsrAB	Deltaproteobacteria_supercluster	LA-dsrAB_Firmicutes_1
Desulfonatronospira_thiodismutans_strain_AHT8_JQ519392	reductive_bacterial-type_DsrAB	Deltaproteobacteria_supercluster	Desulfohalobiaceae
Desulfonatronovibrio_sp._HTR1_JQ519393	reductive_bacterial-type_DsrAB	Deltaproteobacteria_supercluster	Desulfohalobiaceae
Desulfonatronovibrio_magnus_AHT22_JQ519394	reductive_bacterial-type_DsrAB	Deltaproteobacteria_supercluster	Desulfohalobiaceae
Desulfonatronovibrio_thiodismutans_ASO4-5_JQ519395	reductive_bacterial-type_DsrAB	Deltaproteobacteria_supercluster	Desulfohalobiaceae
Desulfonatronum_thioautotrophicum_ASO3-6_JQ519396	reductive_bacterial-type_DsrAB	Deltaproteobacteria_supercluster	Desulfonatronumaceae
Desulfohalophilus_alkaliarsenatis_SLSR-1_JQ582409	reductive_bacterial-type_DsrAB	Deltaproteobacteria_supercluster	Desulfohalobiaceae
Desulfoconvexum_algidum_JHA1_JQ901403	reductive_bacterial-type_DsrAB	Deltaproteobacteria_supercluster	Desulfobacteraceae
Arctic_sediment_clone_J3-14_KF896957	reductive_bacterial-type_DsrAB	Environmental_supercluster_1	Uncultured_DsrAB_family-level_lineage_9_(incl._Acidobacteria)
Arctic_sediment_clone_J1-27_KF896929	reductive_bacterial-type_DsrAB	Environmental_supercluster_1	Uncultured_DsrAB_family-level_lineage_9_(incl._Acidobacteria)
Arctic_sediment_clone_J2-14_KF896950	reductive_bacterial-type_DsrAB	Environmental_supercluster_1	Uncultured_DsrAB_family-level_lineage_12
Arctic_sediment_clone_J2-1_KF896934	reductive_bacterial-type_DsrAB	Environmental_supercluster_1	Uncultured_DsrAB_family-level_lineage_9_(incl._Acidobacteria)
Arctic_sediment_clone_J2-2_KF896953	reductive_bacterial-type_DsrAB	Environmental_supercluster_1	Uncultured_DsrAB_family-level_lineage_9_(incl._Acidobacteria)
Arctic_sediment_clone_J3-22_KF896956	reductive_bacterial-type_DsrAB	Environmental_supercluster_1	Uncultured_DsrAB_family-level_lineage_9_(incl._Acidobacteria)
Arctic_sediment_clone_J3-26_KF896952	reductive_bacterial-type_DsrAB	Environmental_supercluster_1	Uncultured_DsrAB_family-level_lineage_9_(incl._Acidobacteria)
Arctic_sediment_clone_J4-24_KF896954	reductive_bacterial-type_DsrAB	Environmental_supercluster_1	Uncultured_DsrAB_family-level_lineage_9_(incl._Acidobacteria)
Arctic_sediment_clone_J4-7_KF896955	reductive_bacterial-type_DsrAB	Environmental_supercluster_1	Uncultured_DsrAB_family-level_lineage_9_(incl._Acidobacteria)
Arctic_sediment_clone_J5-19_KF896951	reductive_bacterial-type_DsrAB	Environmental_supercluster_1	Uncultured_DsrAB_family-level_lineage_9_(incl._Acidobacteria)
Saline-alkaline_soil_clone_5.20_JX985633	reductive_bacterial-type_DsrAB	Firmicutes_group	Uncultured_DsrAB_family-level_lineage_5
Saline-alkaline_soil_clone_5.23_JX985634	reductive_bacterial-type_DsrAB	Firmicutes_group	Uncultured_DsrAB_family-level_lineage_5
Saline-alkaline_soil_clone_5.29a_JX985637	reductive_bacterial-type_DsrAB	Firmicutes_group	Uncultured_DsrAB_family-level_lineage_5
Saline-alkaline_soil_clone_5.1_JX985638	reductive_bacterial-type_DsrAB	Firmicutes_group	Uncultured_DsrAB_family-level_lineage_5
Saline-alkaline_soil_clone_5.8_JX985639	reductive_bacterial-type_DsrAB	Firmicutes_group	Uncultured_DsrAB_family-level_lineage_5
Saline-alkaline_soil_clone_5.9_JX985640	reductive_bacterial-type_DsrAB	Firmicutes_group	Uncultured_DsrAB_family-level_lineage_5
Saline-alkaline_soil_clone_5.27_JX985642	reductive_bacterial-type_DsrAB	Firmicutes_group	Uncultured_DsrAB_family-level_lineage_5
Saline-alkaline_soil_clone_5.29_JX985643	reductive_bacterial-type_DsrAB	Firmicutes_group	Uncultured_DsrAB_family-level_lineage_5
Saline-alkaline_soil_clone_d5.30_JX985644	reductive_bacterial-type_DsrAB	Firmicutes_group	Uncultured_DsrAB_family-level_lineage_5
Saline-alkaline_soil_clone_d5.31_JX985645	reductive_bacterial-type_DsrAB	Firmicutes_group	Uncultured_DsrAB_family-level_lineage_5
Saline-alkaline_soil_clone_5.35_JX985646	reductive_bacterial-type_DsrAB	Firmicutes_group	Uncultured_DsrAB_family-level_lineage_5
Acidobacteria_bacterium_21-70-11_GCA_002279205.1	reductive_bacterial-type_DsrAB	Environmental_supercluster_1	Unclassified
Actinobacteria_bacterium_CG2_30_50_142_GCA_001871795.1	reductive_bacterial-type_DsrAB	Environmental_supercluster_1	Unclassified
Actinobacteria_bacterium_GWC2_53_9_GCA_001767575.1	reductive_bacterial-type_DsrAB	Environmental_supercluster_1	Unclassified
Anaeromyxobacter_sp._RBG_16_69_14_GCA_001768075.1	reductive_bacterial-type_DsrAB	Environmental_supercluster_1	Unclassified
Armatimonadetes_bacterium_CG2_30_66_41_MNXN01000578.1	reductive_bacterial-type_DsrAB	Environmental_supercluster_1	Uncultured_bacteria_(incl._bins_from_multiple_phyla)
BJP_IG2158_Zixibacteria_48_33_curated_PRJNA389445	reductive_bacterial-type_DsrAB	Environmental_supercluster_1	Uncultured_bacteria_(incl._bins_from_multiple_phyla)
BJP_IG2599_Bacteria_36_9_PRJNA389445	reductive_bacterial-type_DsrAB	Environmental_supercluster_1	Unclassified
BJP_IG3402_CG_CP01_01_44_7_PRJNA389445	reductive_bacterial-type_DsrAB	Environmental_supercluster_1	Unclassified
Candidatus_Desantisbacteria_bacterium_CG2_30_40_21_GCA_001873945.1	reductive_bacterial-type_DsrAB	Environmental_supercluster_1	Unclassified
Candidatus_Hydrothermarchaeota_archaeon_JdFR-17_GCA_002011115.1	CP_Hydrothermarchaeota
Candidatus_Hydrothermarchaeota_archaeon_JdFR-18_copy_2_GCA_002011125.1	CP_Hydrothermarchaeota
Candidatus_Hydrothermarchaeota_archaeon_JdFR-18_copy_1_GCA_002011125.1	CP_Hydrothermarchaeota
Candidatus_Lambdaproteobacteria_bacterium_RIFOXYC1_FULL_56_13_GCA_001783655.1	reductive_bacterial-type_DsrAB	Environmental_supercluster_1	CP_Lambdaproteobacteria
Candidatus_Lambdaproteobacteria_bacterium_RIFOXYD12_FULL_49_8_GCA_001781965.1	reductive_bacterial-type_DsrAB	Environmental_supercluster_1	CP_Lambdaproteobacteria
Candidatus_Lambdaproteobacteria_bacterium_RIFOXYD2_FULL_50_16_GCA_001783695.1	reductive_bacterial-type_DsrAB	Environmental_supercluster_1	CP_Lambdaproteobacteria
Candidatus_Muproteobacteria_bacterium_RBG_16_62_13_GCA_001785045.1	oxidative_bacterial_type_DsrAB	Gammaproteobacteria_(incl._Muproteobacteria)
Candidatus_Muproteobacteria_bacterium_RBG_16_65_31_GCA_001785055.1	oxidative_bacterial_type_DsrAB	Gammaproteobacteria_(incl._Muproteobacteria)
Candidatus_Muproteobacteria_bacterium_RBG_16_65_31_2_GCA_001785055.1	oxidative_bacterial_type_DsrAB	Gammaproteobacteria_(incl._Muproteobacteria)
Candidatus_Muproteobacteria_bacterium_RIFCSPHIGHO2_01_60_12_GCA_001786695.1	oxidative_bacterial_type_DsrAB	Gammaproteobacteria_(incl._Muproteobacteria)
Candidatus_Muproteobacteria_bacterium_RIFCSPHIGHO2_01_FULL_65_16_GCA_001785175.1	oxidative_bacterial_type_DsrAB	Gammaproteobacteria_(incl._Muproteobacteria)
Candidatus_Muproteobacteria_bacterium_RIFCSPHIGHO2_02_FULL_65_16_GCA_001786715.1	oxidative_bacterial_type_DsrAB	Unclassified
Candidatus_Rokubacteria_bacterium_CSP1-6_GCA_001443385.1	CP_Rokubacteria
Candidatus_Rokubacteria_bacterium_GWA2_70_23_GCA_001788395.1	CP_Rokubacteria
Candidatus_Rokubacteria_bacterium_GWC2_70_16_GCA_001788415.1	CP_Rokubacteria
Candidatus_Rokubacteria_bacterium_GWC2_70_16_2_GCA_001788415.1	CP_Rokubacteria
Candidatus_Rokubacteria_bacterium_GWC2_70_24_GCA_001790235.1	CP_Rokubacteria
Candidatus_Rokubacteria_bacterium_RIFCSPLOWO2_02_FULL_68_19_GCA_001790285.1	CP_Rokubacteria
Candidatus_Rokubacteria_bacterium_RIFCSPLOWO2_12_FULL_71_19_GCA_001788595.1	CP_Rokubacteria
Candidatus_Schekmanbacteria_bacterium_RBG_13_48_7_GCA_001790695.1	reductive_bacterial-type_DsrAB	Environmental_supercluster_1	Uncultured_bacteria_(incl._bins_from_multiple_phyla)
CG1_02_FULL_Bacteria_53_21_curated_PRJNA389445	reductive_bacterial-type_DsrAB	Environmental_supercluster_1	Unclassified
CG1_02_FULL_Deltaproteobacteria_58_37_curated_PRJNA389445	reductive_bacterial-type_DsrAB	Deltaproteobacteria_supercluster	Desulfomonile_tiedjei_lineage
CG1_02_FULL_Nitrospirae_41_54_curated_PRJNA389445	reductive_bacterial-type_DsrAB	Deltaproteobacteria_supercluster	Unclassified
CG1_02_FULL_Proteobacteria_43_41_curated_PRJNA389445	reductive_bacterial-type_DsrAB	Deltaproteobacteria_supercluster	Desulfomonile_tiedjei_lineage
CG1_02_SUB10_Nitrospirae_44_25_curated_PRJNA389445	reductive_bacterial-type_DsrAB	Nitrospirae_supercluster	Uncultured_DsrAB_family-level_lineage_13_(incl._Nitrospiraceae)
CG2_30_FULL_Desulfovibrio_65_21_curated_PRJNA389445	reductive_bacterial-type_DsrAB	Deltaproteobacteria_supercluster	Desulfovibrionaceae
Chloroflexi_bacterium_RBG_13_52_14_GCA_001796575.1	reductive_bacterial-type_DsrAB	Firmicutes_group	Unclassified
Chloroflexi_bacterium_RBG_13_60_13_GCA_001796685.1	reductive_bacterial-type_DsrAB	Environmental_supercluster_1	Uncultured_bacteria_(incl._bins_from_multiple_phyla)
Deltaproteobacteria_bacterium_CG1_02_45_11_GCA_001871035.1	reductive_bacterial-type_DsrAB	Deltaproteobacteria_supercluster	Desulfobacteraceae
Deltaproteobacteria_bacterium_RBG_13_43_22_GCA_001797675.1	reductive_bacterial-type_DsrAB	Deltaproteobacteria_supercluster	Uncultured_bacteria_(incl._Deltaproteobacteria_RBG_13_43_22)
Deltaproteobacteria_bacterium_RBG_13_49_15_GCA_001797695.1	reductive_bacterial-type_DsrAB	Deltaproteobacteria_supercluster	Desulfobacteraceae
Deltaproteobacteria_bacterium_RBG_13_53_10_GCA_001798785.1	reductive_bacterial-type_DsrAB	Firmicutes_group	Uncultured_bacteria_(incl._Deltaproteobacteria_RBG_16_47_11)
Deltaproteobacteria_bacterium_RBG_13_58_19_GCA_001797765.1	reductive_bacterial-type_DsrAB	Deltaproteobacteria_supercluster	Desulfobacca_acetoxidans
Deltaproteobacteria_bacterium_RBG_13_61_14_GCA_001797815.1	reductive_bacterial-type_DsrAB	Firmicutes_group	Uncultured_bacteria_(incl._Deltaproteobacteria_RBG_13_61_14)
Deltaproteobacteria_bacterium_RBG_16_47_11_GCA_001798835.1	reductive_bacterial-type_DsrAB	Firmicutes_group	Uncultured_bacteria_(incl._Deltaproteobacteria_RBG_16_47_11)
Deltaproteobacteria_bacterium_RIFOXYA12_FULL_58_15_GCA_001798605.1	reductive_bacterial-type_DsrAB	Environmental_supercluster_1	Unclassified
Deltaproteobacteria_bacterium_RIFOXYA12_FULL_61_11_GCA_001799195.1	reductive_bacterial-type_DsrAB	Environmental_supercluster_1	Uncultured_bacteria_(incl._bins_from_multiple_phyla)
Deltaproteobacteria_bacterium_RIFOXYC2_FULL_48_10_GCA_001798685.1	reductive_bacterial-type_DsrAB	Deltaproteobacteria_supercluster	Desulfobacteraceae
Deltaproteobacteria_bacterium_RIFOXYD12_FULL_50_9_GCA_001799225.1	reductive_bacterial-type_DsrAB	Deltaproteobacteria_supercluster	Desulfobulbaceae
Deltaproteobacteria_bacterium_RIFOXYD12_FULL_53_23_GCA_001798725.1	reductive_bacterial-type_DsrAB	Deltaproteobacteria_supercluster	Desulfobulbaceae
Deltaproteobacteria_bacterium_RIFOXYD12_FULL_55_16_GCA_001799255.1	reductive_bacterial-type_DsrAB	Deltaproteobacteria_supercluster	Desulfobulbaceae
Deltaproteobacteria_bacterium_RIFOXYD12_FULL_56_24_GCA_001799285.1	reductive_bacterial-type_DsrAB	Deltaproteobacteria_supercluster	Desulfobulbaceae
Deltaproteobacteria_bacterium_RIFOXYD12_FULL_57_12_GCA_001799275.1	reductive_bacterial-type_DsrAB	Deltaproteobacteria_supercluster	Desulfobulbaceae
Desulfobacteraceae_bacterium_CG2_30_51_40_GCA_001874005.1	reductive_bacterial-type_DsrAB	Deltaproteobacteria_supercluster	Desulfatiglans_anilini_lineage
Desulfobacterales_bacterium_CG2_30_60_27_GCA_001873115.1	reductive_bacterial-type_DsrAB	Deltaproteobacteria_supercluster	Desulfobulbaceae
Desulfobacterales_bacterium_GWB2_56_26_GCA_001799365.1	reductive_bacterial-type_DsrAB	Deltaproteobacteria_supercluster	Desulfobulbaceae
Desulfobacterales_bacterium_RIFOXYA12_FULL_46_15_GCA_001799395.1	reductive_bacterial-type_DsrAB	Deltaproteobacteria_supercluster	Desulfobacteraceae
Desulfobacula_sp._RIFOXYA12_FULL_46_16_GCA_001799425.1	reductive_bacterial-type_DsrAB	Deltaproteobacteria_supercluster	Desulfobacteraceae
Desulfobacula_sp._RIFOXYB2_FULL_45_6_GCA_001799455.1	reductive_bacterial-type_DsrAB	Deltaproteobacteria_supercluster	Desulfobacteraceae
Desulfovibrionales_bacterium_GWA2_65_9_GCA_001799475.1	reductive_bacterial-type_DsrAB	Deltaproteobacteria_supercluster	Desulfovibrionaceae
Ignavibacteria_bacterium_GWB2_35_12_GCA_001802705.1	reductive_bacterial-type_DsrAB	Environmental_supercluster_1	Uncultured_bacteria_(incl._bins_from_multiple_phyla)
Nitrospinae_bacterium_RIFCSPLOWO2_01_FULL_39_10_GCA_001804965.1	Nitrospirae_Nitrospinae_Gammaproteobacteria	Nitrospirae_Nitrospinae
Nitrospinae_bacterium_RIFCSPLOWO2_02_39_17_GCA_001803575.1	Nitrospirae_Nitrospinae_Gammaproteobacteria	Nitrospirae_Nitrospinae
Nitrospinae_bacterium_RIFCSPLOWO2_12_39_16_GCA_001805005.1	Nitrospirae_Nitrospinae_Gammaproteobacteria	Nitrospirae_Nitrospinae
Nitrospirae_bacterium_CG2_30_53_67_GCA_001873285.1	Nitrospirae_Nitrospinae_Gammaproteobacteria	Nitrospirae_Nitrospinae
Nitrospirae_bacterium_CG2_30_53_67_2_GCA_001873285.1	reductive_bacterial-type_DsrAB	Environmental_supercluster_1	Unclassified
Nitrospirae_bacterium_GWA2_46_11_GCA_001803605.1	reductive_bacterial-type_DsrAB	Nitrospirae_supercluster	Unclassified
Nitrospirae_bacterium_GWC1_57_7_GCA_001805045.1	reductive_bacterial-type_DsrAB	Nitrospirae_supercluster	Unclassified
Nitrospirae_bacterium_GWC2_57_13_GCA_001805055.1	reductive_bacterial-type_DsrAB	Nitrospirae_supercluster	Unclassified
Nitrospirae_bacterium_GWD2_44_7_GCA_001803715.1	reductive_bacterial-type_DsrAB	Nitrospirae_supercluster	Uncultured_DsrAB_family-level_lineage_13_(incl._Nitrospiraceae)
Nitrospirae_bacterium_GWD2_57_9_GCA_001803765.1	reductive_bacterial-type_DsrAB	Nitrospirae_supercluster	Uncultured_DsrAB_family-level_lineage_10_(incl._Nitrospirae_bacterium_GWD2_57_9)
Nitrospirae_bacterium_RBG_16_43_8_GCA_001805185.1	reductive_bacterial-type_DsrAB	Nitrospirae_supercluster	Uncultured_DsrAB_family-level_lineage_13_(incl._Nitrospiraceae)
Nitrospirae_bacterium_RBG_16_64_22_GCA_001803795.1	oxidative_bacterial_type_DsrAB	Unclassified
Nitrospirae_bacterium_RBG_19FT_COMBO_42_15_GCA_001803815.1	Nitrospirae_Nitrospinae_Gammaproteobacteria	Nitrospirae_Nitrospinae
Planctomycetes_bacterium_RBG_13_63_9_GCA_001828265.1	reductive_bacterial-type_DsrAB	Environmental_supercluster_1	Uncultured_bacteria_(incl._bins_from_multiple_phyla)
RifSed_csp2_16ft_2_acidobacteria_curated_PRJNA389445	reductive_bacterial-type_DsrAB	Environmental_supercluster_1	Uncultured_DsrAB_family-level_lineage_9_(incl._Acidobacteria)
Syntrophaceae_bacterium_CG2_30_49_12_GCA_001873675.1	reductive_bacterial-type_DsrAB	Deltaproteobacteria_supercluster	Desulfomonile_tiedjei_lineage
Thermodesulfovibrio_sp._RBG_19FT_COMBO_42_12_GCA_001830985.1	reductive_bacterial-type_DsrAB	Deltaproteobacteria_supercluster	Unclassified
Lamprocystis_purpurea_DSM_4197_GCA_000379525.1	oxidative_bacterial_type_DsrAB	Gammaproteobacteria_(incl._Muproteobacteria)
Candidatus_Magnetobacterium_casensis_MYR-1_Mcas_JMFO00000000	reductive_bacterial-type_DsrAB	Nitrospirae_supercluster	Unclassified
Magnetospirillum_gryphiswaldense_MSR-1_CU459003	oxidative_bacterial_type_DsrAB	Alphaproteobacteria
Magnetospirillum_magnetotacticum_MS-1_AAAP010037	oxidative_bacterial_type_DsrAB	Alphaproteobacteria
Magnetospirillum_magneticum_AMB-1_NC_007626	oxidative_bacterial_type_DsrAB	Alphaproteobacteria
Magnetospirillum_sp._SO-1_AONQ01000031	oxidative_bacterial_type_DsrAB	Alphaproteobacteria
Marine_metagenome_1096626682753_AACY020513483	oxidative_bacterial_type_DsrAB	Gammaproteobacteria_(incl._Muproteobacteria)
Marine_metagenome_1096626123119_AACY020107653	oxidative_bacterial_type_DsrAB	Gammaproteobacteria_(incl._Muproteobacteria)
Marichromatium_purpuratum_984_CP007031	oxidative_bacterial_type_DsrAB	Gammaproteobacteria_(incl._Muproteobacteria)
mine_drainage_CABR010000	oxidative_bacterial_type_DsrAB	Betaproteobacteria
Moorella_glycerini_NMP_copy_1_NZ_CELZ00000000	reductive_bacterial-type_DsrAB	Deltaproteobacteria_supercluster	LA-dsrAB_Firmicutes_1
Moorella_glycerini_NMP_copy_2_NZ_CELZ00000000	Moorella_copy_2
Moorella_thermoacetica_ATCC_39073_copy_2_NC_007644	Moorella_copy_2
Moorella_thermoacetica_ATCC_39073_copy_1_NC_007644	reductive_bacterial-type_DsrAB	Deltaproteobacteria_supercluster	LA-dsrAB_Firmicutes_1
Moorella_thermoacetica_Y72_copy_1_BARR01000003	reductive_bacterial-type_DsrAB	Deltaproteobacteria_supercluster	LA-dsrAB_Firmicutes_1
Moorella_thermoacetica_Y72_copy_2_BARR01000005	Moorella_copy_2
Gutless_worm_metagenome_Cont485_AASZ01000485	reductive_bacterial-type_DsrAB	Deltaproteobacteria_supercluster	Desulfobacteraceae
Arctic_sediment_clone_J1-5_KF896901	reductive_bacterial-type_DsrAB	Environmental_supercluster_1	Uncultured_DsrAB_family-level_lineage_9_(incl._Acidobacteria)
Arctic_sediment_clone_J1-2_KF896907	reductive_bacterial-type_DsrAB	Deltaproteobacteria_supercluster	Desulfobacteraceae
Arctic_sediment_clone_J1_7_KF896912	reductive_bacterial-type_DsrAB	Environmental_supercluster_1	Uncultured_DsrAB_family-level_lineage_9_(incl._Acidobacteria)
Olavius_algarvensis_endosymbiont_Clone_16_AF244995	reductive_bacterial-type_DsrAB	Deltaproteobacteria_supercluster	Desulfobacteraceae
Olavius_algarvensis_Gamma_3_symbiont_Cont111_AASZ010001	oxidative_bacterial_type_DsrAB	Gammaproteobacteria_(incl._Muproteobacteria)
Olavius_algarvensis_Delta_1_symbiont_AASZ010004	reductive_bacterial-type_DsrAB	Deltaproteobacteria_supercluster	Desulfobacteraceae
Olavius_endosymbiont_OAEVI1-1-4_DQ058666	reductive_bacterial-type_DsrAB	Deltaproteobacteria_supercluster	Desulfobacteraceae
Olavius_endosymbiont_OAEVI1-1-6_DQ058667	reductive_bacterial-type_DsrAB	Deltaproteobacteria_supercluster	Desulfobacteraceae
Olavius_endosymbiont_OCP191A-1-8_DQ058668	reductive_bacterial-type_DsrAB	Deltaproteobacteria_supercluster	Desulfobacteraceae
Olavius_endosymbiont_OIOsp1-1-7_DQ058669	reductive_bacterial-type_DsrAB	Deltaproteobacteria_supercluster	Desulfobacteraceae
Olavius_endosymbiont_OIOsp2-1-4_DQ058670	reductive_bacterial-type_DsrAB	Deltaproteobacteria_supercluster	Desulfobacteraceae
Olavius_endosymbiont_OIOsp2-1-7_DQ058671	reductive_bacterial-type_DsrAB	Deltaproteobacteria_supercluster	Desulfobacteraceae
Olavius_endosymbiont_OIEIII33-1-4_DQ058672	reductive_bacterial-type_DsrAB	Deltaproteobacteria_supercluster	Desulfobacteraceae
Olavius_endosymbiont_OA116_DQ058665	reductive_bacterial-type_DsrAB	Deltaproteobacteria_supercluster	Desulfobacteraceae
Pyrobaculum_aerophilum_str._IM2_copy_1_NC_003364	reductive_archaeal_type_DsrAB	Pyrobaculum
Pyrobaculum_aerophilum_str._IM2_copy_2_NC_003364	reductive_archaeal_type_DsrAB	Pyrobaculum
Pyrobaculum_arsenaticum_DSM_13514_copy_1_CP000660	reductive_archaeal_type_DsrAB	Pyrobaculum
Pyrobaculum_arsenaticum_DSM_13514_copy_2_DSM_13514_CP000660	reductive_archaeal_type_DsrAB	Pyrobaculum
Pyrobaculum_arsenaticum_DSM_13514_copy_3_DSM_13514_CP000660	reductive_archaeal_type_DsrAB	Pyrobaculum
Pyrobaculum_calidifontis_JCM_11548_copy_1_CP000561	reductive_archaeal_type_DsrAB	Pyrobaculum
Pyrobaculum_calidifontis_JCM_11548_copy_2_JCM_11548_CP000561	reductive_archaeal_type_DsrAB	Pyrobaculum
Pyrobaculum_islandicum_DSM_4184_U75249	reductive_archaeal_type_DsrAB	Pyrobaculum
Prosthecochloris_aestuarii_DSM_271_CP001108	oxidative_bacterial_type_DsrAB	Chlorobi
Pelotomaculum_propionicicum_MGP_AB154391	reductive_bacterial-type_DsrAB	Firmicutes_group	Unclassified
Pyrobaculum_oguniense_TE7_copy_3_CP003316	reductive_archaeal_type_DsrAB	Pyrobaculum
Pyrobaculum_oguniense_TE7_copy_1_CP003316	reductive_archaeal_type_DsrAB	Pyrobaculum
Pyrobaculum_oguniense_TE7_copy_2_CP003316	reductive_archaeal_type_DsrAB	Pyrobaculum
Arctic_sediment_clone_AH3_24_KF896987	reductive_bacterial-type_DsrAB	Deltaproteobacteria_supercluster	Uncultured_DsrAB_family-level_lineage_1
Rhodomicrobium_vannielii_ATCC_17100_CP002292	oxidative_bacterial_type_DsrAB	Alphaproteobacteria
Rasner_Moeser_fen_soil_clone_Rm47_GU127969	reductive_bacterial-type_DsrAB	Nitrospirae_supercluster	Uncultured_DsrAB_family-level_lineage_10_(incl._Nitrospirae_bacterium_GWD2_57_9)
Rasner_Moeser_fen_soil_clone_Rm58_GU127970	reductive_bacterial-type_DsrAB	Firmicutes_group	Sporomusaceae
Rasner_Moeser_fen_soil_clone_Rm25_GU127971	reductive_bacterial-type_DsrAB	Firmicutes_group	Uncultured_DsrAB_family-level_lineage_6_(incl._Syntrophales)
Rasner_Moeser_fen_soil_clone_Rm9_GU127961	reductive_bacterial-type_DsrAB	Firmicutes_group	Unclassified
Rasner_Moeser_fen_soil_clone_Rm22_GU127962	reductive_bacterial-type_DsrAB	Firmicutes_group	Uncultured_bacteria_(incl._Chloroflexi_SAG_DEH-C11)
Rasner_Moeser_fen_soil_clone_Rm23_GU127963	reductive_bacterial-type_DsrAB	Environmental_supercluster_1	Uncultured_DsrAB_family-level_lineage_8_(incl._Acidobacteria)
Rasner_Moeser_fen_soil_clone_Rm26_GU127964	reductive_bacterial-type_DsrAB	Firmicutes_group	Uncultured_bacteria_(incl._Deltaproteobacteria_RBG_16_47_11)
Rasner_Moeser_fen_soil_clone_Rm27_GU127965	reductive_bacterial-type_DsrAB	Firmicutes_group	Uncultured_bacteria_(incl._Deltaproteobacteria_RBG_16_47_11)
Rasner_Moeser_fen_soil_clone_Rm29_GU127966	reductive_bacterial-type_DsrAB	Environmental_supercluster_1	Uncultured_DsrAB_family-level_lineage_8_(incl._Acidobacteria)
Rasner_Moeser_fen_soil_clone_Rm72_GU127967	reductive_bacterial-type_DsrAB	Firmicutes_group	Uncultured_DsrAB_family-level_lineage_6_(incl._Syntrophales)
Rasner_Moeser_fen_soil_clone_Rm71_GU127968	reductive_bacterial-type_DsrAB	Firmicutes_group	Uncultured_bacteria_(incl._Deltaproteobacteria_RBG_16_47_11)
Rasner_Moeser_fen_soil_clone_Rm19_GU127960	reductive_bacterial-type_DsrAB	Firmicutes_group	Uncultured_DsrAB_family-level_lineage_6_(incl._Syntrophales)
Thiobacillus_denitrificans_ATCC_25259_2_NC_007404.1	oxidative_bacterial_type_DsrAB	Betaproteobacteria
Desulfovibrio_sp._FW1012B_NZ_CM001368.1	reductive_bacterial-type_DsrAB	Deltaproteobacteria_supercluster	Desulfovibrionaceae
Desulfotomaculum_ruminis_DSM_2154_NC_015589.1	reductive_bacterial-type_DsrAB	Firmicutes_group	Desulfotomaculum
Burkholderiales_bacterium_JOSHI_001_NZ_CM001438.1	oxidative_bacterial_type_DsrAB	Betaproteobacteria
Thermoproteus_tenax_Kra_1_1_NC_016070.1	reductive_archaeal_type_DsrAB	Pyrobaculum
Thermoproteus_tenax_Kra_1_2_NC_016070.1	reductive_archaeal_type_DsrAB	Pyrobaculum
Thermoproteus_tenax_Kra_1_3_NC_016070.1	reductive_archaeal_type_DsrAB	Unclassified
endosymbiont_of_Bathymodiolus_sp._NZ_CAEB01000004.1	oxidative_bacterial_type_DsrAB	Gammaproteobacteria_(incl._Muproteobacteria)
Thiobacillus_denitrificans_DSM_12475_NZ_AQWL01000005.1	oxidative_bacterial_type_DsrAB	Betaproteobacteria
Desulfospira_joergensenii_DSM_10085_NZ_ATUG01000002.1	reductive_bacterial-type_DsrAB	Deltaproteobacteria_supercluster	Desulfobacteraceae
Thioalkalivibrio_sp._AKL19_NZ_ATUK01000012.1	oxidative_bacterial_type_DsrAB	Gammaproteobacteria_(incl._Muproteobacteria)
Thioalkalivibrio_sp._ALE19_NZ_AUAG01000010.1	oxidative_bacterial_type_DsrAB	Gammaproteobacteria_(incl._Muproteobacteria)
Desulfosarcina_sp._BuS5_NZ_AXAM01000001.1	reductive_bacterial-type_DsrAB	Deltaproteobacteria_supercluster	Desulfobacteraceae
Desulfurella_acetivorans_A63_NZ_CP007051.1	reductive_bacterial-type_DsrAB	Environmental_supercluster_1	Unclassified
Desulfocurvus_vexinensis_DSM_17965_NZ_JAEX01000011.1	reductive_bacterial-type_DsrAB	Deltaproteobacteria_supercluster	Desulfovibrionaceae
Thioalkalivibrio_sp._HK1_NZ_JFBG01000013.1	oxidative_bacterial_type_DsrAB	Gammaproteobacteria_(incl._Muproteobacteria)
Desulfovermiculus_halophilus_DSM_18834_NZ_JIAK01000008.1	reductive_bacterial-type_DsrAB	Deltaproteobacteria_supercluster	Desulfohalobiaceae
Desulfovibrio_sp._L21-Syr-AB_NZ_JOMJ01000003.1	reductive_bacterial-type_DsrAB	Deltaproteobacteria_supercluster	Desulfovibrionaceae
Desulfovibrio_frigidus_DSM_17176_NZ_JONL01000005.1	reductive_bacterial-type_DsrAB	Deltaproteobacteria_supercluster	Desulfovibrionaceae
Ferriphaselus_sp._R-1_NZ_KN050807.1	oxidative_bacterial_type_DsrAB	Betaproteobacteria
Thermodesulfobacterium_hydrogeniphilum_NZ_JQKW01000006.1	reductive_bacterial-type_DsrAB	Deltaproteobacteria_supercluster	Thermodesulfobacteria
Thermopetrobacter_sp._TC1_NZ_JQKX01000013.1	oxidative_bacterial_type_DsrAB	Alphaproteobacteria
Solemya_velum_gill_symbiont_NZ_JRAA01000001.1	oxidative_bacterial_type_DsrAB	Gammaproteobacteria_(incl._Muproteobacteria)
endosymbiont_of_unidentified_scaly_snail_isolate_Monju_NZ_AP012978.1	oxidative_bacterial_type_DsrAB	Gammaproteobacteria_(incl._Muproteobacteria)
Coriobacteriaceae_bacterium_68-1-3_NZ_CP009302.1	reductive_bacterial-type_DsrAB	Firmicutes_group	Unclassified
Thiolapillus_brandeum_NZ_AP012273.1	oxidative_bacterial_type_DsrAB	Gammaproteobacteria_(incl._Muproteobacteria)
Sulfuritalea_hydrogenivorans_sk43H_NZ_AP012547.1	oxidative_bacterial_type_DsrAB	Betaproteobacteria
Thioploca_ingrica_NZ_AP014633.1	oxidative_bacterial_type_DsrAB	Gammaproteobacteria_(incl._Muproteobacteria)
Burkholderiales_bacterium_GJ-E10_NZ_AP014683.1	oxidative_bacterial_type_DsrAB	Betaproteobacteria
Dethiosulfatarculus_sandiegensis_NZ_AZAC01000067.1	reductive_bacterial-type_DsrAB	Deltaproteobacteria_supercluster	Desulfoarculus_baarsii_lineage
Desulfosporosinus_sp._I2_NZ_JYNH01000089.1	reductive_bacterial-type_DsrAB	Firmicutes_group	Desulfosporosinus
Magnetospira_sp._QH-2_NZ_FO538765.1	oxidative_bacterial_type_DsrAB	Alphaproteobacteria
Ferriphaselus_amnicola_NZ_BBTH01000002.1	oxidative_bacterial_type_DsrAB	Betaproteobacteria
Syntrophomonas_zehnderi_OL-4_NZ_CGIH01000027.1	reductive_bacterial-type_DsrAB	Firmicutes_group	Uncultured_bacteria_(incl._Syntrophomonadaceae)
Sedimenticola_thiotaurini_NZ_CP011412.1	oxidative_bacterial_type_DsrAB	Gammaproteobacteria_(incl._Muproteobacteria)
Peptococcaceae_bacterium_CEB3_NZ_LDXJ01000054.1	reductive_bacterial-type_DsrAB	Firmicutes_group	Unclassified
Desulfocarbo_indianensis_NZ_LBMP01000003.1	reductive_bacterial-type_DsrAB	Deltaproteobacteria_supercluster	Desulfoarculus_baarsii_lineage
Candidatus_Thioglobus_autotrophicus_NZ_CP010552.1	oxidative_bacterial_type_DsrAB	Gammaproteobacteria_(incl._Muproteobacteria)
Desulfatitalea_tepidiphila_NZ_BCAG01000001.1	reductive_bacterial-type_DsrAB	Deltaproteobacteria_supercluster	Desulfobacteraceae
Vulcanisaeta_souniana_JCM_11219_NZ_BBBK01000023.1	reductive_archaeal_type_DsrAB	Vulcanisaeta
Vulcanisaeta_sp._JCM_14467_NZ_BBDM01000009.1	reductive_archaeal_type_DsrAB	Vulcanisaeta
Curvibacter_sp._PAE-UM_NZ_KQ483358.1	oxidative_bacterial_type_DsrAB	Betaproteobacteria
Ruegeria_marisrubri_NZ_LQBQ01000012.1	oxidative_bacterial_type_DsrAB	Alphaproteobacteria
Magnetospirillum_sp._XM-1_NZ_LN997848.1	oxidative_bacterial_type_DsrAB	Alphaproteobacteria
Thermodesulfovibrio_aggregans_NZ_BCNO01000001.1	reductive_bacterial-type_DsrAB	Nitrospirae_supercluster	Thermodesulfovibrio
Thiobacillus_denitrificans_NZ_LDUG01000019.1	oxidative_bacterial_type_DsrAB	Betaproteobacteria
endosymbiont_of_Bathymodiolus_septemdierum_str._Myojin_knoll_NZ_AP013042.1	oxidative_bacterial_type_DsrAB	Gammaproteobacteria_(incl._Muproteobacteria)
Caldimicrobium_thiodismutans_NZ_AP014945.1	reductive_bacterial-type_DsrAB	Deltaproteobacteria_supercluster	Thermodesulfobacteria
Pseudodesulfovibrio_indicus_NZ_CP014206.1	reductive_bacterial-type_DsrAB	Deltaproteobacteria_supercluster	Desulfovibrionaceae
Candidatus_Desulfofervidus_auxilii_NZ_CP013015.1	reductive_bacterial-type_DsrAB	Deltaproteobacteria_supercluster	Unclassified
Desulfotomaculum_E_intricatum_GCF_001592105.1	reductive_bacterial-type_DsrAB	Deltaproteobacteria_supercluster	LA-dsrAB_Firmicutes_1
Magnetospirillum_moscoviense_NZ_LWQU01000207.1	oxidative_bacterial_type_DsrAB	Alphaproteobacteria
Magnetospirillum_marisnigri_NZ_LWQT01000052.1	oxidative_bacterial_type_DsrAB	Alphaproteobacteria
Thermosulfurimonas_dismutans_NZ_LWLG01000014.1	reductive_bacterial-type_DsrAB	Deltaproteobacteria_supercluster	Thermodesulfobacteria
Desulfotomaculum_copahuensis_NZ_LYVF01000171.1	reductive_bacterial-type_DsrAB	Deltaproteobacteria_supercluster	Unclassified
Caldivirga_sp._MU80_NZ_LCTF01000025.1	reductive_archaeal_type_DsrAB	Unclassified
Prosthecochloris_sp._CIB_2401_NZ_CP016432.1	oxidative_bacterial_type_DsrAB	Chlorobi
Dissulfuribacter_thermophilus_NZ_MAGO01000001.1	reductive_bacterial-type_DsrAB	Deltaproteobacteria_supercluster	Thermodesulfobacteria
Acidiferrobacter_thiooxydans_NZ_MDCF01000253.1	oxidative_bacterial_type_DsrAB	Unclassified
Thermodesulfovibrio_sp._N1_NZ_MAVV01000020.1	reductive_bacterial-type_DsrAB	Nitrospirae_supercluster	Thermodesulfovibrio
Candidatus_Thiodiazotropha_endoloripes_NZ_LVJY01000005.1	oxidative_bacterial_type_DsrAB	Gammaproteobacteria_(incl._Muproteobacteria)
Candidatus_Thiodiazotropha_endoloripes_NZ_LVJY01000006.1	oxidative_bacterial_type_DsrAB	Gammaproteobacteria_(incl._Muproteobacteria)
Candidatus_Thiodiazotropha_endoloripes_NZ_LVKA01000008.1	oxidative_bacterial_type_DsrAB	Gammaproteobacteria_(incl._Muproteobacteria)
Candidatus_Thiodiazotropha_endoloripes_NZ_LVKA01000015.1	oxidative_bacterial_type_DsrAB	Gammaproteobacteria_(incl._Muproteobacteria)
Candidatus_Thiodiazotropha_endolucinida_NZ_MARB01000013.1	oxidative_bacterial_type_DsrAB	Gammaproteobacteria_(incl._Muproteobacteria)
Candidatus_Thiodiazotropha_endolucinida_NZ_MARB01000015.1	oxidative_bacterial_type_DsrAB	Gammaproteobacteria_(incl._Muproteobacteria)
Candidatus_Marithrix_sp._Canyon_246_NZ_MCBW01000005.1	oxidative_bacterial_type_DsrAB	Gammaproteobacteria_(incl._Muproteobacteria)
Magnetovibrio_blakemorei_NZ_MCGG01000014.1	oxidative_bacterial_type_DsrAB	Alphaproteobacteria
Chlorobaculum_limnaeum_NZ_CP017305.1	oxidative_bacterial_type_DsrAB	Chlorobi
Desulfoplanes_formicivorans_NZ_BDFE01000008.1	reductive_bacterial-type_DsrAB	Deltaproteobacteria_supercluster	Unclassified
Vulcanisaeta_thermophila_NZ_BCLI01000005.1	reductive_archaeal_type_DsrAB	Vulcanisaeta
Vulcanisaeta_thermophila_NZ_BCLI01000006.1	reductive_archaeal_type_DsrAB	Vulcanisaeta
Pseudodesulfovibrio_hydrargyri_NZ_LKAQ01000004.1	reductive_bacterial-type_DsrAB	Deltaproteobacteria_supercluster	Desulfovibrionaceae
Bathymodiolus_thermophilus_thioautotrophic_gill_symbiont_NZ_MIQH01000652.1	oxidative_bacterial_type_DsrAB	Gammaproteobacteria_(incl._Muproteobacteria)
Phaeospirillum_fulvum_NZ_FNWO01000008.1	oxidative_bacterial_type_DsrAB	Alphaproteobacteria
Desulfosporosinus_lacus_DSM_15449_NZ_FQXJ01000005.1	reductive_bacterial-type_DsrAB	Firmicutes_group	Desulfosporosinus
Desulfovibrio_litoralis_DSM_11393_NZ_FRDI01000014.1	reductive_bacterial-type_DsrAB	Deltaproteobacteria_supercluster	Desulfovibrionaceae
Desulfitobacterium_chlororespirans_DSM_11544_NZ_FRDN01000024.1	reductive_bacterial-type_DsrAB	Firmicutes_group	Desulfitobacterium
Desulfopila_aestuarii_DSM_18488_NZ_FRFE01000005.1	reductive_bacterial-type_DsrAB	Deltaproteobacteria_supercluster	Desulfobulbaceae
Peat_soil_MAG_SbA1_GCA_900290255.1	reductive_bacterial-type_DsrAB	Environmental_supercluster_1	Uncultured_DsrAB_family-level_lineage_8_(incl._Acidobacteria)
Peat_soil_MAG_SbA2_GCA_900290345.1	reductive_bacterial-type_DsrAB	Environmental_supercluster_1	Uncultured_DsrAB_family-level_lineage_8_(incl._Acidobacteria)
Peat_soil_MAG_SbA3_GCA_900290315.1	reductive_bacterial-type_DsrAB	Environmental_supercluster_1	Uncultured_DsrAB_family-level_lineage_8_(incl._Acidobacteria)
Peat_soil_MAG_SbA4_GCA_900290305.1	reductive_bacterial-type_DsrAB	Environmental_supercluster_1	Uncultured_DsrAB_family-level_lineage_8_(incl._Acidobacteria)
Peat_soil_MAG_SbA5_GCA_900290245.1	reductive_bacterial-type_DsrAB	Environmental_supercluster_1	Uncultured_DsrAB_family-level_lineage_8_(incl._Acidobacteria)
Peat_soil_MAG_SbA6_GCA_900290325.1	reductive_bacterial-type_DsrAB	Environmental_supercluster_1	Uncultured_DsrAB_family-level_lineage_8_(incl._Acidobacteria)
Peat_soil_MAG_SbA7_GCA_900290225.1	reductive_bacterial-type_DsrAB	Environmental_supercluster_1	Uncultured_DsrAB_family-level_lineage_8_(incl._Acidobacteria)
Peat_soil_MAG_SbB1_GCA_900290335.1	oxidative_bacterial_type_DsrAB	Betaproteobacteria
Peat_soil_MAG_SbB2_GCA_900290295.1	oxidative_bacterial_type_DsrAB	Betaproteobacteria
Peat_soil_MAG_SbD1_GCA_900290365.1	reductive_bacterial-type_DsrAB	Deltaproteobacteria_supercluster	Syntrophobacteraceae
Peat_soil_MAG_SbF1_GCA_900290375.1	reductive_bacterial-type_DsrAB	Firmicutes_group	Desulfosporosinus
Peat_soil_MAG_SbV1_GCA_900290355.1	Verrucomicrobia
Sedimenticola_selenatireducens_DSM_17993_ATZE01000001	oxidative_bacterial_type_DsrAB	Gammaproteobacteria_(incl._Muproteobacteria)
Subsurface_aquifer_sediment_metagenome_contig74003_18_AMQJ01001075	reductive_bacterial-type_DsrAB	Deltaproteobacteria_supercluster	Desulfobacteraceae
Sulfuricella_denitrificans_skB26_GCA_000297055.2	oxidative_bacterial_type_DsrAB	Betaproteobacteria
Sulfate_reducing_bacterium_mXyS1_DSM_12567_AF482456	reductive_bacterial-type_DsrAB	Deltaproteobacteria_supercluster	Desulfatiglans_anilini_lineage
Saltmarsh_clone_PIMO1D01_AY741581	reductive_bacterial-type_DsrAB	Deltaproteobacteria_supercluster	Desulfobacteraceae
Saltmarsh_clone_PIMO8F06_AY741579	reductive_bacterial-type_DsrAB	Deltaproteobacteria_supercluster	Desulfobacteraceae
Saltmarsh_clone_PIMO8E04_AY741578	reductive_bacterial-type_DsrAB	Deltaproteobacteria_supercluster	Desulfobacteraceae
Saltmarsh_clone_PIMO8C12_AY741577	reductive_bacterial-type_DsrAB	Deltaproteobacteria_supercluster	Uncultured_DsrAB_family-level_lineage_1
Saltmarsh_clone_PIMO3F05_AY741576	reductive_bacterial-type_DsrAB	Deltaproteobacteria_supercluster	Desulfatiglans_anilini_lineage
Saltmarsh_clone_PIMO3E11_AY741575	reductive_bacterial-type_DsrAB	Deltaproteobacteria_supercluster	Desulfomonile_tiedjei_lineage
Saltmarsh_clone_PIMO3D11_AY741574	reductive_bacterial-type_DsrAB	Deltaproteobacteria_supercluster	Desulfobulbaceae
Saltmarsh_clone_PIMO3D08_AY741573	reductive_bacterial-type_DsrAB	Environmental_supercluster_1	Uncultured_DsrAB_family-level_lineage_9_(incl._Acidobacteria)
Saltmarsh_clone_PIMO3C01_AY741571	reductive_bacterial-type_DsrAB	Environmental_supercluster_1	Uncultured_DsrAB_family-level_lineage_9_(incl._Acidobacteria)
Saltmarsh_clone_PIMO3B02_AY741570	reductive_bacterial-type_DsrAB	Deltaproteobacteria_supercluster	Desulfobacteraceae
Saltmarsh_clone_PIMO2G04_AY741569	reductive_bacterial-type_DsrAB	Deltaproteobacteria_supercluster	Desulfobacteraceae
Saltmarsh_clone_PIMO2F05_AY741568	reductive_bacterial-type_DsrAB	Deltaproteobacteria_supercluster	Desulfatiglans_anilini_lineage
Saltmarsh_clone_PIMOD08_AY741567	reductive_bacterial-type_DsrAB	Deltaproteobacteria_supercluster	Desulfobacteraceae
Saltmarsh_clone_PIMO2D05_AY741566	reductive_bacterial-type_DsrAB	Environmental_supercluster_1	Uncultured_DsrAB_family-level_lineage_9_(incl._Acidobacteria)
Saltmarsh_clone_PIMO2B08_AY741565	reductive_bacterial-type_DsrAB	Deltaproteobacteria_supercluster	Desulfobulbaceae
Saltmarsh_clone_PIMO2B05_AY741564	reductive_bacterial-type_DsrAB	Deltaproteobacteria_supercluster	Desulfobacteraceae
Saltmarsh_clone_PIMO2A05_AY741562	reductive_bacterial-type_DsrAB	Deltaproteobacteria_supercluster	Desulfobacteraceae
Saltmarsh_clone_PIMO1H08_AY741561	reductive_bacterial-type_DsrAB	Deltaproteobacteria_supercluster	Desulfobacteraceae
Saltmarsh_clone_PIMO1F10_AY741560	reductive_bacterial-type_DsrAB	Firmicutes_group	Uncultured_DsrAB_family-level_lineage_5
Saltmarsh_clone_PIMOE01_AY741559	reductive_bacterial-type_DsrAB	Environmental_supercluster_1	Uncultured_DsrAB_family-level_lineage_9_(incl._Acidobacteria)
Saltmarsh_clone_PIMO1D07_AY741558	reductive_bacterial-type_DsrAB	Deltaproteobacteria_supercluster	Desulfobulbaceae
Saltmarsh_clone_PIMO1C04_AY741557	reductive_bacterial-type_DsrAB	Deltaproteobacteria_supercluster	Desulfobacteraceae
Saltmarsh_clone_PIMO1B07_AY741556	reductive_bacterial-type_DsrAB	Deltaproteobacteria_supercluster	Desulfobacteraceae
Saltmarsh_clone_PIMO1A12_AY741555	reductive_bacterial-type_DsrAB	Deltaproteobacteria_supercluster	Desulfobacteraceae
Desulfosarcina_ovata_oXyS1_DSM_13228_AF482465	reductive_bacterial-type_DsrAB	Deltaproteobacteria_supercluster	Desulfobacteraceae
Symbiont_of_Paracatenula_ruetzleri_37_EU155050	oxidative_bacterial_type_DsrAB	Alphaproteobacteria
Symbiont_of_Paracatenula_sp._15_EU155053	oxidative_bacterial_type_DsrAB	Alphaproteobacteria
Symbiont_of_Stilbonema_majum_2_EU155051	oxidative_bacterial_type_DsrAB	Gammaproteobacteria_(incl._Muproteobacteria)
Syntrophobacter_fumaroxidans_DSM_10017_AF418193	reductive_bacterial-type_DsrAB	Deltaproteobacteria_supercluster	Syntrophobacteraceae
Syntrophobacter_fumaroxidans_MPOB_NC_008554	reductive_bacterial-type_DsrAB	Deltaproteobacteria_supercluster	Syntrophobacteraceae
Syntrophobacter_wolinii_DSM_2805_AF418192	reductive_bacterial-type_DsrAB	Deltaproteobacteria_supercluster	Syntrophobacteraceae
Sporotomaculum_hydroxybenzoicum_DSM_5475_AY626025	reductive_bacterial-type_DsrAB	Deltaproteobacteria_supercluster	LA-dsrAB_Firmicutes_1
Thiocystis_violacea_DSM_208_EU155043	oxidative_bacterial_type_DsrAB	Gammaproteobacteria_(incl._Muproteobacteria)
Thermodesulfatator_atlanticus_AT1325_FN186055	reductive_bacterial-type_DsrAB	Deltaproteobacteria_supercluster	Thermodesulfobacteria
Thermodesulfobacterium_hveragerdense_DSM_12571_AUIT01000014	reductive_bacterial-type_DsrAB	Deltaproteobacteria_supercluster	Thermodesulfobacteria
Thermodesulfatator_indicus_DSM_15286_CP002683	reductive_bacterial-type_DsrAB	Deltaproteobacteria_supercluster	Thermodesulfobacteria
Thermodesulfovibrio_islandicus_DSM_12570_AF334599	reductive_bacterial-type_DsrAB	Nitrospirae_supercluster	Thermodesulfovibrio
Thermodesulfovibrio_yellowstonii_DSM_11347_U58122	reductive_bacterial-type_DsrAB	Nitrospirae_supercluster	Thermodesulfovibrio
Thioflavicoccus_mobilis_8321_NC_019940	oxidative_bacterial_type_DsrAB	Gammaproteobacteria_(incl._Muproteobacteria)
Thiobacillus_denitrificans_ATCC_25259_NC_007404	oxidative_bacterial_type_DsrAB	Betaproteobacteria
Thiobacillus_thioparus_DSM_505_EU155054	oxidative_bacterial_type_DsrAB	Betaproteobacteria
Thermanaeromonas_toyohensis_ToBE_DSM_14490_GCA_900176005.1	reductive_bacterial-type_DsrAB	Firmicutes_group	Unclassified
Thermodesulfovibrio_yellowstonii_DSM_11347_CP001147	reductive_bacterial-type_DsrAB	Nitrospirae_supercluster	Thermodesulfovibrio
Thermodesulfovibrio_thiophilus_DSM_17215_AUIU01000015	reductive_bacterial-type_DsrAB	Nitrospirae_supercluster	Thermodesulfovibrio
Thiorhodococcus_drewsii_AZ1_ctg199_AFWT01000012	oxidative_bacterial_type_DsrAB	Gammaproteobacteria_(incl._Muproteobacteria)
Thiothrix_nivea_DSM_5205_EU155048	oxidative_bacterial_type_DsrAB	Gammaproteobacteria_(incl._Muproteobacteria)
Thioalkalivibrio_nitratireducens_DSM_14787_NC_019902	oxidative_bacterial_type_DsrAB	Unclassified
Thioalkalivibrio_thiocyanodenitrificans_ARhD_1_AQZO01000005	oxidative_bacterial_type_DsrAB	Gammaproteobacteria_(incl._Muproteobacteria)
Thioalkalivibrio_thiocyanoxidans_ARh_4_CP007029	oxidative_bacterial_type_DsrAB	Gammaproteobacteria_(incl._Muproteobacteria)
Thermodesulforhabdus_norvegica_A8444_AJ277293	reductive_bacterial-type_DsrAB	Deltaproteobacteria_supercluster	Syntrophobacteraceae
Thermodesulforhabdus_norvegica_DSM_9990_AF334597	reductive_bacterial-type_DsrAB	Deltaproteobacteria_supercluster	Syntrophobacteraceae
Thiocapsa_marina_DSM_5653_EU155052	oxidative_bacterial_type_DsrAB	Gammaproteobacteria_(incl._Muproteobacteria)
Thiocapsa_rosea_DSM_235_EU155049	oxidative_bacterial_type_DsrAB	Gammaproteobacteria_(incl._Muproteobacteria)
Thiocapsa_roseopersicina_DSM_219_EU155045	oxidative_bacterial_type_DsrAB	Gammaproteobacteria_(incl._Muproteobacteria)
Thiocapsa_roseopersicina_M11_EU155044	oxidative_bacterial_type_DsrAB	Gammaproteobacteria_(incl._Muproteobacteria)
Thiocystis_violascens_DSM_198_CP003154	oxidative_bacterial_type_DsrAB	Gammaproteobacteria_(incl._Muproteobacteria)
Thiolinea_disciformis_DSM_14473_NZ_AQVE01000035	oxidative_bacterial_type_DsrAB	Gammaproteobacteria_(incl._Muproteobacteria)
Thiofilum_flexile_DSM_14609_ARCL01000006	oxidative_bacterial_type_DsrAB	Gammaproteobacteria_(incl._Muproteobacteria)
Thermodesulfobacterium_commune_DSM_2178_AF334596	reductive_bacterial-type_DsrAB	Deltaproteobacteria_supercluster	Thermodesulfobacteria
Thermodesulfobacterium_thermophilum_DSM_1276_AF334598	reductive_bacterial-type_DsrAB	Deltaproteobacteria_supercluster	Thermodesulfobacteria
Pyrobaculum_neutrophilum_V24Sta_NC_010525	reductive_archaeal_type_DsrAB	Pyrobaculum
Thermodesulfobium_narugense_DSM_14796_AB077818	reductive_bacterial-type_DsrAB	Firmicutes_group	Thermodesulfobium_narugense_(AB077818,_CP002690)
Thiorhodovibrio_sp._970_AFWS02000032	oxidative_bacterial_type_DsrAB	Gammaproteobacteria_(incl._Muproteobacteria)
Desulfonatronaceae_bacterium_UBA663_GCA_002299865.1	reductive_bacterial-type_DsrAB	Deltaproteobacteria_supercluster	Unclassified
Proteobacteria_bacterium_UBA664_GCA_002299125.1	oxidative_bacterial_type_DsrAB	Betaproteobacteria
Nitrospiraceae_bacterium_UBA665_GCA_002299835.1	reductive_bacterial-type_DsrAB	Nitrospirae_supercluster	Unclassified
Desulfovibrio_sp._UBA728_GCA_002298725.1	reductive_bacterial-type_DsrAB	Deltaproteobacteria_supercluster	Desulfovibrionaceae
Sporomusaceae_bacterium_UBA864_GCA_002295335.1	reductive_bacterial-type_DsrAB	Firmicutes_group	Sporomusaceae
Desulforudis_bacterium_UBA911_GCA_002294005.1	reductive_bacterial-type_DsrAB	Deltaproteobacteria_supercluster	LA-dsrAB_Firmicutes_2
Desulfovibrionaceae_bacterium_UBA930_GCA_002293605.1	reductive_bacterial-type_DsrAB	Deltaproteobacteria_supercluster	Desulfovibrionaceae
Eggerthellales_bacterium_UBA948_GCA_002293265.1	reductive_bacterial-type_DsrAB	Firmicutes_group	Unclassified
Deltaproteobacteria_bacterium_UBA1014_GCA_002291585.1	oxidative_bacterial_type_DsrAB	Chlorobi
Thermoplasmata_archaeon_UBA61_GCA_002503985.1	reductive_archaeal_type_DsrAB	Unclassified
Syntrophaceae_bacterium_UBA1411_GCA_002304995.1	reductive_bacterial-type_DsrAB	Firmicutes_group	Uncultured_DsrAB_family-level_lineage_6_(incl._Syntrophales)
Gallionellaceae_bacterium_UBA1605_GCA_002321645.1	oxidative_bacterial_type_DsrAB	Betaproteobacteria
Proteobacteria_bacterium_UBA1858_GCA_002338385.1	oxidative_bacterial_type_DsrAB	Gammaproteobacteria_(incl._Muproteobacteria)
Sporomusaceae_bacterium_UBA1887_GCA_002337925.1	reductive_bacterial-type_DsrAB	Firmicutes_group	Sporomusaceae
Candidatus_Ruthia_sp._UBA2013_GCA_002335045.1	oxidative_bacterial_type_DsrAB	Gammaproteobacteria_(incl._Muproteobacteria)
Desulfobacteraceae_bacterium_UBA2130_GCA_002329025.1	oxidative_bacterial_type_DsrAB	Chlorobi
Proteobacteria_bacterium_UBA2132_GCA_002328995.1	oxidative_bacterial_type_DsrAB	Gammaproteobacteria_(incl._Muproteobacteria)
Rhodospirillaceae_bacterium_UBA2139_GCA_002328385.1	oxidative_bacterial_type_DsrAB	Alphaproteobacteria
Rhodospirillaceae_bacterium_UBA2165_GCA_002327565.1	oxidative_bacterial_type_DsrAB	Alphaproteobacteria
Desulfobulbaceae_bacterium_UBA2213_GCA_002327225.1	reductive_bacterial-type_DsrAB	Deltaproteobacteria_supercluster	Desulfobulbaceae
Gallionellaceae_bacterium_UBA2239_GCA_002347615.1	oxidative_bacterial_type_DsrAB	Betaproteobacteria
Rhodocyclaceae_bacterium_UBA2250_GCA_002347285.1	oxidative_bacterial_type_DsrAB	Betaproteobacteria
Syntrophaceae_bacterium_UBA2251_GCA_002347815.1	reductive_bacterial-type_DsrAB	Firmicutes_group	Uncultured_DsrAB_family-level_lineage_6_(incl._Syntrophales)
Desulfobulbaceae_bacterium_UBA2270_GCA_002347745.1	reductive_bacterial-type_DsrAB	Deltaproteobacteria_supercluster	Desulfobulbaceae
Rhodocyclaceae_bacterium_UBA2271_GCA_002347405.1	oxidative_bacterial_type_DsrAB	Betaproteobacteria
Desulfobulbaceae_bacterium_UBA2273_GCA_002347095.1	reductive_bacterial-type_DsrAB	Deltaproteobacteria_supercluster	Desulfobulbaceae
Desulfobulbaceae_bacterium_UBA2276_GCA_002347085.1	reductive_bacterial-type_DsrAB	Deltaproteobacteria_supercluster	Desulfobulbaceae
Syntrophaceae_bacterium_UBA2280_GCA_002347685.1	reductive_bacterial-type_DsrAB	Firmicutes_group	Uncultured_DsrAB_family-level_lineage_6_(incl._Syntrophales)
Thaumarchaeota_archaeon_UBA160_GCA_002506605.1	reductive_archaeal_type_DsrAB	Vulcanisaeta
Caldivirga_sp._UBA161_GCA_002506515.1	reductive_archaeal_type_DsrAB	Unclassified
Thermocladium_sp._UBA166_GCA_002508315.1	reductive_archaeal_type_DsrAB	Unclassified
Firmicutes_bacterium_UBA2598_GCA_002339345.1	reductive_bacterial-type_DsrAB	Firmicutes_group	Unclassified
Nitrospiraceae_bacterium_UBA2600_GCA_002339325.1	reductive_bacterial-type_DsrAB	Nitrospirae_supercluster	Thermodesulfovibrio
Desulfobacteraceae_bacterium_UBA2771_GCA_002352605.1	reductive_bacterial-type_DsrAB	Deltaproteobacteria_supercluster	Desulfobacteraceae
Deltaproteobacteria_bacterium_UBA3076_GCA_002367355.1	reductive_bacterial-type_DsrAB	Deltaproteobacteria_supercluster	Thermodesulfobacteria
Rhodobacteraceae_bacterium_UBA3087_GCA_002367285.1	oxidative_bacterial_type_DsrAB	Alphaproteobacteria
Proteobacteria_bacterium_UBA3123_GCA_002365355.1	oxidative_bacterial_type_DsrAB	Gammaproteobacteria_(incl._Muproteobacteria)
Proteobacteria_bacterium_UBA3124_GCA_002365315.1	oxidative_bacterial_type_DsrAB	Gammaproteobacteria_(incl._Muproteobacteria)
Thiobacillus_sp._UBA3361_GCA_002360535.1	oxidative_bacterial_type_DsrAB	Betaproteobacteria
Archaeoglobus_sp._UBA230_GCA_002507545.1	reductive_bacterial-type_DsrAB	Archaeoglobus
Nitrospiraceae_bacterium_UBA3562_GCA_002376155.1	reductive_bacterial-type_DsrAB	Nitrospirae_supercluster	Uncultured_DsrAB_family-level_lineage_13_(incl._Nitrospiraceae)
Firmicutes_bacterium_UBA3569_GCA_002376455.1	reductive_bacterial-type_DsrAB	Firmicutes_group	Unclassified
Archaeoglobus_sp._UBA234_GCA_002494625.1	reductive_bacterial-type_DsrAB	Archaeoglobus
Firmicutes_bacterium_UBA3572_GCA_002375985.1	reductive_bacterial-type_DsrAB	Deltaproteobacteria_supercluster	LA-dsrAB_Firmicutes_2
Desulfovibrionaceae_bacterium_UBA3823_GCA_002369295.1	reductive_bacterial-type_DsrAB	Deltaproteobacteria_supercluster	Desulfovibrionaceae
Syntrophaceae_bacterium_UBA4059_GCA_002382045.1	reductive_bacterial-type_DsrAB	Firmicutes_group	Uncultured_DsrAB_family-level_lineage_6_(incl._Syntrophales)
Moorella_sp._UBA4076_GCA_002383405.1	reductive_bacterial-type_DsrAB	Deltaproteobacteria_supercluster	LA-dsrAB_Firmicutes_1
Gallionella_sp._UBA4121_GCA_002381565.1	oxidative_bacterial_type_DsrAB	Betaproteobacteria
Rhodoferax_sp._UBA4127_GCA_002381045.1	oxidative_bacterial_type_DsrAB	Betaproteobacteria
Proteobacteria_bacterium_UBA4575_GCA_002386945.1	oxidative_bacterial_type_DsrAB	Gammaproteobacteria_(incl._Muproteobacteria)
Gallionella_sp._UBA4666_GCA_002405315.1	oxidative_bacterial_type_DsrAB	Betaproteobacteria
Desulfosporosinus_sp._UBA4726_GCA_002404215.1	reductive_bacterial-type_DsrAB	Firmicutes_group	Desulfosporosinus
Gallionella_sp._UBA4737_GCA_002403995.1	oxidative_bacterial_type_DsrAB	Betaproteobacteria
Desulfosporosinus_sp._UBA4745_GCA_002403815.1	reductive_bacterial-type_DsrAB	Firmicutes_group	Desulfosporosinus
Desulfatitalea_sp._UBA4791_GCA_002402905.1	reductive_bacterial-type_DsrAB	Deltaproteobacteria_supercluster	Desulfobacteraceae
Syntrophomonas_sp._UBA4878_GCA_002399315.1	reductive_bacterial-type_DsrAB	Firmicutes_group	Uncultured_bacteria_(incl._Syntrophomonadaceae)
Syntrophomonas_sp._UBA4894_GCA_002398325.1	reductive_bacterial-type_DsrAB	Firmicutes_group	Uncultured_bacteria_(incl._Syntrophomonadaceae)
Desulfobulbaceae_bacterium_UBA5121_GCA_002414225.1	reductive_bacterial-type_DsrAB	Deltaproteobacteria_supercluster	Desulfobulbaceae
Syntrophomonas_sp._UBA5288_GCA_002408445.1	reductive_bacterial-type_DsrAB	Firmicutes_group	Uncultured_bacteria_(incl._Syntrophomonadaceae)
Spirochaetia_bacterium_UBA5368_GCA_002407865.1	reductive_bacterial-type_DsrAB	Firmicutes_group	Uncultured_bacteria_(incl._Spirochaetes)
Desulfobacteraceae_bacterium_UBA5605_GCA_002424785.1	reductive_bacterial-type_DsrAB	Deltaproteobacteria_supercluster	Desulfobacteraceae
Desulfobacteraceae_bacterium_UBA5616_copy_2_GCA_002423615.1	reductive_bacterial-type_DsrAB	Deltaproteobacteria_supercluster	LA-dsrAB_Firmicutes_1
Desulfobacteraceae_bacterium_UBA5616_copy_1_GCA_002423615.1	reductive_bacterial-type_DsrAB	Deltaproteobacteria_supercluster	Desulfobacteraceae
Syntrophaceae_bacterium_UBA5619_GCA_002424545.1	reductive_bacterial-type_DsrAB	Deltaproteobacteria_supercluster	Desulfomonile_tiedjei_lineage
Deltaproteobacteria_bacterium_UBA5754_GCA_002419025.1	reductive_bacterial-type_DsrAB	Deltaproteobacteria_supercluster	Thermodesulfobacteria
Syntrophaceae_bacterium_UBA5828_GCA_002432985.1	reductive_bacterial-type_DsrAB	Firmicutes_group	Uncultured_DsrAB_family-level_lineage_6_(incl._Syntrophales)
Desulfobacteraceae_bacterium_UBA5852_GCA_002432195.1	reductive_bacterial-type_DsrAB	Deltaproteobacteria_supercluster	Desulfobacteraceae
Sporomusaceae_bacterium_UBA5961_GCA_002430305.1	reductive_bacterial-type_DsrAB	Firmicutes_group	Sporomusaceae
Sporomusaceae_bacterium_UBA5989_GCA_002429845.1	reductive_bacterial-type_DsrAB	Firmicutes_group	Sporomusaceae
Gallionella_sp._UBA6045_GCA_002429165.1	oxidative_bacterial_type_DsrAB	Betaproteobacteria
Chloroflexi_bacterium_UBA6077_GCA_002436065.1	reductive_bacterial-type_DsrAB	Firmicutes_group	Unclassified
Desulfovibrio_sp._UBA6079_GCA_002428705.1	reductive_bacterial-type_DsrAB	Deltaproteobacteria_supercluster	Desulfovibrionaceae
Syntrophaceae_bacterium_UBA6112_GCA_002423465.1	reductive_bacterial-type_DsrAB	Deltaproteobacteria_supercluster	Desulfomonile_tiedjei_lineage
Dehalococcoidia_bacterium_UBA6227_GCA_002441015.1	reductive_bacterial-type_DsrAB	Firmicutes_group	Unclassified
Desulfovibrionaceae_bacterium_UBA6814_GCA_002452635.1	reductive_bacterial-type_DsrAB	Deltaproteobacteria_supercluster	Desulfovibrionaceae
Nitrospiraceae_bacterium_UBA6898_GCA_002448975.1	reductive_bacterial-type_DsrAB	Nitrospirae_supercluster	Uncultured_DsrAB_family-level_lineage_13_(incl._Nitrospiraceae)
Nitrospiraceae_bacterium_UBA6902_GCA_002451135.1	reductive_bacterial-type_DsrAB	Nitrospirae_supercluster	Uncultured_DsrAB_family-level_lineage_13_(incl._Nitrospiraceae)
Nitrospiraceae_bacterium_UBA6905_GCA_002451165.1	reductive_bacterial-type_DsrAB	Nitrospirae_supercluster	Uncultured_DsrAB_family-level_lineage_13_(incl._Nitrospiraceae)
Proteobacteria_bacterium_UBA6908_GCA_002451085.1	oxidative_bacterial_type_DsrAB	Gammaproteobacteria_(incl._Muproteobacteria)
Desulfobulbaceae_bacterium_UBA6913_GCA_002448905.1	reductive_bacterial-type_DsrAB	Deltaproteobacteria_supercluster	Desulfobulbaceae
Thiobacillus_sp._UBA6918_GCA_002450925.1	oxidative_bacterial_type_DsrAB	Betaproteobacteria
Spirochaetia_bacterium_UBA6919_GCA_002450905.1	oxidative_bacterial_type_DsrAB	Unclassified
Nitrospinaceae_bacterium_UBA7883_GCA_002500605.1	Nitrospirae_Nitrospinae_Gammaproteobacteria	Unclassified
Alphaproteobacteria_bacterium_UBA7893_GCA_002500465.1	oxidative_bacterial_type_DsrAB	Alphaproteobacteria
Uncultured_bacterium_clone_AK199_1_JQ256775_JQ256777	oxidative_bacterial_type_DsrAB	Gammaproteobacteria_(incl._Muproteobacteria)
Uncultured_bacterium_clone_AK199_D8_JQ256774_JQ256776	oxidative_bacterial_type_DsrAB	Alphaproteobacteria
MSW_digester_clone_MSNA02_AB114347	reductive_bacterial-type_DsrAB	Firmicutes_group	Uncultured_bacteria_(incl._Syntrophomonadaceae)
uncultured_bacterium_SAW6-28_dsrAB_AY101579	reductive_bacterial-type_DsrAB	Deltaproteobacteria_supercluster	LA-dsrAB_Firmicutes_1
Gold_mine_borehole_clone_SAE5-33_AY101580	reductive_bacterial-type_DsrAB	Deltaproteobacteria_supercluster	LA-dsrAB_Firmicutes_1
Gold_mine_borehole_clone_SAW6-30_AY101581	reductive_bacterial-type_DsrAB	Firmicutes_group	Unclassified
Deep_sea_microbial_mat_clone_YS18dsrAB01_AB451527	reductive_bacterial-type_DsrAB	Nitrospirae_supercluster	Uncultured_DsrAB_family-level_lineage_13_(incl._Nitrospiraceae)
uncultured_Desulfotomaculum_sp._DSR_Irb1_DQ415718	reductive_bacterial-type_DsrAB	Deltaproteobacteria_supercluster	Desulfohalobiaceae
uncultured_Desulfotomaculum_sp._DSR_srb10_DQ415719	reductive_bacterial-type_DsrAB	Deltaproteobacteria_supercluster	LA-dsrAB_Firmicutes_1
uncultured_Desulfotomaculum_sp._DSR_Irb3_DQ415722	reductive_bacterial-type_DsrAB	Deltaproteobacteria_supercluster	LA-dsrAB_Firmicutes_1
Hypersaline_sediment_clone_GSL_B8_DQ386222	reductive_bacterial-type_DsrAB	Deltaproteobacteria_supercluster	Desulfobacteraceae
Hypersaline_sediment_clone_GSL_I18_DQ386224	reductive_bacterial-type_DsrAB	Deltaproteobacteria_supercluster	Desulfohalobiaceae
hypersaline_sediment_clone_GSL_A20_DQ386226	reductive_bacterial-type_DsrAB	Deltaproteobacteria_supercluster	Desulfohalobiaceae
Hypersaline_sediment_clone_GSL_K1_DQ386227	reductive_bacterial-type_DsrAB	Deltaproteobacteria_supercluster	Desulfohalobiaceae
Hypersaline_sediment_clone_GSL_A5_DQ386228	reductive_bacterial-type_DsrAB	Deltaproteobacteria_supercluster	LA-dsrAB_Firmicutes_1
hypersaline_sediment_clone_GSL_B26_DQ386229	reductive_bacterial-type_DsrAB	Deltaproteobacteria_supercluster	Desulfohalobiaceae
Hypersaline_sediment_clone_GSL_D18_DQ386230	reductive_bacterial-type_DsrAB	Deltaproteobacteria_supercluster	Desulfohalobiaceae
hypersaline_sediment_clone_GSL_B5_DQ386231	reductive_bacterial-type_DsrAB	Deltaproteobacteria_supercluster	Desulfohalobiaceae
Polluted_aquifer_clone_LGWN15_EF065097	reductive_bacterial-type_DsrAB	Deltaproteobacteria_supercluster	Desulfohalobiaceae
Polluted_aquifer_clone_LGWN14_EF065096	reductive_bacterial-type_DsrAB	Deltaproteobacteria_supercluster	Desulfobacteraceae
Polluted_aquifer_clone_LGWN13_EF065095	reductive_bacterial-type_DsrAB	Firmicutes_group	Uncultured_DsrAB_family-level_lineage_6_(incl._Syntrophales)
Polluted_aquifer_clone_LGWN07_EF065094	reductive_bacterial-type_DsrAB	Deltaproteobacteria_supercluster	Desulfobulbaceae
Polluted_aquifer_clone_LGWN06_EF065093	reductive_bacterial-type_DsrAB	Firmicutes_group	Uncultured_DsrAB_family-level_lineage_4
Polluted_aquifer_clone_LGWN04_EF065092	reductive_bacterial-type_DsrAB	Deltaproteobacteria_supercluster	Desulfobulbaceae
Polluted_aquifer_clone_LGWN05_EF065091	reductive_bacterial-type_DsrAB	Deltaproteobacteria_supercluster	Desulfobulbaceae
Polluted_aquifer_clone_LGWN12_EF065090	reductive_bacterial-type_DsrAB	Deltaproteobacteria_supercluster	Desulfobulbaceae
Polluted_aquifer_clone_LGWN01_EF065089	reductive_bacterial-type_DsrAB	Deltaproteobacteria_supercluster	Desulfobulbaceae
Polluted_aquifer_clone_LGWN08_EF065088	reductive_bacterial-type_DsrAB	Deltaproteobacteria_supercluster	Desulfobulbaceae
Polluted_aquifer_clone_LGWN11_EF065087	reductive_bacterial-type_DsrAB	Environmental_supercluster_1	Unclassified
Polluted_aquifer_clone_LGWN10_EF065086	reductive_bacterial-type_DsrAB	Deltaproteobacteria_supercluster	Desulfobacteraceae
Polluted_aquifer_clone_LGWN03_EF065085	reductive_bacterial-type_DsrAB	Deltaproteobacteria_supercluster	Desulfobulbaceae
Polluted_aquifer_clone_LGWN09_EF065084	reductive_bacterial-type_DsrAB	Deltaproteobacteria_supercluster	Desulfatiglans_anilini_lineage
Polluted_aquifer_clone_LGWN02_EF065083	reductive_bacterial-type_DsrAB	Deltaproteobacteria_supercluster	Desulfobulbaceae
Polluted_aquifer_clone_LGWK06_EF065082	reductive_bacterial-type_DsrAB	Deltaproteobacteria_supercluster	Desulfobulbaceae
Polluted_aquifer_clone_LGWK01_EF065081	reductive_bacterial-type_DsrAB	Deltaproteobacteria_supercluster	Desulfobulbaceae
Polluted_aquifer_clone_LGWK10_EF065080	reductive_bacterial-type_DsrAB	Deltaproteobacteria_supercluster	Desulfobulbaceae
Polluted_aquifer_clone_LGWK05_EF065079	reductive_bacterial-type_DsrAB	Deltaproteobacteria_supercluster	Desulfovibrionaceae
Polluted_aquifer_clone_LGWK08_EF065078	reductive_bacterial-type_DsrAB	Deltaproteobacteria_supercluster	Desulfobulbaceae
Polluted_aquifer_clone_LGWK13_EF065077	reductive_bacterial-type_DsrAB	Deltaproteobacteria_supercluster	Unclassified
Polluted_aquifer_clone_LGWK17_EF065076	reductive_bacterial-type_DsrAB	Deltaproteobacteria_supercluster	Desulfobulbaceae
Polluted_aquifer_clone_LGWK14_EF065075	reductive_bacterial-type_DsrAB	Deltaproteobacteria_supercluster	Desulfobulbaceae
Polluted_aquifer_clone_LGWK12_EF065074	reductive_bacterial-type_DsrAB	Deltaproteobacteria_supercluster	Desulfovibrionaceae
Polluted_aquifer_clone_LGWK04_EF065073	reductive_bacterial-type_DsrAB	Deltaproteobacteria_supercluster	Desulfohalobiaceae
Polluted_aquifer_clone_LGWK07_EF065072	reductive_bacterial-type_DsrAB	Deltaproteobacteria_supercluster	Desulfobulbaceae
Polluted_aquifer_clone_LGWK18_EF065071	reductive_bacterial-type_DsrAB	Deltaproteobacteria_supercluster	Desulfobacca_acetoxidans
Polluted_aquifer_clone_LGWK09_EF065070	reductive_bacterial-type_DsrAB	Firmicutes_group	Uncultured_DsrAB_family-level_lineage_5
Polluted_aquifer_clone_LGWK16_EF065069	reductive_bacterial-type_DsrAB	Firmicutes_group	Uncultured_bacteria_(incl._Deltaproteobacteria_RBG_13_61_14)
Polluted_aquifer_clone_LGWK11_EF065068	reductive_bacterial-type_DsrAB	Deltaproteobacteria_supercluster	Desulfomonile_tiedjei_lineage
Polluted_aquifer_clone_LGWK03_EF065067	reductive_bacterial-type_DsrAB	Deltaproteobacteria_supercluster	Desulfobulbaceae
Polluted_aquifer_clone_LGWK15_EF065066	reductive_bacterial-type_DsrAB	Deltaproteobacteria_supercluster	Desulfatiglans_anilini_lineage
Polluted_aquifer_clone_LGWK02_EF065065	reductive_bacterial-type_DsrAB	Deltaproteobacteria_supercluster	Desulfohalobiaceae
Polluted_aquifer_clone_LGWI03_EF065064	reductive_bacterial-type_DsrAB	Deltaproteobacteria_supercluster	Desulfomonile_tiedjei_lineage
Polluted_aquifer_clone_LGWI17_EF065063	reductive_bacterial-type_DsrAB	Deltaproteobacteria_supercluster	Desulfatiglans_anilini_lineage
Polluted_aquifer_clone_LGWI18_EF065062	reductive_bacterial-type_DsrAB	Firmicutes_group	Uncultured_DsrAB_family-level_lineage_5
Polluted_aquifer_clone_LGWI02_EF065061	reductive_bacterial-type_DsrAB	Deltaproteobacteria_supercluster	Desulfomonile_tiedjei_lineage
Polluted_aquifer_clone_LGWI11_EF065060	reductive_bacterial-type_DsrAB	Deltaproteobacteria_supercluster	Desulfobacteraceae
Polluted_aquifer_clone_LGWI16_EF065059	reductive_bacterial-type_DsrAB	Deltaproteobacteria_supercluster	Desulfomonile_tiedjei_lineage
Polluted_aquifer_clone_LGWI12_EF065058	reductive_bacterial-type_DsrAB	Deltaproteobacteria_supercluster	Desulfobulbaceae
Polluted_aquifer_clone_LGWI09_EF065057	reductive_bacterial-type_DsrAB	Nitrospirae_supercluster	Uncultured_DsrAB_family-level_lineage_10_(incl._Nitrospirae_bacterium_GWD2_57_9)
Polluted_aquifer_clone_LGWI13_EF065056	reductive_bacterial-type_DsrAB	Firmicutes_group	Uncultured_DsrAB_family-level_lineage_7
Polluted_aquifer_clone_LGWI04_EF065055	reductive_bacterial-type_DsrAB	Deltaproteobacteria_supercluster	Desulfobulbaceae
Polluted_aquifer_clone_LGWI19_EF065054	reductive_bacterial-type_DsrAB	Deltaproteobacteria_supercluster	Desulfobacteraceae
Polluted_aquifer_clone_LGWI06_EF065053	reductive_bacterial-type_DsrAB	Deltaproteobacteria_supercluster	Desulfobacteraceae
Polluted_aquifer_clone_LGWI07_EF065052	reductive_bacterial-type_DsrAB	Deltaproteobacteria_supercluster	Desulfomonile_tiedjei_lineage
Polluted_aquifer_clone_LGWI15_EF065051	reductive_bacterial-type_DsrAB	Deltaproteobacteria_supercluster	Desulfobulbaceae
Polluted_aquifer_clone_LGWI20_EF065050	reductive_bacterial-type_DsrAB	Environmental_supercluster_1	Uncultured_DsrAB_family-level_lineage_9_(incl._Acidobacteria)
Polluted_aquifer_clone_LGWI21_EF065049	reductive_bacterial-type_DsrAB	Nitrospirae_supercluster	Uncultured_DsrAB_family-level_lineage_10_(incl._Nitrospirae_bacterium_GWD2_57_9)
Polluted_aquifer_clone_LGWI01_EF065048	reductive_bacterial-type_DsrAB	Nitrospirae_supercluster	Uncultured_DsrAB_family-level_lineage_10_(incl._Nitrospirae_bacterium_GWD2_57_9)
Polluted_aquifer_clone_LGWI14_EF065047	reductive_bacterial-type_DsrAB	Deltaproteobacteria_supercluster	Desulfobacteraceae
Polluted_aquifer_clone_LGWI08_EF065046	reductive_bacterial-type_DsrAB	Deltaproteobacteria_supercluster	Desulfatiglans_anilini_lineage
Polluted_aquifer_clone_LGWI10_EF065045	reductive_bacterial-type_DsrAB	Deltaproteobacteria_supercluster	Desulfobacca_acetoxidans
Polluted_aquifer_clone_LGWI05_EF065044	reductive_bacterial-type_DsrAB	Deltaproteobacteria_supercluster	Desulfobacteraceae
Polluted_aquifer_clone_LGWG19_EF065043	reductive_bacterial-type_DsrAB	Deltaproteobacteria_supercluster	Desulfohalobiaceae
Polluted_aquifer_clone_LGWG03_EF065042	reductive_bacterial-type_DsrAB	Firmicutes_group	Uncultured_bacteria_(incl._Spirochaetes)
Polluted_aquifer_clone_LGWG09_EF065041	reductive_bacterial-type_DsrAB	Deltaproteobacteria_supercluster	Desulfobulbaceae
Polluted_aquifer_clone_LGWG13_EF065040	reductive_bacterial-type_DsrAB	Deltaproteobacteria_supercluster	Desulfobulbaceae
Polluted_aquifer_clone_LGWG20_EF065039	reductive_bacterial-type_DsrAB	Firmicutes_group	Uncultured_bacteria_(incl._Deltaproteobacteria_RBG_13_61_14)
Polluted_aquifer_clone_LGWG14_EF065038	reductive_bacterial-type_DsrAB	Deltaproteobacteria_supercluster	Desulfobacteraceae
Polluted_aquifer_clone_LGWG18_EF065037	reductive_bacterial-type_DsrAB	Deltaproteobacteria_supercluster	Desulfobacteraceae
Polluted_aquifer_clone_LGWG17_EF065036	reductive_bacterial-type_DsrAB	Deltaproteobacteria_supercluster	Desulfobacteraceae
Polluted_aquifer_clone_LGWG21_EF065035	reductive_bacterial-type_DsrAB	Deltaproteobacteria_supercluster	Desulfobulbaceae
Polluted_aquifer_clone_LGWG23_EF065033	reductive_bacterial-type_DsrAB	Deltaproteobacteria_supercluster	Desulfatiglans_anilini_lineage
Polluted_aquifer_clone_LGWG22_EF065032	reductive_bacterial-type_DsrAB	Deltaproteobacteria_supercluster	Desulfobulbaceae
Polluted_aquifer_clone_LGWG12_EF065031	reductive_bacterial-type_DsrAB	Nitrospirae_supercluster	Uncultured_DsrAB_family-level_lineage_10_(incl._Nitrospirae_bacterium_GWD2_57_9)
Polluted_aquifer_clone_LGWG04_EF065030	reductive_bacterial-type_DsrAB	Deltaproteobacteria_supercluster	Desulfobacteraceae
Polluted_aquifer_clone_LGWG24_EF065029	reductive_bacterial-type_DsrAB	Deltaproteobacteria_supercluster	Desulfatiglans_anilini_lineage
Polluted_aquifer_clone_LGWG05_EF065028	reductive_bacterial-type_DsrAB	Deltaproteobacteria_supercluster	Desulfobacteraceae
Polluted_aquifer_clone_LGWG10_EF065027	reductive_bacterial-type_DsrAB	Firmicutes_group	Uncultured_DsrAB_family-level_lineage_5
Polluted_aquifer_clone_LGWG15_EF065026	reductive_bacterial-type_DsrAB	Deltaproteobacteria_supercluster	Desulfobacteraceae
Polluted_aquifer_clone_LGWG06_EF065025	reductive_bacterial-type_DsrAB	Deltaproteobacteria_supercluster	Desulfobacteraceae
Polluted_aquifer_clone_LGWG08_EF065024	reductive_bacterial-type_DsrAB	Deltaproteobacteria_supercluster	Desulfobacca_acetoxidans
Polluted_aquifer_clone_LGWG07_EF065023	reductive_bacterial-type_DsrAB	Firmicutes_group	Uncultured_DsrAB_family-level_lineage_6_(incl._Syntrophales)
Polluted_aquifer_clone_LGWG25_EF065022	reductive_bacterial-type_DsrAB	Deltaproteobacteria_supercluster	Desulfobacca_acetoxidans
Polluted_aquifer_clone_LGWG01_EF065021	reductive_bacterial-type_DsrAB	Nitrospirae_supercluster	Uncultured_DsrAB_family-level_lineage_13_(incl._Nitrospiraceae)
Polluted_aquifer_clone_LGWG16_EF065020	reductive_bacterial-type_DsrAB	Deltaproteobacteria_supercluster	Desulfatiglans_anilini_lineage
Polluted_aquifer_clone_LGWG11_EF065019	reductive_bacterial-type_DsrAB	Environmental_supercluster_1	Unclassified
Black_Sea_sediment_clone_BSII-4_AM236170	reductive_bacterial-type_DsrAB	Deltaproteobacteria_supercluster	Desulfatiglans_anilini_lineage
Black_Sea_sediment_clone_BSII-2_AM236168	reductive_bacterial-type_DsrAB	Deltaproteobacteria_supercluster	Uncultured_bacteria_(incl._Deltaproteobacteria_RBG_13_43_22)
Victoria_Harbour_sediment_clone_VHS040_DQ112205	reductive_bacterial-type_DsrAB	Environmental_supercluster_1	Uncultured_DsrAB_family-level_lineage_12
Victoria_Harbour_sediment_clone_VHS061_DQ112198	reductive_bacterial-type_DsrAB	Deltaproteobacteria_supercluster	Uncultured_DsrAB_family-level_lineage_1
Seine_river_floodplain_clone_VO3_AY953406	reductive_bacterial-type_DsrAB	Deltaproteobacteria_supercluster	Desulfomonile_tiedjei_lineage
Seine_estuary_intertidal_zone_clone_VN10_AY953402	reductive_bacterial-type_DsrAB	Environmental_supercluster_1	Uncultured_DsrAB_family-level_lineage_8_(incl._Acidobacteria)
Seine_estuary_intertidal_zone_clone_VN11_AY953403	reductive_bacterial-type_DsrAB	Deltaproteobacteria_supercluster	Desulfobacteraceae
Bioreactor_clone_GranDSR16_AY929604	reductive_bacterial-type_DsrAB	Deltaproteobacteria_supercluster	Desulfovibrionaceae
Bioreactor_clone_GranDSR4_AY929598	reductive_bacterial-type_DsrAB	Firmicutes_group	Uncultured_DsrAB_family-level_lineage_6_(incl._Syntrophales)
Aarhus_bay_sediment_clone_DSRI-1_AM408829	reductive_bacterial-type_DsrAB	Firmicutes_group	Uncultured_DsrAB_family-level_lineage_5
Saltmarsh_clone_PIMO2A11_AY741563	reductive_bacterial-type_DsrAB	Deltaproteobacteria_supercluster	Uncultured_DsrAB_family-level_lineage_1
Saltmarsh_clone_PIMO3C12_AY741572	reductive_bacterial-type_DsrAB	Deltaproteobacteria_supercluster	Desulfobacteraceae
Saltmarsh_clone_PIMO8H06_AY741580	reductive_bacterial-type_DsrAB	Deltaproteobacteria_supercluster	Desulfobulbaceae
Seine_estuary_intertidal_zone_clone_VN8_AY953400	reductive_bacterial-type_DsrAB	Deltaproteobacteria_supercluster	Desulfobulbaceae
Seine_estuary_intertidal_zone_clone_VN9_AY953401	reductive_bacterial-type_DsrAB	Environmental_supercluster_1	Uncultured_DsrAB_family-level_lineage_9_(incl._Acidobacteria)
Seine_river_floodplain_clone_VO9_AY953412	reductive_bacterial-type_DsrAB	Deltaproteobacteria_supercluster	Desulfobulbaceae
Seine_estuary_intertidal_zone_clone_VN1_AY953393	reductive_bacterial-type_DsrAB	Deltaproteobacteria_supercluster	Desulfobacteraceae
Seine_estuary_intertidal_zone_clone_VN2_AY953394	reductive_bacterial-type_DsrAB	Deltaproteobacteria_supercluster	Desulfobacteraceae
Seine_estuary_intertidal_zone_clone_VN4_AY953396	reductive_bacterial-type_DsrAB	Deltaproteobacteria_supercluster	Desulfobacteraceae
Seine_estuary_intertidal_zone_clone_VN5_AY953397	reductive_bacterial-type_DsrAB	Deltaproteobacteria_supercluster	Desulfobulbaceae
Seine_estuary_intertidal_zone_clone_VN6_AY953398	reductive_bacterial-type_DsrAB	Deltaproteobacteria_supercluster	Desulfobulbaceae
Seine_estuary_intertidal_zone_clone_VN7_AY953399	reductive_bacterial-type_DsrAB	Deltaproteobacteria_supercluster	Desulfobulbaceae
Mangrove_forest_clone_PuertoRico.xCR050_AY367722	reductive_bacterial-type_DsrAB	Deltaproteobacteria_supercluster	Desulfohalobiaceae
Mangrove_forest_clone_PuertoRico.xCR031_AY367720	reductive_bacterial-type_DsrAB	Deltaproteobacteria_supercluster	Uncultured_bacteria_(incl._Deltaproteobacteria_RBG_13_43_22)
Victoria_Harbour_sediment_clone_VHS178_DQ112204	reductive_bacterial-type_DsrAB	Environmental_supercluster_1	Uncultured_DsrAB_family-level_lineage_12
Victoria_Harbour_sediment_clone_VHS033_DQ112203	reductive_bacterial-type_DsrAB	Deltaproteobacteria_supercluster	Desulfobulbaceae
Victoria_Harbour_sediment_clone_VHS032_DQ112202	reductive_bacterial-type_DsrAB	Environmental_supercluster_1	Uncultured_DsrAB_family-level_lineage_12
Victoria_Harbour_sediment_clone_VHS030_DQ112201	reductive_bacterial-type_DsrAB	Environmental_supercluster_1	Uncultured_DsrAB_family-level_lineage_12
Victoria_Harbour_sediment_clone_VHS105_DQ112200	reductive_bacterial-type_DsrAB	Environmental_supercluster_1	Uncultured_DsrAB_family-level_lineage_9_(incl._Acidobacteria)
Victoria_Harbour_sediment_clone_VHS058_DQ112199	reductive_bacterial-type_DsrAB	Deltaproteobacteria_supercluster	Desulfobacteraceae
Victoria_Harbour_sediment_clone_VHS096_DQ112197	reductive_bacterial-type_DsrAB	Environmental_supercluster_1	Uncultured_DsrAB_family-level_lineage_9_(incl._Acidobacteria)
Victoria_Harbour_sediment_clone_VHS121_DQ112196	reductive_bacterial-type_DsrAB	Environmental_supercluster_1	Uncultured_DsrAB_family-level_lineage_9_(incl._Acidobacteria)
Victoria_Harbour_sediment_clone_VHS104_DQ112195	reductive_bacterial-type_DsrAB	Environmental_supercluster_1	Uncultured_DsrAB_family-level_lineage_9_(incl._Acidobacteria)
Victoria_Harbour_sediment_clone_VHS102_DQ112194	reductive_bacterial-type_DsrAB	Environmental_supercluster_1	Uncultured_DsrAB_family-level_lineage_9_(incl._Acidobacteria)
Victoria_Harbour_sediment_clone_VHS084_DQ112193	reductive_bacterial-type_DsrAB	Deltaproteobacteria_supercluster	Desulfobacteraceae
Victoria_Harbour_sediment_clone_VHS111_DQ112192	reductive_bacterial-type_DsrAB	Environmental_supercluster_1	Uncultured_DsrAB_family-level_lineage_12
Victoria_Harbour_sediment_clone_VHS059_DQ112191	reductive_bacterial-type_DsrAB	Environmental_supercluster_1	Uncultured_DsrAB_family-level_lineage_9_(incl._Acidobacteria)
Victoria_Harbour_sediment_clone_VHS057_DQ112190	reductive_bacterial-type_DsrAB	Deltaproteobacteria_supercluster	Desulfobulbaceae
Victoria_Harbour_sediment_clone_VHS024_DQ112188	reductive_bacterial-type_DsrAB	Environmental_supercluster_1	Uncultured_DsrAB_family-level_lineage_9_(incl._Acidobacteria)
Bioreactor_clone_GranDSR11_AY929610	reductive_bacterial-type_DsrAB	Deltaproteobacteria_supercluster	Desulfovibrionaceae
Bioreactor_clone_GranDSR9_AY929608	reductive_bacterial-type_DsrAB	Firmicutes_group	Uncultured_DsrAB_family-level_lineage_5
Bioreactor_clone_GranDSR8_AY929607	reductive_bacterial-type_DsrAB	Deltaproteobacteria_supercluster	Desulfovibrionaceae
Bioreactor_clone_GranDSR12_AY929605	reductive_bacterial-type_DsrAB	Deltaproteobacteria_supercluster	Desulfovibrionaceae
Bioreactor_clone_GranDSR15_AY929603	reductive_bacterial-type_DsrAB	Deltaproteobacteria_supercluster	Desulfovibrionaceae
Bioreactor_clone_GranDSR14_AY929602	reductive_bacterial-type_DsrAB	Deltaproteobacteria_supercluster	Desulfomonile_tiedjei_lineage
Bioreactor_clone_GranDSR13_AY929601	reductive_bacterial-type_DsrAB	Deltaproteobacteria_supercluster	Desulfoarculus_baarsii_lineage
Bioreactor_clone_GranDSR17_AY929600	reductive_bacterial-type_DsrAB	Firmicutes_group	Uncultured_bacteria_(incl._Spirochaetes)
Bioreactor_clone_GranDSR5_AY929599	reductive_bacterial-type_DsrAB	Deltaproteobacteria_supercluster	Desulfoarculus_baarsii_lineage
Bioreactor_clone_GranDSR3_AY929597	reductive_bacterial-type_DsrAB	Firmicutes_group	Uncultured_DsrAB_family-level_lineage_6_(incl._Syntrophales)
Bioreactor_clone_GranDSR2_AY929596	reductive_bacterial-type_DsrAB	Deltaproteobacteria_supercluster	Desulfovibrionaceae
Bioreactor_clone_GranDSR1_AY929595	reductive_bacterial-type_DsrAB	Deltaproteobacteria_supercluster	Desulfovibrionaceae
Bioreactor_clone_GranDSR6_AY929594	reductive_bacterial-type_DsrAB	Firmicutes_group	Uncultured_DsrAB_family-level_lineage_5
Pearl_river_estuary_clone_SMTZDsr21_FJ748852	reductive_bacterial-type_DsrAB	Nitrospirae_supercluster	Uncultured_DsrAB_family-level_lineage_10_(incl._Nitrospirae_bacterium_GWD2_57_9)
Pearl_river_estuary_clone_SMTZDsr16_FJ748853	reductive_bacterial-type_DsrAB	Nitrospirae_supercluster	Uncultured_DsrAB_family-level_lineage_10_(incl._Nitrospirae_bacterium_GWD2_57_9)
Pearl_river_estuary_clone_TopDsr4_FJ748828	reductive_bacterial-type_DsrAB	Firmicutes_group	Uncultured_DsrAB_family-level_lineage_5
Pearl_river_estuary_clone_TopDsr22_FJ748829	reductive_bacterial-type_DsrAB	Firmicutes_group	Uncultured_DsrAB_family-level_lineage_5
Pearl_river_estuary_clone_SMTZDsr15_FJ748856	reductive_bacterial-type_DsrAB	Firmicutes_group	Uncultured_DsrAB_family-level_lineage_5
Pearl_river_estuary_clone_MidDsr67_FJ748841	reductive_bacterial-type_DsrAB	Firmicutes_group	Uncultured_DsrAB_family-level_lineage_5
Pearl_river_estuary_clone_TopDSR14_FJ748826	reductive_bacterial-type_DsrAB	Firmicutes_group	Uncultured_DsrAB_family-level_lineage_7
Pearl_River_estuary_clone_TopDsr40_FJ748827	reductive_bacterial-type_DsrAB	Firmicutes_group	Uncultured_DsrAB_family-level_lineage_7
Pearl_river_estuary_clone_SMTZDsr13_FJ748855	reductive_bacterial-type_DsrAB	Firmicutes_group	Uncultured_DsrAB_family-level_lineage_7
Pearl_river_estuary_clone_MidDsr75_FJ748840	reductive_bacterial-type_DsrAB	Firmicutes_group	Uncultured_DsrAB_family-level_lineage_6_(incl._Syntrophales)
Pearl_river_estuary_clone_TopDsr71_FJ748825	reductive_bacterial-type_DsrAB	Firmicutes_group	Uncultured_DsrAB_family-level_lineage_6_(incl._Syntrophales)
Pearl_river_estuary_clone_TopDsr1_FJ748823	reductive_bacterial-type_DsrAB	Firmicutes_group	Uncultured_DsrAB_family-level_lineage_6_(incl._Syntrophales)
Pearl_river_estuary_clone_TopDsr25_FJ748830	reductive_bacterial-type_DsrAB	Environmental_supercluster_1	Uncultured_DsrAB_family-level_lineage_8_(incl._Acidobacteria)
Pearl_river_estuary_clone_TopDsr7_FJ748831	reductive_bacterial-type_DsrAB	Environmental_supercluster_1	Uncultured_bacteria_(incl._bins_from_multiple_phyla)
Pearl_river_estuary_clone_SMTZDsr26_FJ748857	reductive_bacterial-type_DsrAB	Environmental_supercluster_1	Uncultured_bacteria_(incl._bins_from_multiple_phyla)
Pearl_river_estuary_clone_TopDsr35_FJ748832	reductive_bacterial-type_DsrAB	Environmental_supercluster_1	Uncultured_bacteria_(incl._bins_from_multiple_phyla)
Pearl_river_estuary_clone_TopDsr36_FJ748833	reductive_bacterial-type_DsrAB	Environmental_supercluster_1	Uncultured_DsrAB_family-level_lineage_9_(incl._Acidobacteria)
Pearl_river_estuary_clone_TopDsr13_FJ748834	reductive_bacterial-type_DsrAB	Environmental_supercluster_1	Uncultured_DsrAB_family-level_lineage_9_(incl._Acidobacteria)
Pearl_river_estuary_clone_TopDsr59_FJ748835	reductive_bacterial-type_DsrAB	Environmental_supercluster_1	Uncultured_DsrAB_family-level_lineage_9_(incl._Acidobacteria)
Pearl_river_estuary_clone_TopDsr8_FJ748836	reductive_bacterial-type_DsrAB	Environmental_supercluster_1	Uncultured_DsrAB_family-level_lineage_9_(incl._Acidobacteria)
Pearl_river_estuary_clone_TopDsr61_FJ748837	reductive_bacterial-type_DsrAB	Environmental_supercluster_1	Uncultured_DsrAB_family-level_lineage_9_(incl._Acidobacteria)
Pearl_river_estuary_clone_TopDsr78_FJ748838	reductive_bacterial-type_DsrAB	Environmental_supercluster_1	Uncultured_DsrAB_family-level_lineage_9_(incl._Acidobacteria)
Pearl_river_estuary_clone_BotDsr73_FJ748843	reductive_bacterial-type_DsrAB	Environmental_supercluster_1	Uncultured_DsrAB_family-level_lineage_9_(incl._Acidobacteria)
Pearl_river_estuary_clone_TopDsr2_FJ748839	reductive_bacterial-type_DsrAB	Environmental_supercluster_1	Uncultured_DsrAB_family-level_lineage_9_(incl._Acidobacteria)
Pearl_river_estuary_clone_MidDsr71_FJ748842	reductive_bacterial-type_DsrAB	Environmental_supercluster_1	Uncultured_DsrAB_family-level_lineage_9_(incl._Acidobacteria)
Pearl_river_estuary_clone_SMTZDsrH17_FJ748844	reductive_bacterial-type_DsrAB	Deltaproteobacteria_supercluster	Desulfobacteraceae
Pearl_river_estuary_clone_SMTZDsr32_FJ748845	reductive_bacterial-type_DsrAB	Deltaproteobacteria_supercluster	Desulfobacteraceae
Pearl_river_estuary_clone_TopDsr17_FJ748824	reductive_bacterial-type_DsrAB	Deltaproteobacteria_supercluster	Desulfobacteraceae
Pearl_river_estuary_clone_SMTZDsrH45_FJ748846	reductive_bacterial-type_DsrAB	Deltaproteobacteria_supercluster	Desulfobacteraceae
Pearl_river_estuary_clone_SMTZDsr25_FJ748847	reductive_bacterial-type_DsrAB	Deltaproteobacteria_supercluster	Desulfomonile_tiedjei_lineage
Pearl_river_estuary_clone_SMTZDsr17_FJ748849	reductive_bacterial-type_DsrAB	Deltaproteobacteria_supercluster	Desulfatiglans_anilini_lineage
Pearl_river_estuary_clone_SMTZDsrH44_FJ748851	reductive_bacterial-type_DsrAB	Deltaproteobacteria_supercluster	Desulfatiglans_anilini_lineage
Pearl_river_estuary_clone_SMTZDsr30_FJ748848	reductive_bacterial-type_DsrAB	Deltaproteobacteria_supercluster	Unclassified
Pearl_river_estuary_clone_SMTZDsr44_FJ748854	reductive_bacterial-type_DsrAB	Deltaproteobacteria_supercluster	Desulfobacca_acetoxidans
Pearl_river_estuary_clone_SMTZDsr29_FJ748850	reductive_bacterial-type_DsrAB	Deltaproteobacteria_supercluster	Desulfatiglans_anilini_lineage
Hydrothermal_vent_chimney_clone_INDO-3_AB124897	reductive_bacterial-type_DsrAB	Archaeoglobus
Hydrothermal_vent_chimney_clone_INDO-5_AB124898	reductive_bacterial-type_DsrAB	Deltaproteobacteria_supercluster	Thermodesulfobacteria
Hydrothermal_vent_chimney_clone_INDO-10_AB124901	reductive_bacterial-type_DsrAB	Deltaproteobacteria_supercluster	Thermodesulfobacteria
Hydrothermal_vent_chimney_clone_INDO-12_AB124902	reductive_bacterial-type_DsrAB	Deltaproteobacteria_supercluster	Thermodesulfobacteria
Hydrothermal_vent_chimney_clone_INDO-30_AB124913	reductive_bacterial-type_DsrAB	Archaeoglobus
Hydrothermal_vent_chimney_clone_INDO-34_AB124916	reductive_bacterial-type_DsrAB	Archaeoglobus
Hydrothermal_vent_chimney_clone_NBC-3_AB124919	reductive_bacterial-type_DsrAB	Deltaproteobacteria_supercluster	Desulfobulbaceae
Hydrothermal_vent_chimney_clone_NBC-6_AB124920	reductive_bacterial-type_DsrAB	Deltaproteobacteria_supercluster	Desulfobulbaceae
Hydrothermal_vent_chimney_clone_NBC-7_AB124921	reductive_bacterial-type_DsrAB	Deltaproteobacteria_supercluster	Desulfoarculus_baarsii_lineage
Hydrothermal_vent_chimney_clone_NBC-10_AB124924	reductive_bacterial-type_DsrAB	Deltaproteobacteria_supercluster	Thermodesulfobacteria
Hydrothermal_vent_chimney_clone_NBC-17_AB124925	reductive_bacterial-type_DsrAB	Nitrospirae_supercluster	Unclassified
Hydrothermal_vent_chimney_clone_NBC-19_AB124928	reductive_bacterial-type_DsrAB	Nitrospirae_supercluster	Unclassified
Hydrothermal_vent_chimney_clone_SUIYO-1_AB124929	reductive_bacterial-type_DsrAB	Deltaproteobacteria_supercluster	Desulfobacteraceae
Hydrothermal_vent_chimney_clone_SUIYO-3_AB124930	reductive_bacterial-type_DsrAB	Deltaproteobacteria_supercluster	Desulfobulbaceae
Hydrothermal_vent_chimney_clone_SUIYO-4_AB124931	reductive_bacterial-type_DsrAB	Deltaproteobacteria_supercluster	Desulfobulbaceae
Hydrothermal_vent_chimney_clone_SUIYO-10_AB124932	reductive_bacterial-type_DsrAB	Deltaproteobacteria_supercluster	Desulfobulbaceae
Hydrothermal_vent_chimney_clone_NABdsr-03_AB124937	reductive_bacterial-type_DsrAB	Deltaproteobacteria_supercluster	Thermodesulfobacteria
Juan_de_Fuca_ridge_borehole_clone_CORK_dsr18_AB260073	reductive_bacterial-type_DsrAB	Deltaproteobacteria_supercluster	LA-dsrAB_Firmicutes_2
Juan_de_Fuca_ridge_borehole_clone_CORK_dsr15_AB260074	reductive_bacterial-type_DsrAB	Deltaproteobacteria_supercluster	LA-dsrAB_Firmicutes_2
Juan_de_Fuca_ridge_borehole_clone_CORK_dsr09_AB260075	reductive_bacterial-type_DsrAB	Deltaproteobacteria_supercluster	LA-dsrAB_Firmicutes_2
Juan_de_Fuca_ridge_borehole_clone_CORK_dsr30_AB260076	reductive_bacterial-type_DsrAB	Deltaproteobacteria_supercluster	LA-dsrAB_Firmicutes_2
Deep_sea_sediment_clone_NTd-I01_AB263125	reductive_bacterial-type_DsrAB	Deltaproteobacteria_supercluster	Uncultured_bacteria_(incl._Deltaproteobacteria_RBG_13_43_22)
Deep_sea_sediment_clone_NTd-I02_AB263126	reductive_bacterial-type_DsrAB	Deltaproteobacteria_supercluster	Uncultured_bacteria_(incl._Deltaproteobacteria_RBG_13_43_22)
Deep_sea_sediment_clone_NTd-I03_AB263127	reductive_bacterial-type_DsrAB	Deltaproteobacteria_supercluster	Uncultured_bacteria_(incl._Deltaproteobacteria_RBG_13_43_22)
Deep_sea_sediment_clone_NTd-I04_AB263128	reductive_bacterial-type_DsrAB	Deltaproteobacteria_supercluster	Uncultured_bacteria_(incl._Deltaproteobacteria_RBG_13_43_22)
Deep_sea_sediment_clone_NTd-I05_AB263129	reductive_bacterial-type_DsrAB	Deltaproteobacteria_supercluster	Uncultured_bacteria_(incl._Deltaproteobacteria_RBG_13_43_22)
Deep_sea_sediment_clone_NTd-I06_AB263130	reductive_bacterial-type_DsrAB	Deltaproteobacteria_supercluster	Uncultured_bacteria_(incl._Deltaproteobacteria_RBG_13_43_22)
Deep_sea_sediment_clone_NTd-I07_AB263131	reductive_bacterial-type_DsrAB	Deltaproteobacteria_supercluster	Uncultured_bacteria_(incl._Deltaproteobacteria_RBG_13_43_22)
Deep_sea_sediment_clone_NTd-I08_AB263132	reductive_bacterial-type_DsrAB	Deltaproteobacteria_supercluster	Uncultured_bacteria_(incl._Deltaproteobacteria_RBG_13_43_22)
Deep_sea_sediment_clone_NTd-I09_AB263133	reductive_bacterial-type_DsrAB	Deltaproteobacteria_supercluster	Uncultured_bacteria_(incl._Deltaproteobacteria_RBG_13_43_22)
Deep_sea_sediment_clone_NTd-I10_AB263134	reductive_bacterial-type_DsrAB	Deltaproteobacteria_supercluster	Uncultured_bacteria_(incl._Deltaproteobacteria_RBG_13_43_22)
Deep_sea_sediment_clone_NTd-I11_AB263135	reductive_bacterial-type_DsrAB	Deltaproteobacteria_supercluster	Uncultured_bacteria_(incl._Deltaproteobacteria_RBG_13_43_22)
Deep_sea_sediment_clone_NTd-I12_AB263136	reductive_bacterial-type_DsrAB	Deltaproteobacteria_supercluster	Uncultured_bacteria_(incl._Deltaproteobacteria_RBG_13_43_22)
Deep_sea_sediment_clone_NTd-I13_AB263137	reductive_bacterial-type_DsrAB	Deltaproteobacteria_supercluster	Uncultured_bacteria_(incl._Deltaproteobacteria_RBG_13_43_22)
Deep_sea_sediment_clone_NTd-I14_AB263138	reductive_bacterial-type_DsrAB	Deltaproteobacteria_supercluster	Desulfobacteraceae
Deep_sea_sediment_clone_NTd-I15_AB263139	reductive_bacterial-type_DsrAB	Deltaproteobacteria_supercluster	Desulfobacteraceae
Deep_sea_sediment_clone_NTd-I16_AB263140	reductive_bacterial-type_DsrAB	Deltaproteobacteria_supercluster	Desulfobacteraceae
Deep_sea_sediment_clone_NTd-I18_AB263142	reductive_bacterial-type_DsrAB	Deltaproteobacteria_supercluster	Desulfobacteraceae
Deep_sea_sediment_clone_NTd-I19_AB263143	reductive_bacterial-type_DsrAB	Deltaproteobacteria_supercluster	Desulfobacteraceae
Deep_sea_sediment_clone_NTd-I20_AB263144	reductive_bacterial-type_DsrAB	Deltaproteobacteria_supercluster	Desulfobacteraceae
Deep_sea_sediment_clone_NTd-I21_AB263145	reductive_bacterial-type_DsrAB	Deltaproteobacteria_supercluster	Desulfobacteraceae
Deep_sea_sediment_clone_NTd-I22_AB263146	reductive_bacterial-type_DsrAB	Deltaproteobacteria_supercluster	Desulfobacteraceae
Deep_sea_sediment_clone_NTd-I23_AB263147	reductive_bacterial-type_DsrAB	Deltaproteobacteria_supercluster	Desulfobacteraceae
Deep_sea_sediment_clone_NTd-I24_AB263148	reductive_bacterial-type_DsrAB	Deltaproteobacteria_supercluster	Desulfobacteraceae
Deep_sea_sediment_clone_NTd-I25_AB263149	reductive_bacterial-type_DsrAB	Deltaproteobacteria_supercluster	Desulfobacteraceae
Deep_sea_sediment_clone_NTd-I26_AB263150	reductive_bacterial-type_DsrAB	Deltaproteobacteria_supercluster	Desulfobacteraceae
Deep_sea_sediment_clone_NTd-I27_AB263151	reductive_bacterial-type_DsrAB	Deltaproteobacteria_supercluster	Desulfobacteraceae
Deep_sea_sediment_clone_NTd-II02_AB263153	reductive_bacterial-type_DsrAB	Deltaproteobacteria_supercluster	Syntrophobacteraceae
Deep_sea_sediment_clone_NTd-II03_AB263154	reductive_bacterial-type_DsrAB	Deltaproteobacteria_supercluster	Syntrophobacteraceae
Deep_sea_sediment_clone_NTd-II04_AB263155	reductive_bacterial-type_DsrAB	Deltaproteobacteria_supercluster	Uncultured_DsrAB_family-level_lineage_1
Deep_sea_sediment_clone_NTd-III01_AB263156	reductive_bacterial-type_DsrAB	Firmicutes_group	Uncultured_DsrAB_family-level_lineage_4
Deep_sea_sediment_clone_NTd-III02_AB263157	reductive_bacterial-type_DsrAB	Firmicutes_group	Uncultured_DsrAB_family-level_lineage_4
Deep_sea_sediment_clone_NTd-III03_AB263158	reductive_bacterial-type_DsrAB	Firmicutes_group	Uncultured_DsrAB_family-level_lineage_4
Deep_sea_sediment_clone_NTd-III04_AB263159	reductive_bacterial-type_DsrAB	Firmicutes_group	Uncultured_DsrAB_family-level_lineage_4
Deep_sea_sediment_clone_NTd-III05_AB263160	reductive_bacterial-type_DsrAB	Firmicutes_group	Uncultured_DsrAB_family-level_lineage_4
Deep_sea_sediment_clone_NTd-III06_AB263161	reductive_bacterial-type_DsrAB	Firmicutes_group	Uncultured_DsrAB_family-level_lineage_4
Deep_sea_sediment_clone_NTd-III07_AB263162	reductive_bacterial-type_DsrAB	Firmicutes_group	Uncultured_DsrAB_family-level_lineage_4
Deep_sea_sediment_clone_NTd-III08_AB263163	reductive_bacterial-type_DsrAB	Firmicutes_group	Uncultured_DsrAB_family-level_lineage_4
Deep_sea_sediment_clone_NTd-III09_AB263164	reductive_bacterial-type_DsrAB	Firmicutes_group	Uncultured_bacteria_(incl._Spirochaetes)
Deep_sea_sediment_clone_NTd-IV01_AB263165	reductive_bacterial-type_DsrAB	Deltaproteobacteria_supercluster	Desulfatiglans_anilini_lineage
Deep_sea_sediment_clone_NTd-IV02_AB263166	reductive_bacterial-type_DsrAB	Deltaproteobacteria_supercluster	Desulfatiglans_anilini_lineage
Deep_sea_sediment_clone_NTd-IV03_AB263167	reductive_bacterial-type_DsrAB	Deltaproteobacteria_supercluster	Desulfatiglans_anilini_lineage
Deep_sea_sediment_clone_NTd-IV04_AB263168	reductive_bacterial-type_DsrAB	Deltaproteobacteria_supercluster	Desulfatiglans_anilini_lineage
Deep_sea_sediment_clone_NTd-IV05_AB263169	reductive_bacterial-type_DsrAB	Deltaproteobacteria_supercluster	Desulfatiglans_anilini_lineage
Deep_sea_sediment_clone_NTd-IV06_AB263170	reductive_bacterial-type_DsrAB	Deltaproteobacteria_supercluster	Desulfatiglans_anilini_lineage
Deep_sea_sediment_clone_NTd-IV07_AB263171	reductive_bacterial-type_DsrAB	Deltaproteobacteria_supercluster	Uncultured_DsrAB_family-level_lineage_11
Deep_sea_sediment_clone_NTd-V01_AB263172	reductive_bacterial-type_DsrAB	Environmental_supercluster_1	Uncultured_DsrAB_family-level_lineage_9_(incl._Acidobacteria)
Deep_sea_sediment_clone_NTd-V02_AB263173	reductive_bacterial-type_DsrAB	Environmental_supercluster_1	Uncultured_DsrAB_family-level_lineage_9_(incl._Acidobacteria)
Deep_sea_sediment_clone_NTd-V03_AB263174	reductive_bacterial-type_DsrAB	Environmental_supercluster_1	Uncultured_DsrAB_family-level_lineage_9_(incl._Acidobacteria)
Deep_sea_sediment_clone_NTd-V04_AB263175	reductive_bacterial-type_DsrAB	Environmental_supercluster_1	Uncultured_DsrAB_family-level_lineage_9_(incl._Acidobacteria)
Deep_sea_sediment_clone_NTd-V05_AB263176	reductive_bacterial-type_DsrAB	Environmental_supercluster_1	Uncultured_DsrAB_family-level_lineage_9_(incl._Acidobacteria)
Deep_sea_sediment_clone_NTd-VI01_AB263179	reductive_bacterial-type_DsrAB	Firmicutes_group	Uncultured_DsrAB_family-level_lineage_7
Deep_sea_sediment_clone_NTd-VI02_AB263180	reductive_bacterial-type_DsrAB	Firmicutes_group	Uncultured_DsrAB_family-level_lineage_7
Deep_sea_sediment_clone_NTd-VII01_AB263181	reductive_bacterial-type_DsrAB	Deltaproteobacteria_supercluster	Desulfobulbaceae
Deep_sea_sediment_clone_NTd-VII02_AB263182	reductive_bacterial-type_DsrAB	Deltaproteobacteria_supercluster	Desulfobulbaceae
Deep_sea_sediment_clone_NTd-VIII_AB263183	reductive_bacterial-type_DsrAB	Environmental_supercluster_1	Uncultured_DsrAB_family-level_lineage_12
Artesian_spring_clone_ZDSR1_AY327242	reductive_bacterial-type_DsrAB	Deltaproteobacteria_supercluster	Desulfobacteraceae
Artesian_spring_clone_ZDSR3_AY327243	reductive_bacterial-type_DsrAB	Environmental_supercluster_1	Uncultured_DsrAB_family-level_lineage_9_(incl._Acidobacteria)
Artesian_spring_clone_ZDSR2_AY327244	reductive_bacterial-type_DsrAB	Deltaproteobacteria_supercluster	Desulfobacteraceae
peatland_soil_clone_D1_DQ855242	reductive_bacterial-type_DsrAB	Nitrospirae_supercluster	Uncultured_DsrAB_family-level_lineage_10_(incl._Nitrospirae_bacterium_GWD2_57_9)
New_York_peatland_soil_clone_D23_DQ855245	reductive_bacterial-type_DsrAB	Nitrospirae_supercluster	Uncultured_DsrAB_family-level_lineage_10_(incl._Nitrospirae_bacterium_GWD2_57_9)
peatland_soil_clone_D43_DQ855247	reductive_bacterial-type_DsrAB	Nitrospirae_supercluster	Uncultured_DsrAB_family-level_lineage_10_(incl._Nitrospirae_bacterium_GWD2_57_9)
Peatland_soil_clone_W3_DQ855249	reductive_bacterial-type_DsrAB	Environmental_supercluster_1	Uncultured_DsrAB_family-level_lineage_8_(incl._Acidobacteria)
peatland_soil_clone_W6_DQ855250	reductive_bacterial-type_DsrAB	Environmental_supercluster_1	Uncultured_DsrAB_family-level_lineage_8_(incl._Acidobacteria)
New_York_peatland_soil_clone_W7_DQ855251	reductive_bacterial-type_DsrAB	Environmental_supercluster_1	Uncultured_DsrAB_family-level_lineage_8_(incl._Acidobacteria)
New_York_peatland_soil_clone_W9_DQ855252	reductive_bacterial-type_DsrAB	Environmental_supercluster_1	Uncultured_DsrAB_family-level_lineage_8_(incl._Acidobacteria)
Peatland_soil_clone_W10_DQ855253	reductive_bacterial-type_DsrAB	Nitrospirae_supercluster	Uncultured_DsrAB_family-level_lineage_10_(incl._Nitrospirae_bacterium_GWD2_57_9)
peatland_soil_clone_W17_DQ855255	reductive_bacterial-type_DsrAB	Environmental_supercluster_1	Uncultured_DsrAB_family-level_lineage_8_(incl._Acidobacteria)
New_York_peatland_soil_clone_W20_DQ855256	reductive_bacterial-type_DsrAB	Firmicutes_group	Unclassified
New_York_peatland_soil_clone_W23_DQ855257	reductive_bacterial-type_DsrAB	Environmental_supercluster_1	Uncultured_DsrAB_family-level_lineage_8_(incl._Acidobacteria)
peatland_soil_clone_W56_DQ855259	reductive_bacterial-type_DsrAB	Environmental_supercluster_1	Uncultured_DsrAB_family-level_lineage_8_(incl._Acidobacteria)
New_York_peatland_soil_clone_W63_DQ855260	reductive_bacterial-type_DsrAB	Environmental_supercluster_1	Uncultured_DsrAB_family-level_lineage_8_(incl._Acidobacteria)
New_York_peatland_soil_clone_W86_DQ855261	reductive_bacterial-type_DsrAB	Environmental_supercluster_1	Uncultured_DsrAB_family-level_lineage_8_(incl._Acidobacteria)
uncultured_SUP05_GG730034	oxidative_bacterial_type_DsrAB	Gammaproteobacteria_(incl._Muproteobacteria)
Uncultured_bacterium_clone_Aarhus_Bay_dsr_clone_AA020_KU561083	reductive_bacterial-type_DsrAB	Firmicutes_group	Uncultured_bacteria_(incl._Chloroflexi_SAG_DEH-C11)
Uncultured_bacterium_clone_Aarhus_Bay_dsr_clone_AA215_KU561072_KU561086	reductive_bacterial-type_DsrAB	Firmicutes_group	Uncultured_DsrAB_family-level_lineage_3
Uncultured_bacterium_clone_Aarhus_Bay_dsr_clone_AA285_KU561073_KU561087	reductive_bacterial-type_DsrAB	Firmicutes_group	Uncultured_bacteria_(incl._Chloroflexi_SAG_DEH-C11)
Uncultured_bacterium_clone_Aarhus_Bay_dsr_clone_BB022_KU561074_KU561088	reductive_bacterial-type_DsrAB	Firmicutes_group	Uncultured_bacteria_(incl._Chloroflexi_SAG_DEH-C11)
Uncultured_SAR324_deltaproteobacterium_GBSar324_JX406431_JX406432	oxidative_bacterial_type_DsrAB	Unclassified
Wadden_Sea_sediment_fosmid_ws39f7_CT025835	reductive_bacterial-type_DsrAB	Environmental_supercluster_1	Uncultured_bacteria_(incl._bins_from_multiple_phyla)
Wadden_Sea_sediment_fosmid_ws7f8_CT025836	reductive_bacterial-type_DsrAB	Environmental_supercluster_1	Uncultured_bacteria_(incl._bins_from_multiple_phyla)
Wastewater_metagenome_HPminus54290.1_APMI01072473	oxidative_bacterial_type_DsrAB	Alphaproteobacteria
Thermosinus_carboxydivorans_Nor1_AAWL010000	reductive_bacterial-type_DsrAB	Firmicutes_group	Sporomusaceae
Magnetococcus_marinus_MC-1_CP000471	oxidative_bacterial_type_DsrAB	Unclassified
Deep_sea_sediment_clone_NTd-V07_AB263178	reductive_bacterial-type_DsrAB	Environmental_supercluster_1	Uncultured_bacteria_(incl._bins_from_multiple_phyla)
Deep_sea_sediment_clone_NTd-II01_AB263152	reductive_bacterial-type_DsrAB	Deltaproteobacteria_supercluster	Syntrophobacteraceae
Deep_sea_sediment_clone_NTd-I17_AB263141	reductive_bacterial-type_DsrAB	Deltaproteobacteria_supercluster	Desulfobacteraceae
Deep_soil_clone_D25_DQ855246	reductive_bacterial-type_DsrAB	Firmicutes_group	Uncultured_DsrAB_family-level_lineage_5
New_York_peatland_deep_soil_clone_D70_DQ855248	reductive_bacterial-type_DsrAB	Firmicutes_group	Uncultured_DsrAB_family-level_lineage_5
New_York_peatland_deep_soil_clone_W11_DQ855254	reductive_bacterial-type_DsrAB	Firmicutes_group	Uncultured_DsrAB_family-level_lineage_5
New_York_peatland_deep_soil_clone_W38_DQ855258	reductive_bacterial-type_DsrAB	Firmicutes_group	Uncultured_DsrAB_family-level_lineage_5
Deep_soil_clone_D7_DQ855243	reductive_bacterial-type_DsrAB	Firmicutes_group	Uncultured_DsrAB_family-level_lineage_5
Sargasso_Sea_shotgun_clone_AACY010639	oxidative_bacterial_type_DsrAB	Gammaproteobacteria_(incl._Muproteobacteria)
Sargasso_Sea_shotgun_clone_AACY010455	oxidative_bacterial_type_DsrAB	Gammaproteobacteria_(incl._Muproteobacteria)
Arctic_sediment_clone_AH5_16_KF896971	reductive_bacterial-type_DsrAB	Firmicutes_group	Uncultured_bacteria_(incl._Deltaproteobacteria_RBG_13_61_14)
Arctic_sediment_clone_AH4_25_KF896979	reductive_bacterial-type_DsrAB	Deltaproteobacteria_supercluster	Desulfobacteraceae
Arctic_sediment_clone_AH5_18_KF896974	reductive_bacterial-type_DsrAB	Environmental_supercluster_1	Uncultured_DsrAB_family-level_lineage_9_(incl._Acidobacteria)
Arctic_sediment_clone_AH2_13_KF896986	reductive_bacterial-type_DsrAB	Deltaproteobacteria_supercluster	Desulfatiglans_anilini_lineage
Arctic_sediment_clone_AH2_24_KF896988	reductive_bacterial-type_DsrAB	Deltaproteobacteria_supercluster	Desulfobulbaceae
Solid_waste_digester_clone_MSNA01_MSNA01_AB114346	reductive_bacterial-type_DsrAB	Firmicutes_group	Uncultured_DsrAB_family-level_lineage_5
Solid_waste_digester_clone_MSA01_MSA01_AB114345	reductive_bacterial-type_DsrAB	Firmicutes_group	Uncultured_DsrAB_family-level_lineage_5
Deep_sea_sediment_clone_NTd-V06_AB263177	reductive_bacterial-type_DsrAB	Environmental_supercluster_1	Uncultured_bacteria_(incl._bins_from_multiple_phyla)
Hydrate_Ridge_sediment_fosmid_hr42c9_CT025834	reductive_bacterial-type_DsrAB	Environmental_supercluster_1	Uncultured_DsrAB_family-level_lineage_9_(incl._Acidobacteria)
